# Supplementary material for: Robustness of the Tariff method for diagnosing verbal autopsies: impact of additional site data on the relationship between symptom and cause
Source: BMC Med Res Methodol. 2019 Dec 9;19:232. doi: 10.1186/s12874-019-0877-7 (PMC6905113; doi:10.1186/s12874-019-0877-7)
Supplement: Supplementary file 2 — Additional file 2. Tariffs and Endorsements Rates by Cause, Symptom, and Site. Tariffs and endorsement rates with confidence intervals for each cause and symptom at all study sites from the IMMCMC and PHMRC studies. (CSV 3651 kb) [file 12874_2019_877_MOESM2_ESM.csv]

module	symptom	description	cause	cause_group	spurious	combined	combined_lb	combined_ub	phmrc	phmrc_lb	phmrc_ub	nhmrc	nhmrc_lb	nhmrc_ub	phmrc-AP	phmrc-AP_lb	phmrc-AP_ub	phmrc-UP	phmrc-UP_lb	phmrc-UP_ub	phmrc-Mexico	phmrc-Mexico_lb	phmrc-Mexico_ub	phmrc-Dar	phmrc-Dar_lb	phmrc-Dar_ub	phmrc-Bohol	phmrc-Bohol_lb	phmrc-Bohol_ub	nhmrc-BGD	nhmrc-BGD_lb	nhmrc-BGD_ub	nhmrc-PHL	nhmrc-PHL_lb	nhmrc-PHL_ub	nhmrc-PNG	nhmrc-PNG_lb	nhmrc-PNG_ub
adult	age	Last known age of the deceased [years]	AIDS	Chronic Infectious		-0.8	-1.0	-0.6	-0.8	-1.0	-0.5	-0.7	-1.4	0.1	-0.5	-0.7	-0.2	-0.8	-0.9	-0.3	-1.1	-1.6	-0.8	-0.3	-0.5	0.1										-0.3	-0.7	0.3
adult	s1	Did Decedent Have Asthma?	AIDS	Chronic Infectious		0.1	-0.3	0.6	0.4	-0.1	0.9	-0.8	-0.9	-0.4	0.5	0.0	1.0	0.2	-0.4	1.6	1.4	0.2	5.1	0.2	-0.3	1.2										0.0	0.0	0.0
adult	s10	Did Decedent Have Hypertension?	AIDS	Chronic Infectious		-0.4	-0.7	-0.1	-0.4	-0.7	-0.1	-0.3	-0.8	1.0	-0.2	-0.4	0.1	-0.2	-0.6	0.4	-0.7	-1.0	-0.3	0.2	-0.2	0.7										125.0	0.0	500.0
adult	s100	Sudden confusion	AIDS	Chronic Infectious		0.5	-0.1	1.2	0.5	-0.2	1.0	2.1	-0.4	8.1	1.4	0.0	54.5	1.6	0.0	4.3	0.1	-0.4	0.7	-0.1	-0.5	1.0										250.0	0.0	750.0
adult	s101	Did [name] experience memory loss at any time in the three months prior to death?	AIDS	Chronic Infectious		0.4	-0.2	1.1	0.3	-0.3	0.9	0.5	-0.6	4.2	0.2	-0.3	1.2	2.2	0.4	3.8	0.4	-0.2	1.0	0.3	-0.2	1.1										2.0	0.0	500.0
adult	s102	Did [name] have convulsions?	AIDS	Chronic Infectious		0.7	-0.1	1.4	0.6	-0.1	1.4	-0.5	-0.6	-0.2	0.9	0.0	1.7	0.1	-0.5	1.1	0.9	0.0	1.6	-0.4	-0.5	0.0										0.0	0.0	0.0
adult	s103	For how long before death did the convulsions last? [days]	AIDS	Chronic Infectious		-0.1	-0.6	0.8	0.2	-0.4	1.5	0.0	0.0	0.0	0.3	0.0	29.7	0.0	0.0	0.0	26.5	0.0	70.8	0.0	0.0	0.0										0.0	0.0	0.0
adult	s104	Did the person become unconscious immediately after the convulsions?	AIDS	Chronic Infectious		0.7	-0.1	1.4	0.4	-0.1	1.2	0.0	0.0	0.0	0.6	0.0	1.8	0.6	-0.2	3.1	0.8	0.0	1.8	-0.2	-0.2	0.0										0.0	0.0	0.0
adult	s105	Was [name] in any way paralyzed?	AIDS	Chronic Infectious		0.5	-0.1	1.3	0.5	-0.1	1.2	-0.4	-0.5	0.0	1.5	0.5	3.6	1.4	0.0	5.2	0.3	-0.2	1.0	-0.3	-0.5	0.4										0.0	0.0	0.0
adult	s106	For how long before death did [name] have paralysis? [days]	AIDS	Chronic Infectious		0.4	-0.3	1.2	0.4	-0.2	1.1	0.0	0.0	0.0	1.3	0.0	39.6	2.0	0.0	22.0	0.2	-0.3	0.9	0.0	0.0	1.1										0.0	0.0	0.0
adult	s107	Paralyzed on one side (arm and leg)	AIDS	Chronic Infectious		0.9	0.1	1.7	0.8	0.1	1.6	0.0	0.0	0.0	1.9	0.6	5.4	2.6	0.0	49.8	1.5	0.3	4.0	0.0	0.0	0.0										0.0	0.0	0.0
adult	s109	Paralyzed lower part of body	AIDS	Chronic Infectious		-0.1	-0.5	0.6	-0.1	-0.4	0.8	0.0	0.0	0.0	9.9	0.0	44.6	0.0	0.0	0.0	0.0	0.0	0.0	1.0	0.0	39.6										0.0	0.0	0.0
adult	s11	Did Decedent Have Obesity?	AIDS	Chronic Infectious		-0.4	-0.7	0.1	-0.3	-0.7	0.1	-0.4	-0.5	0.0	0.1	-0.3	1.2	-0.2	-0.3	0.0	-0.4	-0.8	0.2	0.0	0.0	0.4										0.0	0.0	0.0
adult	s110	Paralyzed upper part of body	AIDS	Chronic Infectious		0.0	0.0	0.0	0.0	0.0	0.0	0.0	0.0	0.0	0.0	0.0	0.0	0.0	0.0	0.0	0.0	0.0	0.0	0.0	0.0	0.0										0.0	0.0	0.0
adult	s111	Paralyzed one leg only	AIDS	Chronic Infectious		1.9	0.6	8.5	2.1	0.5	7.0	0.0	0.0	0.0	9.9	0.0	39.6	0.0	0.0	0.0	53.1	8.8	106.2	0.0	0.0	0.0										0.0	0.0	0.0
adult	s112	Paralyzed one arm only	AIDS	Chronic Infectious		1.0	0.0	8.3	1.0	0.0	8.5	0.0	0.0	0.0	0.0	0.0	0.0	0.0	0.0	0.0	17.7	0.0	48.7	0.0	0.0	0.0										0.0	0.0	0.0
adult	s113	Paralyzed whole body	AIDS	Chronic Infectious		0.0	-0.5	0.8	0.1	-0.2	1.2	0.0	0.0	0.0	9.9	0.0	44.6	0.0	0.0	0.0	0.5	0.0	22.2	0.0	0.0	0.0										0.0	0.0	0.0
adult	s114	Paralyzed refused	AIDS	Chronic Infectious		0.0	0.0	0.0	0.0	0.0	0.0	0.0	0.0	0.0	0.0	0.0	0.0	0.0	0.0	0.0	0.0	0.0	0.0	0.0	0.0	0.0										0.0	0.0	0.0
adult	s115	Paralyzed don't know	AIDS	Chronic Infectious		0.0	0.0	0.0	0.0	0.0	0.0	0.0	0.0	0.0	0.0	0.0	0.0	0.0	0.0	0.0	0.0	0.0	0.0	0.0	0.0	0.0										0.0	0.0	0.0
adult	s116	Paralyzed other	AIDS	Chronic Infectious		1.3	0.3	5.7	1.2	0.2	5.1	0.0	0.0	0.0	19.8	0.0	54.5	0.0	0.0	0.0	1.3	0.0	53.1	0.0	0.0	0.0										0.0	0.0	0.0
adult	s118	Did [name] have any swelling or lump in the breast?	AIDS	Chronic Infectious		0.0	-0.5	1.0	-0.1	-0.5	1.1	0.0	0.0	0.0	19.8	0.0	69.3	0.0	0.0	0.0	0.1	0.0	1.5	0.0	0.0	0.0										0.0	0.0	0.0
adult	s119	Did [name] have any ulcers (pits) in the breast?	AIDS	Chronic Infectious		0.4	0.0	2.9	0.4	0.0	2.3	0.0	0.0	0.0	0.0	0.0	0.0	0.0	0.0	0.0	0.0	0.0	0.0	9.9	0.0	39.6										0.0	0.0	0.0
adult	s12	Did Decedent Have Stroke?	AIDS	Chronic Infectious		-0.2	-0.6	0.4	0.0	-0.5	0.7	-0.6	-0.7	-0.3	0.8	0.0	2.5	1.6	0.0	78.9	0.5	0.0	3.1	0.0	-0.1	1.6										0.0	0.0	0.0
adult	s120	Had [name] periods stopped naturally because of menopause	AIDS	Chronic Infectious		-0.5	-0.7	-0.3	-0.4	-0.7	-0.2	-0.7	-0.9	-0.4	0.0	-0.3	0.5	-0.3	-0.6	0.1	-0.6	-0.7	-0.3	-0.2	-0.4	0.3										0.0	0.0	0.0
adult	s121	Did [name] have vaginal bleeding after cessation of menstruation? (post menopausal)	AIDS	Chronic Infectious		-0.2	-0.4	0.9	-0.1	-0.3	0.9	0.0	0.0	0.0	0.0	0.0	0.0	26.3	0.0	105.3	0.0	0.0	0.0	0.0	0.0	0.0										0.0	0.0	0.0
adult	s122	Did [name] have vaginal bleeding other than her period? (intermenstrual)	AIDS	Chronic Infectious		0.3	-0.2	0.8	0.2	-0.3	0.8	6.4	0.0	148.1	2.0	0.0	69.3	1.3	0.0	105.3	0.4	0.0	1.6	0.0	0.0	0.0										125.0	0.0	500.0
adult	s123	Was there excessive vaginal bleeding in the week prior to death?	AIDS	Chronic Infectious		-0.1	-0.4	0.6	-0.2	-0.4	0.3	10.6	0.0	691.0	9.9	0.0	39.6	0.0	0.0	0.0	0.0	0.0	0.0	0.0	0.0	0.0										125.0	0.0	500.0
adult	s124	At the time of death was her period overdue?	AIDS	Chronic Infectious		0.4	-0.1	1.0	0.4	-0.1	1.0	-0.2	-0.2	0.0	29.7	0.0	79.2	0.0	0.0	0.0	1.0	0.0	2.9	0.4	-0.1	1.2										0.0	0.0	0.0
adult	s125	For how many weeks was her period overdue? [days]	AIDS	Chronic Infectious		0.0	-0.3	1.1	0.1	-0.2	1.2	0.0	0.0	0.0	9.9	0.0	39.6	0.0	0.0	0.0	1.3	0.0	35.4	0.0	0.0	0.0										0.0	0.0	0.0
adult	s126	Did [name] have a sharp pain in the belly shortly before death?	AIDS	Chronic Infectious		0.5	0.0	2.1	0.7	0.1	2.5	0.0	0.0	0.0	9.9	0.0	39.6	0.0	0.0	0.0	0.0	0.0	0.0	1.1	0.0	2.7										0.0	0.0	0.0
adult	s127	Was [name] pregnant at the time of death?	AIDS	Chronic Infectious		0.3	0.0	1.5	0.6	0.0	2.4	0.0	0.0	0.0	19.8	0.0	64.4	0.0	0.0	0.0	0.0	0.0	0.0	0.0	0.0	0.0										0.0	0.0	0.0
adult	s128	For how many months was she pregnant? [days]	AIDS	Chronic Infectious		8.3	0.0	24.9	5.7	0.0	22.7	125.0	0.0	500.0	19.8	0.0	64.4	0.0	0.0	0.0	0.0	0.0	0.0	0.0	0.0	0.0										125.0	0.0	500.0
adult	s129	Did [name] die during an abortion?	AIDS	Chronic Infectious		0.0	0.0	0.0	0.0	0.0	0.0	0.0	0.0	0.0	0.0	0.0	0.0	0.0	0.0	0.0	0.0	0.0	0.0	0.0	0.0	0.0										0.0	0.0	0.0
adult	s13	Did Decedent Have TB?	AIDS	Chronic Infectious		3.8	2.1	5.5	5.5	2.7	6.7	-0.3	-0.4	0.0	5.1	2.5	10.5	2.4	0.8	8.5	6.1	3.2	230.3	2.0	1.0	3.7										0.0	0.0	0.0
adult	s130	Did bleeding occur while she was pregnant?	AIDS	Chronic Infectious		2.8	0.0	12.5	2.8	0.0	11.3	0.0	0.0	0.0	9.9	0.0	39.6	0.0	0.0	0.0	0.0	0.0	0.0	0.0	0.0	0.0										0.0	0.0	0.0
adult	s131	Did she have excessive bleeding during labor or delivery?	AIDS	Chronic Infectious		2.8	0.0	12.5	2.8	0.0	11.3	0.0	0.0	0.0	9.9	0.0	39.6	0.0	0.0	0.0	0.0	0.0	0.0	0.0	0.0	0.0										0.0	0.0	0.0
adult	s132	Did she die during labor or delivery?	AIDS	Chronic Infectious		2.8	0.0	12.5	2.8	0.0	11.3	0.0	0.0	0.0	9.9	0.0	39.6	0.0	0.0	0.0	0.0	0.0	0.0	0.0	0.0	0.0										0.0	0.0	0.0
adult	s133	For how long was she in labor? [days]	AIDS	Chronic Infectious		0.0	0.0	0.0	0.0	0.0	0.0	0.0	0.0	0.0	0.0	0.0	0.0	0.0	0.0	0.0	0.0	0.0	0.0	0.0	0.0	0.0										0.0	0.0	0.0
adult	s134	Did she die within 6 weeks after having an abortion?	AIDS	Chronic Infectious		0.0	0.0	0.0	0.0	0.0	0.0	0.0	0.0	0.0	0.0	0.0	0.0	0.0	0.0	0.0	0.0	0.0	0.0	0.0	0.0	0.0										0.0	0.0	0.0
adult	s135	Did she die within 6 weeks of childbirth?	AIDS	Chronic Infectious		1.0	0.0	2.8	1.1	0.0	2.7	0.0	0.0	0.0	29.7	0.0	79.2	0.0	0.0	0.0	0.0	0.0	0.0	0.0	0.0	0.0										0.0	0.0	0.0
adult	s136	Did she have excessive bleeding after delivery or abortion?	AIDS	Chronic Infectious		1.0	0.0	14.6	1.1	0.0	11.3	0.0	0.0	0.0	9.9	0.0	39.6	0.0	0.0	0.0	0.0	0.0	0.0	0.0	0.0	0.0										0.0	0.0	0.0
adult	s137	Did [name] have bad smelling vaginal discharge within 6 weeks after delivery or abortion?	AIDS	Chronic Infectious		0.0	0.0	0.0	0.0	0.0	0.0	0.0	0.0	0.0	0.0	0.0	0.0	0.0	0.0	0.0	0.0	0.0	0.0	0.0	0.0	0.0										0.0	0.0	0.0
adult	s138	Did [name] use tobacco?	AIDS	Chronic Infectious		0.4	-0.1	0.7	0.5	0.0	0.8	1.2	-0.2	2.1	-0.1	-0.5	0.5	1.2	0.4	2.2	0.8	0.3	1.2	-0.1	-0.5	0.6										0.4	0.0	0.9
adult	s139	Type of tobacco used: cigarettes	AIDS	Chronic Infectious		0.5	0.0	1.1	0.6	0.1	1.0	2.0	-0.1	3.3	0.2	-0.2	0.8	0.6	-0.3	1.3	0.9	0.3	1.3	-0.1	-0.4	0.5										1.8	0.6	5.3
adult	s14	Did Decedent Have AIDS?	AIDS	Chronic Infectious		25.3	17.7	40.1	18.1	13.9	33.5	375.0	0.0	875.0	57.9	59.6	544.6	973.7	894.7	1000.0	752.2	646.0	854.1	7.2	4.1	13.1										375.0	0.0	875.0
adult	s140	Type of tobacco used: pipe	AIDS	Chronic Infectious		-0.4	-0.5	0.0	0.0	0.0	0.0	0.0	0.0	0.0	0.0	0.0	0.0	0.0	0.0	0.0	0.0	0.0	0.0	0.0	0.0	0.0										0.0	0.0	0.0
adult	s141	Type of tobacco used: chewing	AIDS	Chronic Infectious		0.4	-0.1	1.2	0.1	-0.3	0.8	0.0	0.0	0.0	-0.1	-0.4	0.5	1.0	-0.1	2.3	0.0	0.0	0.0	0.0	0.0	0.0										0.0	0.0	0.0
adult	s142	Type of tobacco used: local tobacco	AIDS	Chronic Infectious		0.1	-0.3	0.7	0.3	-0.3	1.0	1.8	-0.5	4.6	0.0	0.0	0.0	1.3	0.1	2.2	0.0	0.0	0.0	9.9	0.0	39.6										0.1	0.0	0.8
adult	s143	Type of tobacco used: other	AIDS	Chronic Infectious		-0.5	-0.6	-0.1	0.0	0.0	0.0	-0.4	-0.5	0.0	0.0	0.0	0.0	0.0	0.0	0.0	0.0	0.0	0.0	0.0	0.0	0.0										0.0	0.0	0.0
adult	s145	Type of tobacco used: refused	AIDS	Chronic Infectious		0.0	0.0	0.0	0.0	0.0	0.0	0.0	0.0	0.0	0.0	0.0	0.0	0.0	0.0	0.0	0.0	0.0	0.0	0.0	0.0	0.0										0.0	0.0	0.0
adult	s146	Type of tobacco used: don't know	AIDS	Chronic Infectious		0.0	0.0	0.0	0.0	0.0	0.0	0.0	0.0	0.0	0.0	0.0	0.0	0.0	0.0	0.0	0.0	0.0	0.0	0.0	0.0	0.0										0.0	0.0	0.0
adult	s147	How much pipe/chewing tobacco did [name] use daily?	AIDS	Chronic Infectious		0.4	-0.1	1.0	0.5	-0.1	1.1	-0.2	-0.3	0.0	0.2	-0.2	0.9	1.7	0.4	3.0	0.0	0.0	0.0	0.0	0.0	0.0										0.0	0.0	0.0
adult	s148	How many cigarettes did [name] smoke daily?	AIDS	Chronic Infectious		-0.1	-0.5	0.4	0.1	-0.4	0.7	0.1	-1.1	2.1	0.0	-0.4	0.7	0.8	-0.2	2.5	0.6	0.0	1.3	0.1	-0.2	1.2										3.5	0.0	625.0
adult	s149	Did [name] drink alcohol?	AIDS	Chronic Infectious		0.9	0.4	1.4	1.0	0.4	1.3	0.9	0.0	1.5	0.4	-0.2	0.9	1.7	0.4	3.6	0.7	0.3	1.3	0.8	0.0	1.4										-0.1	-0.6	0.0
adult	s15	For how long was [name] ill before s/he died? [days]	AIDS	Chronic Infectious		0.4	0.3	0.6	0.4	0.2	0.6	0.3	-0.5	1.3	0.4	0.1	0.7	-0.7	-1.3	0.0	0.7	0.4	1.0	0.3	0.0	0.5										-0.7	-0.9	-0.1
adult	s150991	Amount of alcohol drank daily was low	AIDS	Chronic Infectious		0.7	0.0	1.5	0.6	0.0	1.4	-0.1	-0.8	1.6	0.6	0.0	1.5	1.2	0.0	3.6	0.4	-0.2	1.0	1.0	0.0	4.7										0.3	0.0	2.0
adult	s150992	Amount of alcohol drank daily was moderate to large	AIDS	Chronic Infectious		0.9	0.2	1.3	0.7	0.3	1.1	1.1	-0.2	2.4	0.1	-0.3	0.6	2.3	0.4	7.2	0.9	0.4	1.6	0.3	-0.3	0.9										0.8	0.2	1.0
adult	s151	Decedent suffered road traffic injury	AIDS	Chronic Infectious		1.1	0.1	3.1	1.0	0.1	2.6	0.0	0.0	0.0	29.7	0.0	79.2	0.0	0.0	0.0	0.8	0.0	2.7	4.5	0.5	108.9										0.0	0.0	0.0
adult	s152	Decedent suffered fall	AIDS	Chronic Infectious		1.3	-0.1	2.2	0.9	-0.2	1.6	11.2	0.0	500.0	1.0	0.0	3.4	1.6	0.0	105.3	0.1	-0.4	0.8	0.9	0.0	59.4										125.0	0.0	500.0
adult	s153	Decedent suffered drowning	AIDS	Chronic Infectious		2.8	0.0	11.1	2.8	0.0	11.3	0.0	0.0	0.0	0.0	0.0	0.0	0.0	0.0	0.0	8.8	0.0	35.4	0.0	0.0	0.0										0.0	0.0	0.0
adult	s154	Decedent suffered poisoning	AIDS	Chronic Infectious		1.2	0.0	12.5	2.0	0.0	12.8	0.0	0.0	0.0	0.0	0.0	0.0	0.0	0.0	0.0	8.8	0.0	39.9	0.0	0.0	0.0										0.0	0.0	0.0
adult	s155	Decedent suffered bite/sting	AIDS	Chronic Infectious		1.9	0.0	22.0	1.4	0.0	14.2	0.0	0.0	0.0	9.9	0.0	44.6	0.0	0.0	0.0	0.0	0.0	0.0	9.9	0.0	39.6										0.0	0.0	0.0
adult	s156	Decedent suffered burn	AIDS	Chronic Infectious		1.7	0.0	24.4	1.3	0.0	13.0	0.0	0.0	0.0	9.9	0.0	39.6	0.0	0.0	0.0	0.5	0.0	31.0	0.0	0.0	0.0										0.0	0.0	0.0
adult	s157	Decedent victim of violence	AIDS	Chronic Infectious		1.1	0.1	3.0	1.0	0.2	3.4	0.0	0.0	0.0	9.9	0.0	39.6	0.0	0.0	0.0	1.0	0.0	3.7	0.0	0.0	0.0										0.0	0.0	0.0
adult	s158	Decedent did not suffer any injuries	AIDS	Chronic Infectious		0.0	-0.3	0.1	0.1	-0.1	0.3	-2.7	-10.8	0.0	-0.5	-1.2	0.0	0.0	-0.9	0.2	0.0	-0.5	0.5	0.0	0.0	0.0										-0.6	-188.1	0.0
adult	s159	Decedent suffered other injury	AIDS	Chronic Infectious		0.0	-0.4	0.9	-0.1	-0.5	0.7	0.0	0.0	0.0	0.0	0.0	0.0	0.0	0.0	0.0	0.4	0.0	2.7	0.0	0.0	0.0										0.0	0.0	0.0
adult	s16	Did [name] have a fever?	AIDS	Chronic Infectious		1.3	0.8	1.6	1.2	0.8	1.6	1.2	-0.4	2.0	0.8	0.4	1.1	1.1	0.5	1.5	1.3	0.6	1.7	1.0	0.4	1.5										-0.6	-2.5	0.0
adult	s161	Was the injury or accident self-inflicted?	AIDS	Chronic Infectious		0.2	-0.5	0.8	0.0	-0.4	0.5	27.6	0.0	691.0	9.9	0.0	39.6	-0.2	-0.4	0.4	1.2	0.0	44.2	0.0	0.0	0.0										125.0	0.0	500.0
adult	s162	Was the injury or accident intentionally inflicted by someone else?	AIDS	Chronic Infectious		1.4	0.5	2.5	1.1	0.2	2.0	0.0	0.0	0.0	0.0	0.0	0.0	2.1	0.0	105.3	1.3	0.1	2.0	0.7	0.0	49.5										0.0	0.0	0.0
adult	s17	How many days did the fever last? [days]	AIDS	Chronic Infectious		2.0	1.1	2.4	1.7	1.0	2.4	1.9	-0.2	4.3	1.3	0.9	1.9	1.4	0.7	2.1	1.7	0.7	2.1	0.3	-0.1	0.9										1.1	0.2	2.2
adult	s18991	Severity of fever was mild	AIDS	Chronic Infectious		0.1	-0.4	0.9	0.0	-0.5	0.6	1.2	-0.5	8.7	0.4	-0.2	1.9	-0.2	-0.7	0.4	0.4	-0.1	1.3	0.3	0.0	14.9										0.4	0.0	65.7
adult	s18992	Severity of fever was moderate to large	AIDS	Chronic Infectious		1.6	1.0	1.8	1.6	1.0	2.0	0.8	-0.8	2.2	0.8	0.5	1.2	1.8	1.0	2.6	1.1	0.4	1.7	0.8	0.4	1.4										0.2	-0.5	0.5
adult	s19991	Pattern of fever was continuous	AIDS	Chronic Infectious		0.8	0.2	1.6	0.9	0.3	1.4	0.8	-0.7	3.6	0.4	0.0	1.0	1.0	0.1	2.2	1.0	0.1	1.5	0.7	0.0	1.3										250.0	0.0	750.0
adult	s19992	Pattern of fever was on-and-off	AIDS	Chronic Infectious		1.0	0.5	1.3	0.9	0.5	1.4	0.7	-0.7	2.2	1.0	0.5	1.4	0.9	0.3	1.5	0.7	0.2	1.2	0.7	0.1	1.2										0.0	-0.8	0.5
adult	s2	Did Decedent Have Arthritis?	AIDS	Chronic Infectious		-0.2	-0.7	0.0	-0.2	-0.5	0.2	-0.7	-0.8	-0.4	0.0	-0.3	0.5	-0.2	-0.5	0.7	-0.3	-0.5	0.4	0.1	-0.4	0.8										0.0	0.0	0.0
adult	s20	Did [name] have sweating with the fever?	AIDS	Chronic Infectious		1.2	0.7	1.7	1.2	0.7	1.9	0.3	-1.1	2.0	0.8	0.3	1.4	1.6	0.5	2.7	1.3	0.7	2.1	0.9	0.2	1.5										0.1	0.0	0.9
adult	s21	Did [name] have a rash?	AIDS	Chronic Infectious		2.5	1.3	3.6	2.7	1.3	3.6	0.8	-0.5	5.7	2.1	1.0	5.7	0.4	-0.4	2.2	1.7	0.6	2.4	3.1	1.5	7.3										125.0	0.0	500.0
adult	s22	How many days did [name] have the rash? [days]	AIDS	Chronic Infectious		3.1	1.3	4.3	3.5	1.2	4.3	0.0	0.0	0.0	4.2	2.0	118.9	0.7	0.0	10.9	1.5	0.6	2.9	9.9	0.0	39.6										0.0	0.0	0.0
adult	s23991	Rash was located on face	AIDS	Chronic Infectious		2.0	0.8	5.8	2.0	0.7	5.3	0.0	0.0	0.0	0.0	0.0	0.0	0.0	0.0	0.0	1.8	1.0	6.3	9.9	0.0	49.5										0.0	0.0	0.0
adult	s23992	Rash was located on trunk	AIDS	Chronic Infectious		1.6	0.1	2.8	1.2	0.0	2.1	7.7	0.0	375.0	9.9	0.0	39.6	0.9	0.0	52.6	0.8	0.0	2.1	9.9	0.0	39.6										125.0	0.0	500.0
adult	s23993	Rash was located on extremities	AIDS	Chronic Infectious		1.5	0.2	2.8	1.7	0.1	2.5	0.0	0.0	0.0	2.5	0.8	108.9	0.0	0.0	0.0	0.8	0.1	3.2	4.1	0.0	94.1										0.0	0.0	0.0
adult	s23994	Rash was located everywhere	AIDS	Chronic Infectious		2.6	1.0	4.2	2.5	0.7	3.4	0.0	0.0	0.0	4.5	2.1	188.2	0.8	0.0	4.8	1.1	0.3	4.1	2.9	1.5	148.5										0.0	0.0	0.0
adult	s27	Did [name] have sores?	AIDS	Chronic Infectious		0.6	0.1	1.3	0.5	0.0	1.1	2.9	-0.3	13.3	0.8	0.2	3.4	1.6	0.0	32.5	0.2	-0.3	0.7	0.5	0.0	1.5										0.8	0.0	313.1
adult	s28	Did the sores have clear fluid or pus?	AIDS	Chronic Infectious		0.4	-0.1	1.0	0.2	-0.2	0.7	3.5	0.0	23.0	1.1	0.0	69.3	0.0	0.0	0.0	-0.1	-0.4	0.6	0.4	-0.2	1.8										0.4	0.0	250.0
adult	s29	Did [name] have itching of skin?	AIDS	Chronic Infectious		1.4	0.5	2.0	1.1	0.5	2.0	1.5	-0.7	5.2	1.7	0.4	4.2	0.6	-0.3	2.7	0.3	0.0	0.9	2.5	1.3	5.5										1.3	0.0	500.0
adult	s3	Did Decedent Have Cancer?	AIDS	Chronic Infectious		2.1	0.9	3.0	2.1	0.8	3.1	-0.2	-0.3	0.0	0.6	0.0	1.6	0.0	0.0	0.0	0.9	0.2	1.6	1.7	0.8	3.3										0.0	0.0	0.0
adult	s30	Did [name] have an ulcer (pit) on the foot?	AIDS	Chronic Infectious		0.0	-0.4	0.7	0.1	-0.3	0.9	0.0	0.0	0.0	0.6	0.0	39.6	0.0	0.0	0.0	0.0	-0.4	0.8	1.0	0.0	49.5										0.0	0.0	0.0
adult	s31	Did the ulcer ooze pus?	AIDS	Chronic Infectious		-0.1	-0.5	0.8	-0.1	-0.4	1.0	0.0	0.0	0.0	0.0	0.0	0.0	0.0	0.0	0.0	0.0	-0.2	1.1	9.9	0.0	39.6										0.0	0.0	0.0
adult	s32	For how many days did the ulcer ooze pus? [days]	AIDS	Chronic Infectious		0.3	0.0	1.5	0.3	0.0	1.4	0.0	0.0	0.0	0.0	0.0	0.0	0.0	0.0	0.0	0.3	0.0	17.7	0.0	0.0	0.0										0.0	0.0	0.0
adult	s33	Did [name] experience 'pins and needles' in their feet?	AIDS	Chronic Infectious		-0.1	-0.5	0.2	0.0	-0.4	0.3	0.3	-0.9	2.1	0.3	0.0	1.3	0.4	-0.4	1.7	0.2	-0.4	0.5	-0.1	-0.4	0.5										0.9	0.0	2.0
adult	s34	Did [name] have blue lips?	AIDS	Chronic Infectious		1.0	0.1	1.9	0.9	0.1	1.7	-0.6	-0.7	-0.3	0.2	-0.1	1.9	1.3	0.4	2.5	0.6	-0.1	1.4	1.5	0.0	74.3										0.0	0.0	0.0
adult	s35	Had [name] lost weight in the three months prior to death?	AIDS	Chronic Infectious		0.7	0.5	0.8	0.7	0.5	0.9	0.4	-0.5	1.1	0.7	0.3	1.0	1.3	0.7	1.8	0.8	0.4	1.1	0.6	0.3	1.0										0.3	-0.2	0.9
adult	s36991	Loss of weight was slight	AIDS	Chronic Infectious		-0.2	-0.6	0.5	-0.1	-0.6	0.5	-0.8	-0.8	-0.3	0.6	-0.1	1.0	0.3	-0.3	1.4	-0.4	-0.7	0.3	0.1	-0.3	0.9										0.0	0.0	0.0
adult	s36992	Loss of weight was moderate to large	AIDS	Chronic Infectious		0.8	0.6	1.0	0.8	0.6	1.1	0.7	-0.2	1.8	0.7	0.4	1.3	1.5	0.7	2.5	0.8	0.5	1.1	0.8	0.4	1.1										1.0	0.3	1.5
adult	s37	Did [name] look pale?	AIDS	Chronic Infectious		0.5	0.3	0.8	0.4	0.2	0.7	1.4	0.0	2.5	0.5	0.0	0.9	0.4	0.0	0.9	0.0	-0.4	0.3	0.5	0.2	0.9										0.1	-0.4	0.6
adult	s38	Did [name] have yellow discoloration of the eyes?	AIDS	Chronic Infectious		0.4	0.1	0.9	0.5	0.1	0.9	0.5	-0.8	2.4	0.5	0.1	1.5	0.8	0.0	1.5	0.0	-0.4	0.6	0.1	-0.4	0.8										0.0	0.0	1.1
adult	s39	For how long did [name] have the yellow discoloration? [days]	AIDS	Chronic Infectious		1.1	0.4	1.7	0.9	0.3	1.4	-0.3	-0.3	0.0	2.4	0.8	133.7	1.3	0.1	3.3	0.2	-0.2	0.9	0.2	0.0	1.8										0.0	0.0	0.0
adult	s4	Did Decedent Have COPD?	AIDS	Chronic Infectious		1.0	0.4	1.9	1.0	0.4	1.9	-0.4	-0.4	0.0	0.5	0.0	1.7	0.3	-0.3	1.6	0.8	0.1	2.0	1.7	0.7	4.3										0.0	0.0	0.0
adult	s40	Did [name] have ankle swelling?	AIDS	Chronic Infectious		-0.1	-0.6	0.1	-0.1	-0.5	0.2	-0.2	-1.1	0.9	0.2	-0.1	1.0	0.4	-0.2	1.2	-0.8	-1.2	-0.2	-0.3	-0.5	0.5										0.5	0.0	1.3
adult	s41	For how long did [name] have ankle swelling? [days]	AIDS	Chronic Infectious		0.0	-0.3	0.4	-0.1	-0.3	0.4	0.1	-0.6	2.3	0.1	-0.3	0.9	0.7	-0.1	2.3	-0.4	-0.6	0.1	-0.2	-0.3	1.4										0.9	0.0	313.1
adult	s42	Did [name] have puffiness of the face?	AIDS	Chronic Infectious		-0.2	-0.6	0.2	-0.2	-0.7	0.2	0.5	-0.7	2.5	-0.1	-0.5	0.5	-0.1	-0.9	0.6	-0.7	-0.9	-0.1	0.2	-0.3	1.0										0.8	0.0	128.1
adult	s43	For how long did [name] have puffiness of the face? [days]	AIDS	Chronic Infectious		-0.2	-0.5	0.3	-0.3	-0.6	0.2	0.9	-0.5	4.1	0.1	-0.3	0.8	-0.1	-0.4	0.7	-0.3	-0.7	0.1	-0.1	-0.5	0.8										0.9	0.0	500.0
adult	s44	Did [name] have general puffiness all over his/her body?	AIDS	Chronic Infectious		-0.1	-0.5	0.4	-0.1	-0.5	0.3	1.0	-0.6	3.7	0.0	-0.4	0.7	-0.2	-0.6	0.5	-0.3	-0.7	0.2	0.3	-0.3	1.2										250.0	0.0	625.0
adult	s45	For how long did [name] have puffiness all over his/her body? [days]	AIDS	Chronic Infectious		0.2	-0.2	0.7	0.1	-0.3	0.6	0.8	-0.4	6.7	0.1	0.0	1.5	0.4	-0.1	2.5	-0.1	-0.5	0.4	0.7	0.0	2.2										125.0	0.0	500.0
adult	s46	Did [name] have a lump in the neck?	AIDS	Chronic Infectious		1.2	0.2	2.2	1.7	0.1	2.3	2.3	0.0	12.8	1.0	0.0	4.8	4.6	0.0	157.9	1.3	0.4	3.6	0.2	0.0	2.3										125.0	0.0	500.0
adult	s47	Did [name] have a lump in the armpit?	AIDS	Chronic Infectious		0.4	-0.1	1.3	0.3	-0.3	1.1	0.0	0.0	0.0	0.0	0.0	0.0	0.3	-0.2	1.4	2.4	0.0	79.6	3.1	0.0	84.2										0.0	0.0	0.0
adult	s48	Did [name] have a lump in the groin?	AIDS	Chronic Infectious		0.8	-0.1	2.1	0.9	0.0	1.6	0.0	0.0	0.0	1.0	0.0	59.4	0.0	0.0	0.0	1.6	0.3	3.9	0.7	0.0	3.2										0.0	0.0	0.0
adult	s49	Did [name] have a cough?	AIDS	Chronic Infectious		1.0	0.7	1.4	1.0	0.7	1.4	0.8	-1.1	2.1	0.8	0.4	1.4	0.6	0.0	1.6	1.1	0.5	1.4	1.2	0.7	2.1										-0.2	-0.8	0.4
adult	s5	Did Decedent Have Dementia?	AIDS	Chronic Infectious		-0.1	-0.7	0.6	-0.2	-0.6	0.4	1.0	-0.4	7.0	0.5	0.1	2.5	0.3	-0.5	2.2	0.5	0.1	3.0	1.0	0.0	3.5										125.0	0.0	500.0
adult	s50	For how long did [name] have a cough? [days]	AIDS	Chronic Infectious		1.6	0.9	2.1	1.3	0.8	1.9	0.1	-0.7	2.4	1.0	0.4	2.0	1.0	-0.1	2.3	0.8	0.3	1.4	1.6	0.7	2.4										0.2	0.0	2.0
adult	s51	Did the cough produce sputum?	AIDS	Chronic Infectious		0.9	0.4	1.4	0.9	0.5	1.4	1.6	-0.7	3.7	1.0	0.5	2.0	1.3	0.0	3.2	0.8	0.2	1.2	1.0	0.6	2.2										0.3	0.0	0.9
adult	s52	Did [name] cough blood?	AIDS	Chronic Infectious		0.8	0.1	1.4	0.8	0.1	1.2	1.4	-0.3	8.0	1.0	0.0	11.6	1.5	0.0	42.5	0.4	-0.1	1.0	0.9	0.0	49.5										125.0	0.0	500.0
adult	s53	Did [name] have difficulty breathing?	AIDS	Chronic Infectious		0.0	-0.3	0.4	0.1	-0.2	0.5	-1.6	-2.6	0.0	-0.1	-0.5	0.2	0.2	-0.3	0.8	0.0	-0.5	0.3	0.1	-0.4	0.5										0.0	0.0	0.9
adult	s54	For how long did [name] have difficulty breathing? [days]	AIDS	Chronic Infectious		0.6	0.4	0.9	0.5	0.3	0.9	0.3	-0.7	1.7	0.7	0.2	1.0	0.7	0.0	1.5	0.6	-0.1	0.9	0.2	-0.2	0.6										2.0	0.0	688.1
adult	s55991	Breathing difficulty was continuous	AIDS	Chronic Infectious		0.0	-0.4	0.4	0.1	-0.5	0.6	-1.4	-2.0	-0.9	-0.3	-0.8	0.3	0.2	-0.4	0.9	0.0	-0.5	0.5	0.6	-0.1	1.3										0.0	0.0	0.0
adult	s55992	Breathing difficulty was on-and-off	AIDS	Chronic Infectious		0.1	-0.2	0.5	0.1	-0.3	0.5	0.1	-0.9	1.6	0.4	-0.1	1.0	0.3	-0.4	1.3	0.1	-0.3	0.6	-0.1	-0.4	0.4										0.4	0.0	1.4
adult	s56991	Breathing difficulty worse in lying position	AIDS	Chronic Infectious		-0.3	-0.7	0.2	-0.3	-0.7	0.1	0.1	-1.5	2.0	-0.3	-0.9	0.5	0.0	-0.5	0.9	-0.2	-0.8	0.5	0.1	-0.3	1.2										1.3	0.0	375.0
adult	s56992	Breathing difficulty worse in sitting position	AIDS	Chronic Infectious		0.7	-0.1	1.7	0.7	-0.2	1.4	0.0	0.0	0.0	0.7	0.0	19.8	0.7	-0.3	3.6	0.8	0.0	2.9	0.7	0.0	44.6										0.0	0.0	0.0
adult	s56993	Breathing difficulty worse in walking position	AIDS	Chronic Infectious		0.8	0.0	1.6	0.7	0.0	1.5	-0.3	-0.5	0.0	0.9	0.3	3.1	0.3	-0.5	2.9	0.2	-0.3	0.9	1.0	0.0	8.1										0.0	0.0	0.0
adult	s56994	Breathing difficulty not worse in any position	AIDS	Chronic Infectious		0.1	-0.3	0.6	0.3	-0.1	0.8	-1.4	-2.0	-0.7	0.1	-0.3	0.7	0.3	-0.4	0.9	0.1	-0.3	0.9	0.2	-0.4	0.7										0.0	0.0	0.0
adult	s58	Did [name] have fast breathing?	AIDS	Chronic Infectious		0.4	-0.1	0.7	0.4	-0.1	0.7	-1.4	-1.4	-0.7	0.3	-0.3	0.8	0.0	-0.6	0.7	0.6	0.1	1.1	0.5	-0.2	1.1										0.0	0.0	0.0
adult	s59	For how long did [name] have fast breathing? [days]	AIDS	Chronic Infectious		0.7	0.4	1.2	0.7	0.4	1.2	-0.4	-0.7	-0.2	0.4	0.0	1.1	0.7	0.0	2.0	0.7	0.1	1.1	0.8	0.1	2.2										0.0	0.0	0.0
adult	s6	Did Decedent Have Depression?	AIDS	Chronic Infectious		0.7	0.2	1.4	0.5	0.0	1.1	0.4	-0.6	3.8	0.9	0.2	1.4	0.4	-0.4	1.4	0.9	0.0	1.5	-0.1	-0.4	1.0										125.0	0.0	500.0
adult	s60	Did [name] wheeze?	AIDS	Chronic Infectious		0.2	-0.2	0.7	0.1	-0.3	0.7	1.2	-0.6	3.3	0.0	-0.3	0.8	0.3	0.0	2.0	0.0	-0.4	0.5	-0.2	-0.5	0.4										0.9	0.0	375.0
adult	s61	Did [name] experience pain in the chest in the month preceding death?	AIDS	Chronic Infectious		0.6	0.3	0.9	0.6	0.3	0.9	0.7	-0.9	2.6	0.1	-0.2	0.5	0.6	-0.2	1.4	0.3	-0.1	0.8	1.3	0.8	2.1										0.0	0.0	0.8
adult	s62	Pain greater than 24 hours	AIDS	Chronic Infectious		1.8	0.7	2.6	1.6	0.6	2.2	0.0	0.0	0.0	0.6	0.0	29.7	0.1	-0.5	1.7	1.2	0.2	3.2	1.5	0.7	2.4										0.0	0.0	0.0
adult	s63	Was the pain during physical activity?	AIDS	Chronic Infectious		1.0	0.4	1.7	0.8	0.3	1.8	0.7	-0.6	4.7	0.4	0.0	29.7	0.3	-0.3	2.4	0.3	-0.3	1.1	2.4	1.1	4.2										2.0	0.0	438.1
adult	s64991	Pain located in chest	AIDS	Chronic Infectious		0.6	0.3	0.9	0.6	0.3	0.9	0.9	-0.9	2.6	0.1	-0.2	0.5	0.5	-0.3	1.4	0.3	-0.2	0.8	1.5	0.7	2.3										0.6	0.0	1.1
adult	s64992	Pain located in left arm	AIDS	Chronic Infectious		0.3	-0.3	1.6	0.2	-0.3	1.4	0.0	0.0	0.0	0.7	0.0	44.6	0.0	0.0	0.0	1.6	0.0	57.6	0.9	0.0	44.6										0.0	0.0	0.0
adult	s66	Did [name] have more frequent loose or liquid stools than usual?	AIDS	Chronic Infectious		2.0	1.2	2.6	1.8	1.0	2.4	5.1	0.9	7.1	1.4	0.5	1.9	1.9	0.6	2.9	1.2	0.6	1.8	0.8	0.1	1.5										10.5	2.6	1000.0
adult	s67	For how long before death did [name] have loose or liquid stools? [days]	AIDS	Chronic Infectious		2.5	1.6	3.5	2.1	1.4	3.0	5.0	-0.3	15.8	2.0	1.1	3.9	1.9	1.0	5.5	1.5	0.6	2.3	1.3	0.5	3.0										375.0	0.0	750.0
adult	s68	Did [name] have a change in bowel habits?	AIDS	Chronic Infectious		0.6	0.2	1.1	0.5	0.1	1.0	0.7	-0.8	2.3	0.4	-0.1	0.8	1.1	0.6	2.1	0.1	-0.5	0.7	0.3	-0.1	0.9										0.8	0.0	2.0
adult	s69	Was there blood in the stool?	AIDS	Chronic Infectious		0.6	0.0	1.0	0.5	0.1	1.1	0.8	-0.4	4.4	0.3	0.0	1.3	-0.4	-0.3	0.0	0.5	0.0	1.1	0.3	0.0	6.4										125.0	0.0	500.0
adult	s7	Did Decedent Have Diabetes?	AIDS	Chronic Infectious		-0.5	-0.6	0.0	-0.3	-0.6	0.0	-0.5	-0.7	-0.2	-0.1	-0.4	0.3	0.2	-0.2	0.9	-0.6	-0.8	-0.2	0.6	-0.3	1.8										0.0	0.0	0.0
adult	s70	Was there blood in the stool up until death?	AIDS	Chronic Infectious		0.2	-0.4	0.7	0.2	-0.3	0.8	-0.3	-0.4	0.0	0.3	0.0	1.4	0.0	0.0	0.0	0.3	-0.1	1.1	0.3	0.0	19.8										0.0	0.0	0.0
adult	s71	Did [name] stop urinating?	AIDS	Chronic Infectious		-0.2	-0.5	0.4	0.0	-0.5	0.5	-0.9	-1.0	-0.4	-0.3	-0.7	0.2	0.2	-0.4	1.1	-0.5	-0.7	0.3	0.7	0.1	1.3										0.0	0.0	0.0
adult	s72	Did [name] vomit in the week preceding the death?	AIDS	Chronic Infectious		0.4	0.0	0.8	0.5	0.0	0.8	-0.2	-1.2	1.2	0.9	0.2	1.4	0.0	-0.6	0.5	0.3	-0.1	0.8	0.3	-0.2	0.7										0.4	0.0	1.0
adult	s73	For how long before death did [name] vomit? [days]	AIDS	Chronic Infectious		0.7	0.3	1.2	0.6	0.2	1.0	0.3	-0.6	2.4	1.1	0.5	2.1	0.4	-0.2	1.0	0.3	-0.2	0.8	0.2	-0.1	0.6										125.0	0.0	500.0
adult	s74	Was there blood in the vomit?	AIDS	Chronic Infectious		0.3	-0.3	0.8	0.3	-0.3	1.0	-0.4	-0.5	0.0	0.1	0.0	1.5	1.2	0.0	5.7	0.5	0.0	1.5	0.0	0.0	1.3										0.0	0.0	0.0
adult	s75	Was the vomit black?	AIDS	Chronic Infectious		0.4	-0.3	1.2	0.3	-0.2	1.2	-0.4	-0.5	0.0	0.8	0.0	2.6	1.9	0.0	5.6	0.0	-0.3	0.6	0.3	0.0	1.8										0.0	0.0	0.0
adult	s76	Did [name] have difficulty swallowing?	AIDS	Chronic Infectious		1.1	0.7	1.7	0.9	0.5	1.4	3.7	-0.2	4.5	0.4	0.0	0.9	1.2	0.1	2.3	0.5	0.0	1.0	0.5	0.0	0.8										0.5	0.0	1.4
adult	s77	For how long before death did [name] have difficulty swallowing? [days]	AIDS	Chronic Infectious		1.0	0.6	1.5	0.9	0.4	1.4	3.0	0.2	6.1	0.5	0.1	1.1	1.3	0.4	3.9	0.6	0.0	1.0	0.5	0.0	1.1										500.0	0.0	938.1
adult	s78	Difficulty swallowing both solids and liquids	AIDS	Chronic Infectious		1.4	0.6	1.9	1.2	0.5	2.0	1.0	-1.2	3.3	0.6	-0.1	1.4	0.5	-0.1	2.0	0.8	0.0	1.4	0.7	0.2	1.4										0.8	0.0	2.0
adult	s79	Did [name] have pain upon swallowing?	AIDS	Chronic Infectious		1.7	0.9	2.4	1.5	0.7	2.0	6.1	1.2	10.3	1.4	0.4	2.0	1.0	0.0	2.5	0.6	0.1	1.5	0.8	0.2	1.3										1.6	0.6	7.5
adult	s8	Did Decedent Have Epilepsy?	AIDS	Chronic Infectious		0.5	-0.4	1.3	0.3	-0.4	1.1	0.0	0.0	0.0	1.1	0.0	2.9	1.2	0.0	5.5	1.0	0.0	57.6	0.0	0.0	0.0										0.0	0.0	0.0
adult	s80	Did [name] have belly pain?	AIDS	Chronic Infectious		0.1	-0.2	0.4	0.0	-0.3	0.4	0.7	-0.7	2.1	-0.4	-0.6	0.2	0.8	0.0	1.5	0.0	-0.3	0.5	0.0	-0.4	0.3										0.0	-0.8	0.5
adult	s81	For how long before death did [name] have belly pain? [days]	AIDS	Chronic Infectious		0.6	0.2	1.0	0.6	0.2	0.9	1.0	-0.5	6.0	0.0	-0.3	0.6	1.4	0.4	4.1	0.4	-0.1	1.0	0.1	-0.2	0.6										0.5	0.0	250.0
adult	s82991	Pain located in lower belly	AIDS	Chronic Infectious		0.1	-0.2	0.5	0.0	-0.2	0.4	1.9	-0.4	4.1	0.0	-0.3	0.8	0.8	-0.1	1.9	0.1	-0.3	0.6	-0.1	-0.4	0.3										0.6	0.0	1.2
adult	s84	Did [name] have a more than usual protruding belly?	AIDS	Chronic Infectious		0.0	-0.3	0.3	-0.1	-0.4	0.2	0.5	-0.8	2.4	-0.1	-0.5	0.5	0.5	-0.1	1.2	-0.2	-0.6	0.2	0.0	-0.2	0.3										0.8	0.0	2.0
adult	s85	For how long before death did [name] have a protruding belly? [days]	AIDS	Chronic Infectious		0.1	-0.1	0.5	0.1	-0.2	0.4	0.9	-0.2	5.0	0.2	0.0	2.0	1.5	0.0	8.8	-0.1	-0.4	0.3	0.0	-0.1	0.8										0.9	0.0	500.0
adult	s86	Slowly protruding belly	AIDS	Chronic Infectious		0.1	-0.4	0.5	0.0	-0.4	0.4	0.3	-0.6	2.8	-0.1	-0.5	0.5	0.4	-0.3	1.2	0.2	-0.3	0.7	0.1	0.0	1.1										0.5	0.0	250.0
adult	s87	Did [name] have any mass in the belly?	AIDS	Chronic Infectious		0.3	-0.3	0.8	0.3	-0.2	0.9	-0.2	-0.3	0.0	0.9	0.0	13.3	0.0	0.0	0.0	0.2	-0.2	1.0	0.0	-0.2	0.9										0.0	0.0	0.0
adult	s88	For how long before death did [name] have a mass in the belly [days]	AIDS	Chronic Infectious		-0.1	-0.4	0.6	-0.1	-0.4	0.7	0.0	0.0	0.0	1.7	0.0	39.6	0.0	0.0	0.0	0.0	-0.1	1.0	0.2	0.0	9.9										0.0	0.0	0.0
adult	s88881	age quartile 1	AIDS	Chronic Infectious		0.1	0.0	0.3	0.1	-0.1	0.3	0.5	-0.3	1.9	0.1	-0.1	0.4	-0.5	-0.7	0.0	0.8	0.5	1.4	-0.3	-0.7	0.0										0.6	0.0	1.3
adult	s88882	age quartile 2	AIDS	Chronic Infectious		3.6	2.2	4.8	3.6	2.0	4.6	1.0	-0.8	3.2	1.4	0.8	2.6	2.9	1.7	5.1	1.4	0.7	2.1	1.9	1.0	3.0										1.1	0.0	563.1
adult	s88883	age quartile 3	AIDS	Chronic Infectious		-0.7	-1.2	-0.5	-0.6	-1.0	-0.3	-0.3	-1.1	1.4	-0.4	-0.7	0.0	-0.6	-0.9	-0.3	-0.7	-1.1	-0.4	0.1	-0.2	0.6										-0.1	-0.5	0.9
adult	s88884	age quartile 4	AIDS	Chronic Infectious		-0.8	-0.9	-0.5	-0.8	-0.9	-0.5	-0.8	-0.9	-0.4	-0.4	-0.6	-0.2	-0.2	-0.4	0.4	-0.8	-0.9	-0.4	-0.4	-0.7	-0.2										0.0	0.0	0.0
adult	s89	Did [name] have headaches?	AIDS	Chronic Infectious		1.5	0.9	2.0	1.2	0.7	1.8	3.1	0.3	4.6	1.1	0.4	2.0	1.8	0.5	2.8	1.1	0.3	1.6	1.2	0.2	1.4										0.1	-0.3	0.7
adult	s9	Did Decedent Have Heart Disease?	AIDS	Chronic Infectious		-0.4	-0.6	0.0	-0.3	-0.6	0.1	-0.5	-0.7	-0.2	0.0	-0.4	0.6	-0.1	-0.4	0.5	-0.3	-0.6	0.0	-0.1	-0.4	0.6										0.0	0.0	0.0
adult	s90	For how long before death did [name] have headaches? [days]	AIDS	Chronic Infectious		1.6	0.7	2.4	1.4	0.6	2.1	3.8	0.7	9.7	0.8	0.0	39.6	0.0	0.0	0.0	1.3	0.4	2.0	0.6	0.0	34.7										0.6	0.1	0.9
adult	s91	Rapid headache onset	AIDS	Chronic Infectious		1.3	0.5	1.9	1.0	0.4	1.8	3.8	-0.3	8.5	0.7	0.2	2.8	2.1	0.5	4.1	0.6	0.0	1.3	0.5	-0.1	1.3										375.0	0.0	750.0
adult	s92	Did [name] have a stiff neck?	AIDS	Chronic Infectious		1.2	0.3	2.3	0.9	0.1	2.0	3.6	-0.3	12.5	0.8	0.2	2.7	1.0	0.0	4.6	0.5	-0.1	1.5	1.0	0.3	2.9										250.0	0.0	625.0
adult	s93	For how long before death did [name] have stiff neck? [days]	AIDS	Chronic Infectious		2.0	0.5	3.1	1.7	0.3	2.7	13.9	0.0	375.0	1.5	0.0	79.2	4.3	0.0	131.6	0.9	0.0	2.3	1.3	0.0	4.7										125.0	0.0	500.0
adult	s94	Did [name] experience a period of loss of consciousness?	AIDS	Chronic Infectious		0.6	0.0	1.1	0.4	0.0	0.8	-0.5	-1.1	1.0	0.0	-0.3	0.4	0.4	-0.4	1.1	0.2	-0.2	0.6	0.8	-0.1	1.3										0.3	0.0	2.0
adult	s95	Sudden loss of consciousness	AIDS	Chronic Infectious		0.1	-0.4	0.8	0.2	-0.3	0.9	-0.8	-1.0	-0.4	0.0	-0.4	0.4	0.5	-0.4	1.4	0.0	-0.3	0.5	0.3	-0.4	1.0										0.0	0.0	0.0
adult	s96	For how long did the period of loss of consciousness last? [days]	AIDS	Chronic Infectious		0.4	-0.2	0.8	0.3	-0.2	0.9	0.3	-0.7	3.5	-0.1	-0.4	0.6	0.4	-0.1	1.4	0.1	-0.2	0.7	0.0	-0.5	0.8										2.0	0.0	500.0
adult	s97	Did it continue until death?	AIDS	Chronic Infectious		0.6	0.1	1.1	0.8	0.2	1.0	0.0	-0.6	1.5	0.0	-0.3	0.5	0.7	-0.1	1.5	0.2	-0.2	0.7	0.9	0.1	1.6										125.0	0.0	500.0
adult	s98	Did [name] experience a period of confusion at any time in the three months prior to death?	AIDS	Chronic Infectious		0.6	0.1	1.2	0.4	-0.1	1.0	2.0	-0.4	5.8	1.0	0.4	2.1	0.7	-0.3	1.8	0.2	-0.2	0.8	0.0	-0.4	0.8										1.1	0.0	688.1
adult	s99	For how long did the period of confusion last? [days]	AIDS	Chronic Infectious		0.6	-0.1	1.4	0.7	-0.2	1.5	0.0	0.0	0.0	1.1	0.3	2.7	0.8	0.0	4.6	-0.1	-0.4	0.7	0.3	0.0	2.4										0.0	0.0	0.0
adult	s99991	word_abdomen	AIDS	Chronic Infectious		-0.4	-0.8	0.0	-0.4	-0.7	0.2	0.6	-0.6	3.1	0.0	0.0	0.0	0.4	-0.3	1.2	-0.1	0.0	0.0	0.0	0.0	0.0										0.8	0.0	68.3
adult	s999910	word_arteri	AIDS	Chronic Infectious		-0.1	-0.3	0.9	-0.1	-0.1	0.8	0.0	0.0	0.0	0.0	0.0	0.0	0.0	0.0	0.0	0.1	0.0	0.9	0.0	0.0	0.0										0.0	0.0	0.0
adult	s9999100	word_kill	AIDS	Chronic Infectious		0.3	0.0	1.9	0.3	0.0	4.0	0.0	0.0	0.0	0.0	0.0	0.0	0.0	0.0	0.0	0.8	0.0	39.9	0.0	0.0	0.0										0.0	0.0	0.0
adult	s9999101	word_knee	AIDS	Chronic Infectious		-0.2	-0.5	0.8	-0.1	-0.5	1.0	0.0	0.0	0.0	0.0	0.0	0.0	0.0	0.0	0.0	1.9	0.0	44.2	0.0	0.0	0.0										0.0	0.0	0.0
adult	s9999102	word_labor	AIDS	Chronic Infectious		0.2	-0.3	1.1	0.2	-0.1	1.9	3.3	0.0	16.4	1.2	0.0	69.3	0.0	-0.3	1.9	0.0	0.0	0.0	0.0	0.0	0.0										125.0	0.0	500.0
adult	s9999103	word_leukemia	AIDS	Chronic Infectious		0.0	0.0	0.0	0.0	0.0	0.0	0.0	0.0	0.0	0.0	0.0	0.0	0.0	0.0	0.0	0.0	0.0	0.0	0.0	0.0	0.0										0.0	0.0	0.0
adult	s9999104	word_liver	AIDS	Chronic Infectious		0.6	-0.2	1.6	0.8	-0.1	1.5	-0.3	-0.4	0.0	0.7	0.0	2.5	3.1	0.9	184.5	0.6	0.0	6.6	9.9	0.0	39.6										0.0	0.0	0.0
adult	s9999105	word_lump	AIDS	Chronic Infectious		-0.1	-0.5	0.8	-0.1	-0.5	0.9	0.0	0.0	0.0	0.0	0.0	0.0	1.4	0.0	9.3	0.7	0.0	35.4	0.0	0.0	0.0										0.0	0.0	0.0
adult	s9999106	word_lung	AIDS	Chronic Infectious		-0.1	-0.5	0.3	0.1	-0.5	0.5	-0.4	-0.5	0.0	0.3	-0.2	1.4	0.8	0.0	4.2	0.3	-0.1	1.8	0.0	0.0	0.0										0.0	0.0	0.0
adult	s9999107	word_lymphoma	AIDS	Chronic Infectious		5.5	0.0	16.6	5.7	0.0	15.6	0.0	0.0	0.0	0.0	0.0	0.0	0.0	0.0	0.0	17.7	0.0	53.1	0.0	0.0	0.0										0.0	0.0	0.0
adult	s9999108	word_malaria	AIDS	Chronic Infectious		0.5	0.0	5.7	0.4	0.0	4.7	0.0	0.0	0.0	0.0	0.0	0.0	26.3	0.0	105.3	0.0	0.0	0.0	0.0	0.0	0.0										0.0	0.0	0.0
adult	s9999109	word_mass	AIDS	Chronic Infectious		-0.4	-0.6	0.0	0.0	0.0	0.0	-0.4	-0.4	0.0	0.0	0.0	0.0	0.0	0.0	0.0	0.0	0.0	0.0	0.0	0.0	0.0										0.0	0.0	0.0
adult	s999911	word_asthma	AIDS	Chronic Infectious		-0.1	-0.5	0.5	0.2	-0.2	1.3	-0.5	-0.6	0.0	0.6	0.0	1.8	0.0	0.0	0.0	8.8	0.0	35.4	0.0	0.0	0.0										0.0	0.0	0.0
adult	s9999110	word_mellitus	AIDS	Chronic Infectious		-0.1	-0.1	0.0	-0.2	-0.1	0.0	0.0	0.0	0.0	0.0	0.0	0.0	0.0	0.0	0.0	-0.1	-0.1	0.0	0.0	0.0	0.0										0.0	0.0	0.0
adult	s9999111	word_mental	AIDS	Chronic Infectious		0.2	-0.4	1.2	0.4	-0.3	1.9	0.0	0.0	0.0	0.4	0.0	19.8	1.6	0.0	10.8	8.8	0.0	39.9	0.0	0.0	0.0										0.0	0.0	0.0
adult	s9999112	word_motorcycl	AIDS	Chronic Infectious		0.0	0.0	0.0	0.0	0.0	0.0	0.0	0.0	0.0	0.0	0.0	0.0	0.0	0.0	0.0	0.0	0.0	0.0	0.0	0.0	0.0										0.0	0.0	0.0
adult	s9999113	word_neck	AIDS	Chronic Infectious		0.1	-0.6	1.0	0.2	-0.4	1.2	0.0	0.0	0.0	1.0	0.0	44.6	0.8	-0.4	4.1	0.6	-0.1	3.1	0.0	0.0	0.0										0.0	0.0	0.0
adult	s9999114	word_nephropathi	AIDS	Chronic Infectious		0.0	0.0	0.0	0.0	0.0	0.0	0.0	0.0	0.0	0.0	0.0	0.0	0.0	0.0	0.0	0.0	0.0	0.0	0.0	0.0	0.0										0.0	0.0	0.0
adult	s9999115	word_nerv	AIDS	Chronic Infectious		1.3	0.0	5.7	0.9	0.0	7.2	0.0	0.0	0.0	0.9	0.0	59.4	0.0	0.0	0.0	0.0	0.0	0.0	0.0	0.0	0.0										0.0	0.0	0.0
adult	s9999116	word_numb	AIDS	Chronic Infectious		-0.4	-0.5	0.6	-0.2	-0.3	1.1	0.0	0.0	0.0	0.0	0.0	0.0	2.7	0.0	92.2	0.0	0.0	0.0	0.0	0.0	0.0										0.0	0.0	0.0
adult	s9999117	word_obstruct	AIDS	Chronic Infectious		0.3	0.0	1.3	0.4	0.0	4.6	0.0	0.0	0.0	0.0	0.0	0.0	0.0	0.0	0.0	8.8	0.0	35.4	0.0	0.0	0.0										0.0	0.0	0.0
adult	s9999118	word_organ	AIDS	Chronic Infectious		-0.2	-0.5	0.8	0.0	0.0	1.0	0.0	0.0	0.0	9.9	0.0	39.6	0.0	0.0	0.0	0.0	0.0	0.0	0.0	0.0	0.0										0.0	0.0	0.0
adult	s9999119	word_pain	AIDS	Chronic Infectious		-0.5	-0.8	-0.1	-0.2	-0.6	0.1	-0.2	-1.5	1.3	0.0	-0.3	0.5	0.4	-0.2	1.3	-0.3	-0.5	0.5	0.0	0.0	0.0										0.0	-0.2	0.7
adult	s999912	word_attack	AIDS	Chronic Infectious		0.5	-0.2	1.2	0.5	-0.1	1.3	-0.3	-0.2	0.0	2.2	0.5	118.8	1.0	0.0	3.9	0.0	0.0	0.0	0.0	0.0	0.0										0.0	0.0	0.0
adult	s9999120	word_paralyz	AIDS	Chronic Infectious		0.8	-0.1	1.4	1.2	0.1	2.2	-0.4	-0.3	0.0	1.4	0.4	4.0	1.4	0.0	52.6	6.3	0.0	88.5	0.0	0.0	0.0										0.0	0.0	0.0
adult	s9999121	word_phlegm	AIDS	Chronic Infectious		-0.3	-0.5	0.2	0.1	0.0	1.0	-0.4	-0.5	0.0	0.0	0.0	0.0	0.0	0.0	0.0	8.8	0.0	35.4	0.0	0.0	0.0										0.0	0.0	0.0
adult	s9999122	word_pneumonia	AIDS	Chronic Infectious		0.8	0.0	1.4	0.9	0.2	1.8	-0.3	-0.4	0.0	1.0	0.0	79.2	1.0	0.0	26.3	2.1	0.7	4.1	0.0	0.0	0.0										0.0	0.0	0.0
adult	s9999123	word_poison	AIDS	Chronic Infectious		0.4	-0.1	2.1	0.7	0.0	2.5	0.0	0.0	0.0	0.6	0.0	39.6	1.3	0.0	105.3	0.0	0.0	0.0	0.0	0.0	0.0										0.0	0.0	0.0
adult	s9999124	word_polic	AIDS	Chronic Infectious		0.4	0.0	2.8	0.5	0.0	3.7	0.0	0.0	0.0	0.4	0.0	29.7	0.0	0.0	0.0	0.0	0.0	0.0	0.0	0.0	0.0										0.0	0.0	0.0
adult	s9999125	word_pregnanc	AIDS	Chronic Infectious		0.4	-0.3	1.4	0.5	-0.2	1.9	0.0	0.0	0.0	29.7	0.0	74.3	0.0	0.0	0.0	2.2	0.0	53.1	0.0	0.0	0.0										0.0	0.0	0.0
adult	s9999126	word_prostat	AIDS	Chronic Infectious		0.0	0.0	0.0	0.0	0.0	0.0	0.0	0.0	0.0	0.0	0.0	0.0	0.0	0.0	0.0	0.0	0.0	0.0	0.0	0.0	0.0										0.0	0.0	0.0
adult	s9999127	word_puffi	AIDS	Chronic Infectious		0.0	0.0	1.8	0.0	0.0	0.0	20.6	0.0	500.0	0.0	0.0	0.0	0.0	0.0	0.0	0.0	0.0	0.0	0.0	0.0	0.0										125.0	0.0	500.0
adult	s9999128	word_pulmonari	AIDS	Chronic Infectious		0.1	-0.3	1.1	0.2	-0.3	1.1	0.0	0.0	0.0	0.0	0.0	0.0	0.0	0.0	0.0	0.8	0.0	2.8	19.8	0.0	59.4										0.0	0.0	0.0
adult	s9999129	word_pus	AIDS	Chronic Infectious		-0.1	-0.5	0.8	0.0	-0.4	1.4	0.0	0.0	0.0	1.0	0.0	39.6	1.2	0.0	78.9	0.0	0.0	0.0	0.0	0.0	0.0										0.0	0.0	0.0
adult	s999913	word_babi	AIDS	Chronic Infectious		0.0	-0.3	1.7	0.1	0.0	1.8	0.0	0.0	0.0	1.0	0.0	59.4	0.0	0.0	0.0	0.0	0.0	0.0	0.0	0.0	0.0										0.0	0.0	0.0
adult	s9999130	word_renal	AIDS	Chronic Infectious		-0.3	-0.5	0.6	-0.3	-0.5	0.6	0.0	0.0	0.0	0.0	0.0	0.0	0.0	0.0	0.0	0.3	0.0	8.8	0.0	0.0	0.0										0.0	0.0	0.0
adult	s9999131	word_respiratori	AIDS	Chronic Infectious		0.4	-0.3	1.0	0.8	0.0	2.1	-0.5	-0.6	0.0	0.3	0.0	24.8	0.0	0.0	0.0	1.1	0.3	3.4	29.7	0.0	74.3										0.0	0.0	0.0
adult	s9999132	word_ruptur	AIDS	Chronic Infectious		-0.3	-0.5	0.6	-0.1	-0.3	1.2	0.0	0.0	0.0	0.0	0.0	0.0	0.0	0.0	0.0	8.8	0.0	35.4	0.0	0.0	0.0										0.0	0.0	0.0
adult	s9999133	word_seizur	AIDS	Chronic Infectious		0.0	0.0	0.0	0.0	0.0	0.0	0.0	0.0	0.0	0.0	0.0	0.0	0.0	0.0	0.0	0.0	0.0	0.0	0.0	0.0	0.0										0.0	0.0	0.0
adult	s9999134	word_sepsi	AIDS	Chronic Infectious		0.7	0.0	1.4	0.7	0.1	1.4	0.0	0.0	0.0	9.9	0.0	39.6	0.6	0.0	3.4	1.6	0.8	5.1	0.0	0.0	0.0										0.0	0.0	0.0
adult	s9999135	word_sever	AIDS	Chronic Infectious		-0.2	-0.7	0.5	0.1	-0.5	0.8	0.4	-1.1	2.2	0.4	-0.2	1.0	0.6	-0.3	1.6	0.4	0.0	3.6	0.0	0.0	0.0										2.0	0.0	625.0
adult	s9999136	word_shock	AIDS	Chronic Infectious		0.3	-0.4	1.0	0.3	-0.2	1.0	0.0	0.0	0.0	0.6	0.0	39.6	0.0	0.0	0.0	0.5	0.0	1.9	0.0	0.0	0.0										0.0	0.0	0.0
adult	s9999137	word_shot	AIDS	Chronic Infectious		1.9	0.0	19.5	3.1	0.0	17.0	0.0	0.0	0.0	0.0	0.0	0.0	0.0	0.0	0.0	17.7	0.0	53.1	0.0	0.0	0.0										0.0	0.0	0.0
adult	s9999138	word_skin	AIDS	Chronic Infectious		-0.4	-0.6	0.4	0.0	-0.4	1.0	-0.4	-0.4	0.0	0.0	0.0	0.0	0.0	0.0	0.0	1.8	0.0	61.9	0.0	0.0	0.0										0.0	0.0	0.0
adult	s9999139	word_smoke	AIDS	Chronic Infectious		0.0	-0.5	0.6	0.4	-0.2	1.2	-0.5	-0.6	0.0	1.2	0.0	69.3	5.4	0.0	157.9	0.6	0.0	17.7	0.0	0.0	0.0										0.0	0.0	0.0
adult	s999914	word_bacteria	AIDS	Chronic Infectious		0.0	0.0	0.0	0.0	0.0	0.0	0.0	0.0	0.0	0.0	0.0	0.0	0.0	0.0	0.0	0.0	0.0	0.0	0.0	0.0	0.0										0.0	0.0	0.0
adult	s9999140	word_snake	AIDS	Chronic Infectious		2.8	0.0	11.1	2.8	0.0	11.3	0.0	0.0	0.0	9.9	0.0	44.6	0.0	0.0	0.0	0.0	0.0	0.0	0.0	0.0	0.0										0.0	0.0	0.0
adult	s9999141	word_stomach	AIDS	Chronic Infectious		-0.6	-1.3	-0.1	-0.6	-0.9	0.0	-0.7	-0.7	-0.3	-0.1	-0.6	0.5	-0.3	-0.6	0.9	-0.2	-0.4	1.1	0.0	0.0	0.0										0.0	0.0	0.0
adult	s9999142	word_stomachach	AIDS	Chronic Infectious		0.4	0.0	2.2	0.3	0.0	1.7	0.0	0.0	0.0	0.0	0.0	0.0	0.0	0.0	0.0	8.8	0.0	39.9	0.0	0.0	0.0										0.0	0.0	0.0
adult	s9999143	word_stone	AIDS	Chronic Infectious		-0.3	-0.5	0.5	-0.2	-0.2	1.1	0.0	0.0	0.0	9.9	0.0	39.6	0.0	0.0	0.0	0.0	0.0	0.0	0.0	0.0	0.0										0.0	0.0	0.0
adult	s9999144	word_stool	AIDS	Chronic Infectious		0.1	-0.3	0.8	-0.1	-0.4	1.1	5.2	1.1	11.8	0.0	0.0	0.0	0.0	0.0	0.0	17.7	0.0	57.6	0.0	0.0	0.0										500.0	61.9	875.0
adult	s9999145	word_stress	AIDS	Chronic Infectious		0.2	-0.1	1.6	0.1	0.0	1.5	0.0	0.0	0.0	0.0	0.0	0.0	1.0	0.0	3.7	8.8	0.0	39.9	0.0	0.0	0.0										0.0	0.0	0.0
adult	s9999146	word_stroke	AIDS	Chronic Infectious		-0.9	-0.9	-0.3	-0.6	-0.5	0.0	-0.6	-0.7	-0.2	0.0	0.0	0.0	0.0	0.0	0.0	0.0	0.0	0.0	0.0	0.0	0.0										0.0	0.0	0.0
adult	s9999147	word_sugar	AIDS	Chronic Infectious		-0.3	-0.6	0.1	-0.3	-0.5	0.1	0.0	0.0	0.0	0.2	0.0	0.9	-0.2	-0.2	0.0	0.4	0.0	35.4	0.0	0.0	0.0										0.0	0.0	0.0
adult	s9999148	word_suicid	AIDS	Chronic Infectious		0.0	0.0	0.0	0.0	0.0	0.0	0.0	0.0	0.0	0.0	0.0	0.0	0.0	0.0	0.0	0.0	0.0	0.0	0.0	0.0	0.0										0.0	0.0	0.0
adult	s9999149	word_surgeri	AIDS	Chronic Infectious		0.0	-0.4	0.8	0.1	-0.4	1.0	0.0	0.0	0.0	0.3	0.0	29.7	0.0	0.0	0.0	0.0	-0.3	0.8	0.0	0.0	0.0										0.0	0.0	0.0
adult	s999915	word_biopsi	AIDS	Chronic Infectious		0.5	0.0	2.4	0.6	0.0	7.8	0.0	0.0	0.0	0.0	0.0	0.0	0.0	0.0	0.0	8.8	0.0	35.4	0.0	0.0	0.0										0.0	0.0	0.0
adult	s9999150	word_suspect	AIDS	Chronic Infectious		-0.4	-0.5	0.6	-0.3	-0.4	1.0	0.0	0.0	0.0	0.0	0.0	0.0	2.4	0.0	105.3	0.0	0.0	0.0	0.0	0.0	0.0										0.0	0.0	0.0
adult	s9999151	word_swell	AIDS	Chronic Infectious		-0.2	-0.6	0.1	0.2	-0.3	0.7	-0.1	-1.1	2.2	0.1	-0.2	0.8	0.4	-0.4	1.2	-0.2	0.0	0.0	0.0	0.0	0.0										2.0	0.0	500.0
adult	s9999152	word_tetanus	AIDS	Chronic Infectious		0.0	0.0	0.0	0.0	0.0	0.0	0.0	0.0	0.0	0.0	0.0	0.0	0.0	0.0	0.0	0.0	0.0	0.0	0.0	0.0	0.0										0.0	0.0	0.0
adult	s9999153	word_throat	AIDS	Chronic Infectious		0.4	-0.2	1.8	0.9	0.2	2.7	-0.2	-0.1	0.0	0.4	0.0	29.7	1.2	0.0	78.9	53.1	8.8	110.7	0.0	0.0	0.0										0.0	0.0	0.0
adult	s9999154	word_tongu	AIDS	Chronic Infectious		0.5	0.0	3.3	1.0	0.0	6.0	0.0	0.0	0.0	0.0	0.0	0.0	52.6	0.0	157.9	8.8	0.0	35.4	0.0	0.0	0.0										0.0	0.0	0.0
adult	s9999155	word_transfus	AIDS	Chronic Infectious		-0.3	-0.5	0.0	-0.1	-0.4	0.3	-0.4	-0.4	0.0	9.9	0.0	49.5	0.0	0.0	0.0	8.8	0.0	44.2	0.0	0.0	0.0										0.0	0.0	0.0
adult	s9999156	word_tree	AIDS	Chronic Infectious		1.5	0.4	5.4	1.9	0.3	6.2	0.0	0.0	0.0	1.9	0.9	99.0	0.0	0.0	0.0	0.0	0.0	0.0	0.0	0.0	0.0										0.0	0.0	0.0
adult	s9999157	word_tumor	AIDS	Chronic Infectious		0.6	-0.1	1.8	0.7	0.1	2.5	0.0	0.0	0.0	1.0	0.0	6.7	0.0	0.0	0.0	2.0	0.0	61.9	0.0	0.0	0.0										0.0	0.0	0.0
adult	s9999158	word_ulcer	AIDS	Chronic Infectious		-0.4	-0.7	0.0	-0.4	-0.6	0.2	-0.3	-0.4	0.0	0.0	0.0	0.0	26.3	0.0	118.6	0.0	0.0	0.0	0.0	0.0	0.0										0.0	0.0	0.0
adult	s9999159	word_ultrasound	AIDS	Chronic Infectious		-0.5	-0.6	-0.2	-0.3	-0.5	0.0	-0.3	-0.4	0.0	0.0	0.0	0.0	0.0	0.0	0.0	0.0	0.0	0.0	0.0	0.0	0.0										0.0	0.0	0.0
adult	s999916	word_birth	AIDS	Chronic Infectious		-0.4	-0.5	0.7	-0.4	-0.5	0.8	0.0	0.0	0.0	0.0	0.0	0.0	0.0	0.0	0.0	8.8	0.0	31.0	0.0	0.0	0.0										0.0	0.0	0.0
adult	s9999160	word_unconsci	AIDS	Chronic Infectious		-0.6	-0.8	-0.2	-0.4	-0.6	0.0	-0.4	-0.5	-0.1	0.1	0.0	1.5	0.0	-0.5	1.5	0.0	0.0	0.0	0.0	0.0	0.0										0.0	0.0	0.0
adult	s9999161	word_urin	AIDS	Chronic Infectious		-0.7	-1.0	-0.2	-0.5	-0.9	-0.1	-1.0	-0.9	-0.4	-0.4	-0.6	0.2	0.1	-0.5	1.3	0.3	0.0	31.0	0.0	0.0	0.0										0.0	0.0	0.0
adult	s9999162	word_uterus	AIDS	Chronic Infectious		0.0	0.0	0.0	0.0	0.0	0.0	0.0	0.0	0.0	0.0	0.0	0.0	0.0	0.0	0.0	0.0	0.0	0.0	0.0	0.0	0.0										0.0	0.0	0.0
adult	s9999163	word_vascular	AIDS	Chronic Infectious		2.8	0.0	11.1	2.8	0.0	11.3	0.0	0.0	0.0	0.0	0.0	0.0	0.0	0.0	0.0	8.8	0.0	35.4	0.0	0.0	0.0										0.0	0.0	0.0
adult	s9999164	word_vehicular	AIDS	Chronic Infectious		0.0	0.0	0.0	0.0	0.0	0.0	0.0	0.0	0.0	0.0	0.0	0.0	0.0	0.0	0.0	0.0	0.0	0.0	0.0	0.0	0.0										0.0	0.0	0.0
adult	s9999165	word_virus	AIDS	Chronic Infectious		44.3	18.0	77.6	45.3	19.8	73.7	0.0	0.0	0.0	0.0	0.0	0.0	263.2	105.3	460.7	53.1	8.8	123.9	0.0	0.0	0.0										0.0	0.0	0.0
adult	s9999166	word_vomit	AIDS	Chronic Infectious		-0.3	-0.6	0.2	0.1	-0.5	0.5	-0.2	-1.0	1.1	0.4	-0.1	1.2	0.1	-0.3	1.1	0.9	0.0	7.4	0.0	0.0	0.0										0.3	0.0	125.0
adult	s9999167	word_water	AIDS	Chronic Infectious		-0.7	-1.2	-0.1	-0.7	-1.1	0.0	1.6	-0.6	4.0	-0.5	-0.6	0.2	0.1	-0.6	1.2	0.3	0.0	31.0	0.0	0.0	0.0										250.0	0.0	750.0
adult	s9999168	word_womb	AIDS	Chronic Infectious		0.3	0.0	2.1	0.5	0.0	3.5	0.0	0.0	0.0	0.0	0.0	0.0	1.0	0.0	26.3	0.0	0.0	0.0	0.0	0.0	0.0										0.0	0.0	0.0
adult	s9999169	word_wound	AIDS	Chronic Infectious		-0.2	-0.6	0.4	-0.3	-0.6	0.4	-0.2	-0.2	0.0	0.8	0.0	39.6	0.0	0.0	0.0	1.6	0.0	75.3	0.0	0.0	0.0										0.0	0.0	0.0
adult	s999917	word_bite	AIDS	Chronic Infectious		-0.2	-0.5	0.9	0.0	-0.5	1.1	0.0	0.0	0.0	9.9	0.0	44.6	1.0	0.0	105.3	-0.2	-0.1	1.2	0.0	0.0	0.0										0.0	0.0	0.0
adult	s9999170	word_xray	AIDS	Chronic Infectious		-0.4	-0.6	-0.1	-0.4	-0.4	0.0	-0.6	-0.7	-0.2	0.0	0.0	0.0	0.0	0.0	0.0	0.0	0.0	0.0	0.0	0.0	0.0										0.0	0.0	0.0
adult	s9999171	word_yellow	AIDS	Chronic Infectious		-0.2	-0.7	0.5	0.0	-0.5	1.0	0.4	-0.6	3.5	1.3	0.0	39.6	2.8	0.0	118.6	0.7	0.0	35.4	0.0	0.0	0.0										125.0	0.0	500.0
adult	s999918	word_black	AIDS	Chronic Infectious		-0.4	-0.7	0.2	0.0	-0.4	1.1	-0.6	-0.6	0.0	0.0	0.0	0.0	1.1	0.0	6.0	0.0	0.0	0.0	0.0	0.0	0.0										0.0	0.0	0.0
adult	s999919	word_blood	AIDS	Chronic Infectious		-0.4	-0.7	0.0	-0.2	-0.7	0.1	0.8	-0.6	2.2	0.2	-0.3	0.8	-0.4	-0.8	0.3	0.0	-0.4	0.7	1.0	0.0	44.6										0.0	-0.6	0.5
adult	s99992	word_accid	AIDS	Chronic Infectious		0.4	-0.2	1.2	0.5	-0.2	1.3	0.0	0.0	0.0	1.4	0.0	7.9	0.0	0.0	0.0	0.8	0.0	39.9	0.0	0.0	0.0										0.0	0.0	0.0
adult	s999920	word_bone	AIDS	Chronic Infectious		0.0	-0.4	0.6	0.0	-0.3	0.9	0.0	0.0	0.0	0.6	0.0	39.6	0.0	0.0	0.0	1.3	0.0	35.4	0.0	0.0	0.0										0.0	0.0	0.0
adult	s999921	word_born	AIDS	Chronic Infectious		1.6	0.0	5.8	1.9	0.0	12.8	0.0	0.0	0.0	9.9	0.0	39.6	0.0	0.0	0.0	26.5	0.0	75.3	0.0	0.0	0.0										0.0	0.0	0.0
adult	s999922	word_bowel	AIDS	Chronic Infectious		0.0	0.0	0.0	0.0	0.0	0.0	0.0	0.0	0.0	0.0	0.0	0.0	0.0	0.0	0.0	0.0	0.0	0.0	0.0	0.0	0.0										0.0	0.0	0.0
adult	s999923	word_brain	AIDS	Chronic Infectious		0.6	-0.2	1.2	0.8	-0.1	1.4	-0.2	-0.2	0.0	1.0	0.3	3.1	1.2	0.0	5.0	1.3	0.0	39.9	0.0	0.0	0.0										0.0	0.0	0.0
adult	s999924	word_breast	AIDS	Chronic Infectious		0.0	0.0	0.0	0.0	0.0	0.0	0.0	0.0	0.0	0.0	0.0	0.0	0.0	0.0	0.0	0.0	0.0	0.0	0.0	0.0	0.0										0.0	0.0	0.0
adult	s999925	word_breath	AIDS	Chronic Infectious		-0.5	-0.8	-0.1	-0.2	-0.6	0.1	-1.2	-1.5	-0.7	0.2	-0.3	0.7	0.0	-0.4	0.7	-0.2	-0.4	1.2	0.0	0.0	0.0										0.0	0.0	0.0
adult	s999926	word_broken	AIDS	Chronic Infectious		-0.1	-0.2	1.2	0.0	0.0	1.2	0.0	0.0	0.0	0.6	0.0	39.6	0.0	0.0	0.0	0.0	0.0	0.0	0.0	0.0	0.0										0.0	0.0	0.0
adult	s999927	word_cancer	AIDS	Chronic Infectious		0.4	-0.1	0.9	0.6	0.0	1.1	-0.2	-0.3	0.0	0.5	0.0	1.2	0.0	0.0	0.0	1.1	0.2	2.4	0.4	0.0	9.9										0.0	0.0	0.0
adult	s999928	word_cardio	AIDS	Chronic Infectious		-0.1	-0.6	0.7	0.1	-0.5	0.9	0.0	0.0	0.0	0.0	0.0	0.0	0.0	0.0	0.0	0.0	0.0	0.0	49.5	4.9	108.9										0.0	0.0	0.0
adult	s999929	word_cardiomegali	AIDS	Chronic Infectious		0.0	0.0	0.0	0.0	0.0	0.0	0.0	0.0	0.0	0.0	0.0	0.0	0.0	0.0	0.0	0.0	0.0	0.0	0.0	0.0	0.0										0.0	0.0	0.0
adult	s99993	word_alcohol	AIDS	Chronic Infectious		0.1	-0.4	0.9	0.3	-0.3	1.3	-0.3	-0.3	0.0	0.3	0.0	1.6	3.5	0.0	44.2	1.0	0.0	48.7	0.0	0.0	0.0										0.0	0.0	0.0
adult	s999930	word_cathet	AIDS	Chronic Infectious		-0.5	-0.6	0.0	-0.2	0.0	0.0	-0.2	-0.2	0.0	0.0	0.0	0.0	0.0	0.0	0.0	0.0	0.0	0.0	0.0	0.0	0.0										0.0	0.0	0.0
adult	s999931	word_cerebr	AIDS	Chronic Infectious		0.4	-0.2	3.0	0.7	0.0	2.6	0.0	0.0	0.0	9.9	0.0	44.6	0.0	0.0	0.0	0.7	0.0	44.2	0.0	0.0	0.0										0.0	0.0	0.0
adult	s999932	word_cervix	AIDS	Chronic Infectious		0.0	0.0	0.0	0.0	0.0	0.0	0.0	0.0	0.0	0.0	0.0	0.0	0.0	0.0	0.0	0.0	0.0	0.0	0.0	0.0	0.0										0.0	0.0	0.0
adult	s999933	word_cesarean	AIDS	Chronic Infectious		0.0	0.0	0.0	0.0	0.0	0.0	0.0	0.0	0.0	0.0	0.0	0.0	0.0	0.0	0.0	0.0	0.0	0.0	0.0	0.0	0.0										0.0	0.0	0.0
adult	s999934	word_chemotherapi	AIDS	Chronic Infectious		0.6	0.0	4.0	0.5	0.0	7.6	0.0	0.0	0.0	0.0	0.0	0.0	0.0	0.0	0.0	1.0	0.0	31.0	0.0	0.0	0.0										0.0	0.0	0.0
adult	s999935	word_chest	AIDS	Chronic Infectious		0.3	-0.2	0.9	0.7	0.1	1.6	-0.9	-1.0	-0.4	1.2	0.6	2.6	0.6	-0.3	2.4	0.8	0.0	39.9	0.0	0.0	0.0										0.0	0.0	0.0
adult	s999936	word_chronic	AIDS	Chronic Infectious		-0.3	-0.5	0.3	-0.2	-0.4	0.5	0.0	0.0	0.0	0.0	0.0	0.0	0.0	0.0	0.0	0.2	0.0	0.9	0.0	0.0	0.0										0.0	0.0	0.0
adult	s999937	word_cirrhosi	AIDS	Chronic Infectious		0.0	0.0	0.0	0.0	0.0	0.0	0.0	0.0	0.0	0.0	0.0	0.0	0.0	0.0	0.0	0.0	0.0	0.0	0.0	0.0	0.0										0.0	0.0	0.0
adult	s999938	word_clot	AIDS	Chronic Infectious		0.3	-0.3	1.7	0.4	0.0	1.9	0.0	0.0	0.0	0.8	0.0	24.8	0.0	0.0	0.0	17.7	0.0	53.1	0.0	0.0	0.0										0.0	0.0	0.0
adult	s999939	word_collaps	AIDS	Chronic Infectious		1.0	0.0	12.7	0.0	0.0	0.0	11.4	0.0	438.1	0.0	0.0	0.0	0.0	0.0	0.0	0.0	0.0	0.0	0.0	0.0	0.0										125.0	0.0	500.0
adult	s99994	word_ami	AIDS	Chronic Infectious		-0.5	-0.5	0.5	-0.4	-0.5	0.5	0.0	0.0	0.0	0.0	0.0	0.0	0.8	0.0	52.6	0.0	0.0	0.0	0.0	0.0	0.0										0.0	0.0	0.0
adult	s999940	word_colon	AIDS	Chronic Infectious		0.6	0.0	6.9	0.6	0.0	8.5	0.0	0.0	0.0	0.0	0.0	0.0	0.0	0.0	0.0	8.8	0.0	35.4	0.0	0.0	0.0										0.0	0.0	0.0
adult	s999941	word_coma	AIDS	Chronic Infectious		-0.5	-0.7	0.1	-0.3	-0.6	0.3	-0.5	-0.5	0.0	-0.3	-0.5	0.3	1.7	0.0	105.3	0.5	0.0	17.7	0.0	0.0	0.0										0.0	0.0	0.0
adult	s999942	word_congest	AIDS	Chronic Infectious		0.3	0.0	2.2	0.3	0.0	2.3	0.0	0.0	0.0	9.9	0.0	39.6	0.0	0.0	0.0	0.0	0.0	0.0	0.0	0.0	0.0										0.0	0.0	0.0
adult	s999943	word_conscious	AIDS	Chronic Infectious		-0.1	-0.6	0.4	0.0	-0.5	0.6	-0.4	-0.4	0.0	0.9	0.2	3.1	0.2	0.0	3.6	0.0	0.0	0.0	0.0	0.0	0.0										0.0	0.0	0.0
adult	s999944	word_convuls	AIDS	Chronic Infectious		-0.3	-0.2	0.0	0.0	0.0	0.0	-0.3	-0.3	0.0	0.0	0.0	0.0	0.0	0.0	0.0	0.0	0.0	0.0	0.0	0.0	0.0										0.0	0.0	0.0
adult	s999945	word_copd	AIDS	Chronic Infectious		2.9	0.0	11.1	2.8	0.0	11.3	0.0	0.0	0.0	0.0	0.0	0.0	0.0	0.0	0.0	8.8	0.0	35.4	0.0	0.0	0.0										0.0	0.0	0.0
adult	s999946	word_cough	AIDS	Chronic Infectious		0.3	-0.2	0.8	0.6	0.0	1.3	1.1	-0.8	3.7	1.0	0.3	2.3	0.6	-0.1	3.3	2.5	0.8	16.6	0.0	0.0	0.0										1.1	0.0	438.1
adult	s999947	word_ctscan	AIDS	Chronic Infectious		-0.3	-0.2	0.0	0.0	0.0	0.0	0.0	0.0	0.0	0.0	0.0	0.0	0.0	0.0	0.0	0.0	0.0	0.0	0.0	0.0	0.0										0.0	0.0	0.0
adult	s999948	word_cut	AIDS	Chronic Infectious		0.3	-0.3	1.4	0.4	-0.2	1.9	0.0	0.0	0.0	1.3	0.0	44.6	0.0	0.0	0.0	0.8	0.0	3.3	0.0	0.0	0.0										0.0	0.0	0.0
adult	s999949	word_deliv	AIDS	Chronic Infectious		0.6	-0.1	2.4	0.7	0.0	2.1	6.8	0.0	236.7	29.7	0.0	79.2	0.0	0.0	0.0	0.0	0.0	0.0	0.0	0.0	0.0										125.0	0.0	500.0
adult	s99995	word_amput	AIDS	Chronic Infectious		0.9	0.0	9.4	1.0	0.0	13.0	0.0	0.0	0.0	0.0	0.0	0.0	0.0	0.0	0.0	17.7	0.0	53.1	0.0	0.0	0.0										0.0	0.0	0.0
adult	s999950	word_depress	AIDS	Chronic Infectious		1.6	0.0	2.8	1.1	0.0	2.6	0.0	0.0	0.0	1.5	0.0	69.3	0.0	0.0	0.0	0.4	-0.1	1.8	0.0	0.0	0.0										0.0	0.0	0.0
adult	s999951	word_diabet	AIDS	Chronic Infectious		-0.4	-0.7	0.0	-0.2	-0.5	0.1	-0.5	-0.6	0.0	0.3	0.0	9.9	0.0	0.0	0.0	-0.3	-0.5	0.1	9.9	0.0	49.5										0.0	0.0	0.0
adult	s999952	word_dialysi	AIDS	Chronic Infectious		-0.3	-0.4	0.0	0.0	0.0	0.0	0.0	0.0	0.0	0.0	0.0	0.0	0.0	0.0	0.0	0.0	0.0	0.0	0.0	0.0	0.0										0.0	0.0	0.0
adult	s999953	word_diarrhea	AIDS	Chronic Infectious		0.9	0.0	4.2	1.2	0.0	6.7	0.0	0.0	0.0	0.0	0.0	0.0	0.0	0.0	0.0	2.2	0.0	93.0	0.0	0.0	0.0										0.0	0.0	0.0
adult	s999954	word_digest	AIDS	Chronic Infectious		1.6	0.0	18.1	1.5	0.0	19.8	0.0	0.0	0.0	9.9	0.0	39.6	26.3	0.0	105.3	8.8	0.0	39.9	0.0	0.0	0.0										0.0	0.0	0.0
adult	s999955	word_dizzi	AIDS	Chronic Infectious		0.0	-0.4	0.7	0.4	-0.1	2.4	-0.4	-0.5	0.0	0.0	0.0	0.0	1.8	0.0	7.6	0.0	0.0	0.0	0.0	0.0	0.0										0.0	0.0	0.0
adult	s999956	word_drink	AIDS	Chronic Infectious		0.2	-0.4	0.7	0.2	-0.3	0.9	0.3	-0.7	2.3	0.5	0.0	2.0	1.0	0.0	78.9	1.0	0.3	4.3	0.0	0.0	0.0										125.0	0.0	500.0
adult	s999957	word_drown	AIDS	Chronic Infectious		0.0	0.0	0.0	0.0	0.0	0.0	0.0	0.0	0.0	0.0	0.0	0.0	0.0	0.0	0.0	0.0	0.0	0.0	0.0	0.0	0.0										0.0	0.0	0.0
adult	s999958	word_dyspnea	AIDS	Chronic Infectious		-0.3	-0.4	0.0	-0.2	-0.2	0.0	0.0	0.0	0.0	0.0	0.0	0.0	0.0	0.0	0.0	0.0	0.0	0.0	0.0	0.0	0.0										0.0	0.0	0.0
adult	s999959	word_ecg	AIDS	Chronic Infectious		-0.2	-0.5	0.6	0.3	0.0	1.3	0.0	0.0	0.0	1.0	0.0	39.6	0.0	0.0	0.0	0.0	0.0	0.0	0.0	0.0	0.0										0.0	0.0	0.0
adult	s99996	word_anemia	AIDS	Chronic Infectious		0.4	-0.2	1.2	0.4	-0.2	1.4	0.0	0.0	0.0	2.7	0.0	59.4	0.0	0.0	0.0	0.9	0.0	31.0	3.0	0.0	89.1										0.0	0.0	0.0
adult	s999960	word_edema	AIDS	Chronic Infectious		-0.5	-0.7	-0.3	-0.5	-0.6	-0.1	-0.6	-0.6	-0.1	0.0	0.0	0.0	0.0	0.0	0.0	0.0	0.0	0.0	0.0	0.0	0.0										0.0	0.0	0.0
adult	s999961	word_electr	AIDS	Chronic Infectious		0.7	0.0	9.8	0.8	0.0	9.9	0.0	0.0	0.0	0.0	0.0	0.0	0.0	0.0	0.0	8.8	0.0	35.4	0.0	0.0	0.0										0.0	0.0	0.0
adult	s999962	word_encephalopathi	AIDS	Chronic Infectious		0.0	0.0	0.0	0.0	0.0	0.0	0.0	0.0	0.0	0.0	0.0	0.0	0.0	0.0	0.0	0.0	0.0	0.0	0.0	0.0	0.0										0.0	0.0	0.0
adult	s999963	word_enlarg	AIDS	Chronic Infectious		-0.4	-0.6	0.1	-0.2	-0.4	0.4	-0.2	-0.2	0.0	9.9	0.0	39.6	0.0	0.0	0.0	0.0	0.0	0.0	0.0	0.0	0.0										0.0	0.0	0.0
adult	s999964	word_epilepsi	AIDS	Chronic Infectious		1.0	0.0	14.6	1.2	0.0	11.3	0.0	0.0	0.0	0.0	0.0	0.0	26.3	0.0	105.3	0.0	0.0	0.0	0.0	0.0	0.0										0.0	0.0	0.0
adult	s999965	word_esophag	AIDS	Chronic Infectious		0.0	0.0	0.0	0.0	0.0	0.0	0.0	0.0	0.0	0.0	0.0	0.0	0.0	0.0	0.0	0.0	0.0	0.0	0.0	0.0	0.0										0.0	0.0	0.0
adult	s999966	word_failur	AIDS	Chronic Infectious		0.2	-0.3	0.8	0.2	-0.3	0.7	0.0	0.0	0.0	0.0	0.0	0.0	0.0	0.0	0.0	0.4	0.0	1.4	19.8	0.0	69.3										0.0	0.0	0.0
adult	s999967	word_faint	AIDS	Chronic Infectious		0.1	-0.4	1.3	0.2	-0.1	1.5	0.0	0.0	0.0	0.0	0.0	0.0	0.6	-0.2	2.7	8.8	0.0	35.4	0.0	0.0	0.0										0.0	0.0	0.0
adult	s999968	word_fall	AIDS	Chronic Infectious		0.0	-0.4	0.6	0.0	-0.5	0.6	-0.4	-0.5	0.0	0.3	-0.2	1.0	0.3	-0.5	1.5	-0.1	-0.4	0.9	0.0	0.0	0.0										0.0	0.0	0.0
adult	s999969	word_fever	AIDS	Chronic Infectious		0.7	0.4	1.3	1.1	0.5	1.8	0.8	-0.7	2.1	1.0	0.5	1.4	2.0	0.9	2.8	3.2	1.3	123.9	9.9	0.0	44.6										0.3	-0.2	1.1
adult	s99997	word_antibiot	AIDS	Chronic Infectious		-0.5	-0.4	0.0	0.0	0.0	0.0	0.0	0.0	0.0	0.0	0.0	0.0	0.0	0.0	0.0	0.0	0.0	0.0	0.0	0.0	0.0										0.0	0.0	0.0
adult	s999970	word_finger	AIDS	Chronic Infectious		0.0	0.0	0.0	0.0	0.0	0.0	0.0	0.0	0.0	0.0	0.0	0.0	0.0	0.0	0.0	0.0	0.0	0.0	0.0	0.0	0.0										0.0	0.0	0.0
adult	s999971	word_fire	AIDS	Chronic Infectious		-0.2	-0.5	0.8	0.0	-0.4	1.0	0.0	0.0	0.0	0.7	0.0	49.5	0.0	0.0	0.0	0.0	0.0	0.0	0.0	0.0	0.0										0.0	0.0	0.0
adult	s999972	word_fluid	AIDS	Chronic Infectious		-0.4	-0.7	0.0	-0.3	-0.5	0.6	0.0	-0.7	1.5	0.0	0.0	0.0	0.0	0.0	0.0	17.7	0.0	53.1	0.0	0.0	0.0										0.5	0.0	375.0
adult	s999973	word_foot	AIDS	Chronic Infectious		-0.4	-0.7	0.0	-0.2	-0.6	0.3	-0.7	-0.7	-0.1	9.9	0.0	39.6	0.0	0.0	0.0	0.9	0.0	3.0	0.0	0.0	0.0										0.0	0.0	0.0
adult	s999974	word_fractur	AIDS	Chronic Infectious		0.4	0.0	1.9	0.3	0.0	1.7	0.0	0.0	0.0	0.0	0.0	0.0	0.0	0.0	0.0	0.5	0.0	26.5	0.0	0.0	0.0										0.0	0.0	0.0
adult	s999975	word_goiter	AIDS	Chronic Infectious		0.0	0.0	0.0	0.0	0.0	0.0	0.0	0.0	0.0	0.0	0.0	0.0	0.0	0.0	0.0	0.0	0.0	0.0	0.0	0.0	0.0										0.0	0.0	0.0
adult	s999976	word_hand	AIDS	Chronic Infectious		0.1	-0.5	0.7	0.1	-0.4	0.7	1.0	-0.5	4.8	0.1	-0.3	0.9	0.6	0.0	3.1	0.1	-0.1	2.2	0.0	0.0	0.0										125.0	0.0	500.0
adult	s999977	word_head	AIDS	Chronic Infectious		1.0	0.1	1.9	1.1	0.0	2.0	0.9	-0.4	4.3	0.9	0.2	2.7	0.3	-0.4	2.7	1.0	0.5	3.6	0.0	0.0	0.0										125.0	0.0	500.0
adult	s999978	word_headach	AIDS	Chronic Infectious		1.3	0.2	2.1	1.6	0.3	2.6	2.7	-0.4	7.9	2.1	0.5	89.1	2.6	0.5	7.5	1.2	0.0	61.9	9.9	0.0	44.6										0.8	0.0	6.1
adult	s999979	word_heart	AIDS	Chronic Infectious		-0.3	-0.6	0.0	-0.1	-0.5	0.2	-0.5	-0.6	-0.2	-0.1	-0.4	0.5	1.1	0.0	5.5	0.3	0.0	1.7	0.0	0.0	0.0										0.0	0.0	0.0
adult	s99998	word_appetit	AIDS	Chronic Infectious		-0.4	-0.6	0.2	-0.1	-0.4	0.9	-0.5	-0.6	0.0	9.9	0.0	39.6	21.3	0.0	157.9	0.0	0.0	0.0	0.0	0.0	0.0										0.0	0.0	0.0
adult	s999980	word_hematoma	AIDS	Chronic Infectious		0.0	0.0	0.0	0.0	0.0	0.0	0.0	0.0	0.0	0.0	0.0	0.0	0.0	0.0	0.0	0.0	0.0	0.0	0.0	0.0	0.0										0.0	0.0	0.0
adult	s999981	word_hemorrhag	AIDS	Chronic Infectious		0.0	-0.3	1.0	0.0	-0.1	1.1	0.0	0.0	0.0	9.9	0.0	49.5	0.0	0.0	0.0	0.1	0.0	1.0	0.0	0.0	0.0										0.0	0.0	0.0
adult	s999982	word_hepat	AIDS	Chronic Infectious		1.2	0.0	5.3	1.2	0.0	12.2	0.0	0.0	0.0	9.9	0.0	39.6	0.0	0.0	0.0	1.4	0.0	35.4	19.8	0.0	59.4										0.0	0.0	0.0
adult	s999983	word_hernia	AIDS	Chronic Infectious		0.5	0.0	2.3	0.8	0.0	3.7	0.0	0.0	0.0	0.0	0.0	0.0	52.6	0.0	157.9	0.3	0.0	13.3	0.0	0.0	0.0										0.0	0.0	0.0
adult	s999984	word_hiv	AIDS	Chronic Infectious		54.1	37.8	323.5	44.4	29.7	305.9	375.0	0.0	813.1	40.4	30.8	425.7	552.6	315.8	736.8	380.5	274.3	509.0	19.8	0.0	59.4										375.0	0.0	875.0
adult	s999985	word_hypertens	AIDS	Chronic Infectious		-0.3	-0.6	-0.2	0.0	0.0	0.0	-0.5	-0.6	-0.3	0.0	0.0	0.0	0.0	0.0	0.0	0.0	0.0	0.0	0.0	0.0	0.0										0.0	0.0	0.0
adult	s999986	word_hypovolem	AIDS	Chronic Infectious		0.0	0.0	0.0	0.0	0.0	0.0	0.0	0.0	0.0	0.0	0.0	0.0	0.0	0.0	0.0	0.0	0.0	0.0	0.0	0.0	0.0										0.0	0.0	0.0
adult	s999987	word_icu	AIDS	Chronic Infectious		-0.6	-0.7	-0.1	-0.4	-0.5	0.1	-0.4	-0.5	0.0	-0.4	-0.3	0.0	0.0	0.0	0.0	8.8	0.0	35.4	0.0	0.0	0.0										0.0	0.0	0.0
adult	s999988	word_infarct	AIDS	Chronic Infectious		0.0	0.0	0.0	0.0	0.0	0.0	0.0	0.0	0.0	0.0	0.0	0.0	0.0	0.0	0.0	0.0	0.0	0.0	0.0	0.0	0.0										0.0	0.0	0.0
adult	s999989	word_infect	AIDS	Chronic Infectious		0.9	0.1	1.9	1.0	0.1	2.0	-0.1	-0.1	0.0	0.5	0.0	1.8	-0.3	-0.1	0.0	1.4	0.6	4.7	0.0	0.0	0.0										0.0	0.0	0.0
adult	s99999	word_arrest	AIDS	Chronic Infectious		0.2	-0.6	1.1	0.1	-0.5	0.9	0.0	0.0	0.0	0.3	0.0	2.0	0.0	0.0	0.0	0.5	0.0	26.5	3.6	0.0	89.1										0.0	0.0	0.0
adult	s999990	word_inflam	AIDS	Chronic Infectious		-0.2	-0.4	0.6	-0.1	-0.3	0.7	0.0	0.0	0.0	0.0	0.0	0.0	0.0	0.0	0.0	0.7	0.0	35.4	0.0	0.0	0.0										0.0	0.0	0.0
adult	s999991	word_inhal	AIDS	Chronic Infectious		-0.5	-0.7	-0.2	0.0	0.0	0.0	-0.7	-0.8	-0.3	0.0	0.0	0.0	0.0	0.0	0.0	0.0	0.0	0.0	0.0	0.0	0.0										0.0	0.0	0.0
adult	s999992	word_injuri	AIDS	Chronic Infectious		0.2	-0.3	1.4	0.3	-0.3	1.2	0.0	0.0	0.0	1.0	0.0	2.3	0.0	0.0	0.0	0.0	0.0	0.0	0.0	0.0	0.0										0.0	0.0	0.0
adult	s999993	word_intestin	AIDS	Chronic Infectious		-0.1	-0.4	0.6	-0.1	-0.4	1.2	0.0	0.0	0.0	0.0	0.0	0.0	2.7	0.0	105.3	1.0	0.0	35.4	0.0	0.0	0.0										0.0	0.0	0.0
adult	s999994	word_intracerebr	AIDS	Chronic Infectious		0.0	0.0	0.0	0.0	0.0	0.0	0.0	0.0	0.0	0.0	0.0	0.0	0.0	0.0	0.0	0.0	0.0	0.0	0.0	0.0	0.0										0.0	0.0	0.0
adult	s999995	word_intub	AIDS	Chronic Infectious		-0.4	-0.6	0.0	-0.1	-0.1	1.0	-0.5	-0.7	0.0	0.0	0.0	0.0	0.0	0.0	0.0	1.0	0.0	35.4	0.0	0.0	0.0										0.0	0.0	0.0
adult	s999996	word_ischemia	AIDS	Chronic Infectious		0.0	0.0	0.0	0.0	0.0	0.0	0.0	0.0	0.0	0.0	0.0	0.0	0.0	0.0	0.0	0.0	0.0	0.0	0.0	0.0	0.0										0.0	0.0	0.0
adult	s999997	word_jaundic	AIDS	Chronic Infectious		1.3	0.2	2.8	1.1	0.2	2.5	0.0	0.0	0.0	1.2	0.4	3.7	1.1	0.0	4.5	0.0	0.0	0.0	0.0	0.0	0.0										0.0	0.0	0.0
adult	s999998	word_kerosen	AIDS	Chronic Infectious		2.8	0.0	11.1	2.8	0.0	11.3	0.0	0.0	0.0	9.9	0.0	39.6	0.0	0.0	0.0	0.0	0.0	0.0	0.0	0.0	0.0										0.0	0.0	0.0
adult	s999999	word_kidney	AIDS	Chronic Infectious		-0.2	-0.6	0.4	0.0	-0.6	0.4	-0.7	-0.6	-0.1	0.0	-0.3	0.7	0.0	-0.4	1.1	0.1	-0.2	1.4	9.9	0.0	49.5										0.0	0.0	0.0
adult	sex	Sex of deceased	AIDS	Chronic Infectious		-0.7	-1.1	-0.2	-0.7	-1.0	-0.2	-0.2	-1.3	1.1	0.0	-0.3	0.5	-0.7	-1.3	-0.1	-1.2	-1.5	-0.7	0.3	-0.2	0.7										0.1	0.0	0.8
adult	age	Last known age of the deceased [years]	AIDS with TB	Chronic Infectious		-0.7	-1.0	-0.5	-0.7	-1.0	-0.4				-0.5	-0.8	-0.2	-0.4	-0.9	0.9	-0.7	-1.4	0.2	-0.5	-0.7	-0.2
adult	s1	Did Decedent Have Asthma?	AIDS with TB	Chronic Infectious		0.3	-0.4	1.1	0.6	-0.1	1.4				0.9	0.0	2.0	-0.5	-0.5	0.0	0.0	0.0	0.0	0.3	-0.2	1.6
adult	s10	Did Decedent Have Hypertension?	AIDS with TB	Chronic Infectious		-0.5	-0.8	-0.1	-0.5	-0.9	-0.2				-0.6	-0.8	-0.3	0.1	-0.8	2.0	-1.0	-1.3	-0.6	-0.2	-0.5	0.2
adult	s100	Sudden confusion	AIDS with TB	Chronic Infectious		-0.2	-0.8	0.7	-0.2	-0.8	0.6				0.0	0.0	0.0	1.5	-0.6	6.4	-0.2	-1.2	2.6	0.5	-0.1	2.1
adult	s101	Did [name] experience memory loss at any time in the three months prior to death?	AIDS with TB	Chronic Infectious		0.7	-0.3	1.8	0.5	-0.3	1.4				0.9	-0.2	3.7	-0.6	-0.7	-0.2	0.4	-0.7	3.0	0.8	0.0	1.4
adult	s102	Did [name] have convulsions?	AIDS with TB	Chronic Infectious		-0.1	-1.0	0.7	-0.2	-0.8	0.6				0.2	-0.5	1.3	-0.5	-0.7	-0.2	0.3	-1.0	3.3	0.3	-0.1	1.5
adult	s103	For how long before death did the convulsions last? [days]	AIDS with TB	Chronic Infectious		0.0	-0.6	1.4	0.4	-0.6	1.9				0.0	0.0	0.0	0.0	0.0	0.0	0.0	0.0	0.0	0.7	0.0	49.5
adult	s104	Did the person become unconscious immediately after the convulsions?	AIDS with TB	Chronic Infectious		-0.2	-0.8	0.7	-0.4	-0.9	0.5				-0.2	-0.6	1.1	-0.3	-0.5	0.0	1.6	-0.6	6.5	0.2	0.0	1.3
adult	s105	Was [name] in any way paralyzed?	AIDS with TB	Chronic Infectious		-0.4	-1.0	0.4	-0.4	-0.8	0.4				0.1	-0.1	1.6	-0.2	-0.1	0.0	-0.7	-1.0	-0.3	0.2	-0.2	1.4
adult	s106	For how long before death did [name] have paralysis? [days]	AIDS with TB	Chronic Infectious		-0.1	-0.7	0.8	-0.1	-0.7	0.6				0.0	0.0	0.0	0.0	0.0	0.0	-0.5	-0.6	-0.2	0.6	0.0	2.1
adult	s107	Paralyzed on one side (arm and leg)	AIDS with TB	Chronic Infectious		0.2	-0.5	1.3	0.2	-0.5	1.1				0.6	0.0	3.2	0.0	0.0	0.0	0.0	0.0	0.0	0.9	0.0	5.6
adult	s109	Paralyzed lower part of body	AIDS with TB	Chronic Infectious		0.3	-0.5	1.9	0.3	-0.5	2.3				0.0	0.0	0.0	0.0	0.0	0.0	0.0	0.0	0.0	2.0	0.0	69.3
adult	s11	Did Decedent Have Obesity?	AIDS with TB	Chronic Infectious		-0.6	-0.9	0.2	-0.5	-0.9	0.0				0.0	-0.5	1.4	-0.2	-0.3	0.0	-1.1	-1.4	-0.6	0.3	0.0	1.0
adult	s110	Paralyzed upper part of body	AIDS with TB	Chronic Infectious		0.0	0.0	0.0	0.0	0.0	0.0				0.0	0.0	0.0	0.0	0.0	0.0	0.0	0.0	0.0	0.0	0.0	0.0
adult	s111	Paralyzed one leg only	AIDS with TB	Chronic Infectious		-0.2	0.0	0.0	0.0	0.0	0.0				0.0	0.0	0.0	0.0	0.0	0.0	0.0	0.0	0.0	0.0	0.0	0.0
adult	s112	Paralyzed one arm only	AIDS with TB	Chronic Infectious		0.0	0.0	0.0	0.0	0.0	0.0				0.0	0.0	0.0	0.0	0.0	0.0	0.0	0.0	0.0	0.0	0.0	0.0
adult	s113	Paralyzed whole body	AIDS with TB	Chronic Infectious		-0.5	-0.6	0.0	-0.5	-0.5	0.0				0.0	0.0	0.0	0.0	0.0	0.0	0.0	0.0	0.0	0.0	0.0	0.0
adult	s114	Paralyzed refused	AIDS with TB	Chronic Infectious		0.0	0.0	0.0	0.0	0.0	0.0				0.0	0.0	0.0	0.0	0.0	0.0	0.0	0.0	0.0	0.0	0.0	0.0
adult	s115	Paralyzed don't know	AIDS with TB	Chronic Infectious		0.0	0.0	0.0	0.0	0.0	0.0				0.0	0.0	0.0	0.0	0.0	0.0	0.0	0.0	0.0	0.0	0.0	0.0
adult	s116	Paralyzed other	AIDS with TB	Chronic Infectious		-0.1	-0.1	0.0	-0.2	-0.1	0.0				0.0	0.0	0.0	0.0	0.0	0.0	0.0	0.0	0.0	0.0	0.0	0.0
adult	s118	Did [name] have any swelling or lump in the breast?	AIDS with TB	Chronic Infectious		0.3	-0.6	2.0	0.2	-0.5	1.7				28.6	0.0	114.3	0.0	0.0	0.0	-0.1	0.0	0.0	9.9	0.0	39.6
adult	s119	Did [name] have any ulcers (pits) in the breast?	AIDS with TB	Chronic Infectious		2.0	0.0	9.7	1.8	0.0	12.4				28.6	0.0	114.3	0.0	0.0	0.0	0.0	0.0	0.0	9.9	0.0	39.6
adult	s12	Did Decedent Have Stroke?	AIDS with TB	Chronic Infectious		-0.6	-0.9	0.1	-0.7	-0.9	0.1				0.0	0.0	0.0	0.0	0.0	0.0	-0.5	-0.5	0.0	-0.2	-0.3	1.3
adult	s120	Had [name] periods stopped naturally because of menopause	AIDS with TB	Chronic Infectious		-0.4	-0.7	-0.1	-0.4	-0.7	-0.1				-0.2	-0.5	0.6	-0.5	-0.7	-0.2	-0.7	-0.8	-0.4	-0.2	-0.4	0.3
adult	s121	Did [name] have vaginal bleeding after cessation of menstruation? (post menopausal)	AIDS with TB	Chronic Infectious		-0.4	-0.5	0.0	-0.3	-0.4	0.0				0.0	0.0	0.0	0.0	0.0	0.0	0.0	0.0	0.0	0.0	0.0	0.0
adult	s122	Did [name] have vaginal bleeding other than her period? (intermenstrual)	AIDS with TB	Chronic Infectious		0.6	-0.3	2.0	0.6	-0.4	1.6				2.9	0.0	114.3	0.0	0.0	0.0	-0.1	-0.1	0.0	1.0	0.0	24.8
adult	s123	Was there excessive vaginal bleeding in the week prior to death?	AIDS with TB	Chronic Infectious		0.0	-0.4	1.1	0.0	-0.4	1.0				0.0	0.0	0.0	0.0	0.0	0.0	0.0	0.0	0.0	0.3	0.0	14.9
adult	s124	At the time of death was her period overdue?	AIDS with TB	Chronic Infectious		1.6	0.4	2.9	1.5	0.3	2.5				57.1	0.0	171.4	0.0	0.0	0.0	4.1	0.0	13.5	0.4	-0.1	1.2
adult	s125	For how many weeks was her period overdue? [days]	AIDS with TB	Chronic Infectious		0.5	-0.3	2.6	0.6	-0.1	2.9				0.0	0.0	0.0	0.0	0.0	0.0	21.5	0.0	571.4	1.0	0.0	39.6
adult	s126	Did [name] have a sharp pain in the belly shortly before death?	AIDS with TB	Chronic Infectious		1.3	-0.1	4.7	1.6	0.0	5.5				0.0	0.0	0.0	0.0	0.0	0.0	0.0	0.0	0.0	1.1	0.0	3.0
adult	s127	Was [name] pregnant at the time of death?	AIDS with TB	Chronic Infectious		-0.1	-0.1	0.0	0.0	0.0	0.0				0.0	0.0	0.0	0.0	0.0	0.0	0.0	0.0	0.0	0.0	0.0	0.0
adult	s128	For how many months was she pregnant? [days]	AIDS with TB	Chronic Infectious		0.0	0.0	0.0	0.0	0.0	0.0				0.0	0.0	0.0	0.0	0.0	0.0	0.0	0.0	0.0	0.0	0.0	0.0
adult	s129	Did [name] die during an abortion?	AIDS with TB	Chronic Infectious		0.0	0.0	0.0	0.0	0.0	0.0				0.0	0.0	0.0	0.0	0.0	0.0	0.0	0.0	0.0	0.0	0.0	0.0
adult	s13	Did Decedent Have TB?	AIDS with TB	Chronic Infectious		10.0	6.2	13.6	13.9	7.2	16.3				9.5	5.0	19.2	7.8	0.9	24.6	23.2	6.5	857.1	4.2	2.8	6.9
adult	s130	Did bleeding occur while she was pregnant?	AIDS with TB	Chronic Infectious		0.0	0.0	0.0	0.0	0.0	0.0				0.0	0.0	0.0	0.0	0.0	0.0	0.0	0.0	0.0	0.0	0.0	0.0
adult	s131	Did she have excessive bleeding during labor or delivery?	AIDS with TB	Chronic Infectious		0.0	0.0	0.0	0.0	0.0	0.0				0.0	0.0	0.0	0.0	0.0	0.0	0.0	0.0	0.0	0.0	0.0	0.0
adult	s132	Did she die during labor or delivery?	AIDS with TB	Chronic Infectious		0.0	0.0	0.0	0.0	0.0	0.0				0.0	0.0	0.0	0.0	0.0	0.0	0.0	0.0	0.0	0.0	0.0	0.0
adult	s133	For how long was she in labor? [days]	AIDS with TB	Chronic Infectious		0.0	0.0	0.0	0.0	0.0	0.0				0.0	0.0	0.0	0.0	0.0	0.0	0.0	0.0	0.0	0.0	0.0	0.0
adult	s134	Did she die within 6 weeks after having an abortion?	AIDS with TB	Chronic Infectious		4.0	0.0	47.6	7.4	0.0	40.5				0.0	0.0	0.0	0.0	0.0	0.0	0.0	0.0	0.0	19.8	0.0	69.3
adult	s135	Did she die within 6 weeks of childbirth?	AIDS with TB	Chronic Infectious		0.8	0.0	3.1	0.8	0.0	3.5				0.0	0.0	0.0	0.0	0.0	0.0	0.0	0.0	0.0	0.5	0.0	29.7
adult	s136	Did she have excessive bleeding after delivery or abortion?	AIDS with TB	Chronic Infectious		2.5	0.0	33.8	2.7	0.0	27.0				0.0	0.0	0.0	0.0	0.0	0.0	0.0	0.0	0.0	9.9	0.0	44.6
adult	s137	Did [name] have bad smelling vaginal discharge within 6 weeks after delivery or abortion?	AIDS with TB	Chronic Infectious		0.0	0.0	0.0	0.0	0.0	0.0				0.0	0.0	0.0	0.0	0.0	0.0	0.0	0.0	0.0	0.0	0.0	0.0
adult	s138	Did [name] use tobacco?	AIDS with TB	Chronic Infectious		-0.6	-1.2	-0.1	-0.5	-0.9	0.1				0.2	-0.4	1.1	0.6	-1.5	2.7	1.4	-0.2	2.7	-0.1	-0.5	0.5
adult	s139	Type of tobacco used: cigarettes	AIDS with TB	Chronic Infectious		-0.5	-1.0	0.3	-0.3	-0.8	0.4				0.1	-0.6	1.2	1.5	-0.9	3.7	1.5	-0.1	2.8	0.0	-0.3	0.5
adult	s14	Did Decedent Have AIDS?	AIDS with TB	Chronic Infectious		23.5	15.6	39.7	16.7	12.0	31.6				69.9	77.3	728.7	800.0	200.0	1000.0	857.1	428.6	1000.0	7.3	4.5	12.9
adult	s140	Type of tobacco used: pipe	AIDS with TB	Chronic Infectious		-0.4	-0.5	0.0	0.0	0.0	0.0				0.0	0.0	0.0	0.0	0.0	0.0	0.0	0.0	0.0	0.0	0.0	0.0
adult	s141	Type of tobacco used: chewing	AIDS with TB	Chronic Infectious		0.3	-0.4	1.3	0.0	-0.5	1.0				0.7	-0.1	1.8	0.9	-1.3	3.9	0.0	0.0	0.0	0.0	0.0	0.0
adult	s142	Type of tobacco used: local tobacco	AIDS with TB	Chronic Infectious		-0.8	-1.1	-0.1	-0.6	-0.9	0.0				0.0	0.0	0.0	0.4	-0.9	2.7	0.0	0.0	0.0	0.0	0.0	0.0
adult	s143	Type of tobacco used: other	AIDS with TB	Chronic Infectious		-0.5	-0.6	-0.1	0.0	0.0	0.0				0.0	0.0	0.0	0.0	0.0	0.0	0.0	0.0	0.0	0.0	0.0	0.0
adult	s145	Type of tobacco used: refused	AIDS with TB	Chronic Infectious		0.0	0.0	0.0	0.0	0.0	0.0				0.0	0.0	0.0	0.0	0.0	0.0	0.0	0.0	0.0	0.0	0.0	0.0
adult	s146	Type of tobacco used: don't know	AIDS with TB	Chronic Infectious		0.0	0.0	0.0	0.0	0.0	0.0				0.0	0.0	0.0	0.0	0.0	0.0	0.0	0.0	0.0	0.0	0.0	0.0
adult	s147	How much pipe/chewing tobacco did [name] use daily?	AIDS with TB	Chronic Infectious		0.0	-0.6	0.8	0.1	-0.6	0.8				0.9	-0.1	2.3	0.9	-1.3	3.9	0.0	0.0	0.0	0.0	0.0	0.0
adult	s148	How many cigarettes did [name] smoke daily?	AIDS with TB	Chronic Infectious		-0.6	-1.0	0.1	-0.5	-0.9	0.6				0.0	-0.6	1.0	-0.6	-0.7	0.0	0.5	-0.7	3.1	0.1	-0.3	1.5
adult	s149	Did [name] drink alcohol?	AIDS with TB	Chronic Infectious		0.3	-0.2	0.9	0.5	-0.2	0.9				0.9	-0.1	1.7	-0.7	-0.7	-0.2	0.7	-0.6	2.2	0.3	-0.3	1.1
adult	s15	For how long was [name] ill before s/he died? [days]	AIDS with TB	Chronic Infectious		0.7	0.4	0.9	0.6	0.4	0.9				1.1	0.6	1.5	-0.5	-1.9	0.9	0.2	-0.8	1.2	0.2	0.0	0.4
adult	s150991	Amount of alcohol drank daily was low	AIDS with TB	Chronic Infectious		-1.6	-1.9	-0.4	-1.0	-1.5	-0.3				-0.5	-1.0	0.6	-0.5	-0.6	0.0	0.2	-0.9	2.8	-0.5	-0.5	1.1
adult	s150992	Amount of alcohol drank daily was moderate to large	AIDS with TB	Chronic Infectious		1.2	0.3	1.9	1.0	0.4	1.7				1.2	0.3	2.1	-0.4	-0.5	0.0	1.0	-0.8	2.9	0.5	-0.1	1.2
adult	s151	Decedent suffered road traffic injury	AIDS with TB	Chronic Infectious		0.3	-0.5	2.2	0.2	-0.5	1.7				0.0	0.0	0.0	0.0	0.0	0.0	0.0	0.0	0.0	1.8	0.0	59.4
adult	s152	Decedent suffered fall	AIDS with TB	Chronic Infectious		0.0	-1.0	1.1	-0.1	-0.9	1.0				0.0	0.0	0.0	0.0	0.0	0.0	-0.9	-0.8	-0.2	1.3	0.0	69.3
adult	s153	Decedent suffered drowning	AIDS with TB	Chronic Infectious		0.0	0.0	0.0	0.0	0.0	0.0				0.0	0.0	0.0	0.0	0.0	0.0	0.0	0.0	0.0	0.0	0.0	0.0
adult	s154	Decedent suffered poisoning	AIDS with TB	Chronic Infectious		0.0	0.0	0.0	0.0	0.0	0.0				0.0	0.0	0.0	0.0	0.0	0.0	0.0	0.0	0.0	0.0	0.0	0.0
adult	s155	Decedent suffered bite/sting	AIDS with TB	Chronic Infectious		0.0	0.0	0.0	0.0	0.0	0.0				0.0	0.0	0.0	0.0	0.0	0.0	0.0	0.0	0.0	0.0	0.0	0.0
adult	s156	Decedent suffered burn	AIDS with TB	Chronic Infectious		0.0	0.0	0.0	0.0	0.0	0.0				0.0	0.0	0.0	0.0	0.0	0.0	0.0	0.0	0.0	0.0	0.0	0.0
adult	s157	Decedent victim of violence	AIDS with TB	Chronic Infectious		-0.2	-0.3	0.0	-0.3	-0.3	0.0				0.0	0.0	0.0	0.0	0.0	0.0	-0.4	-0.2	0.0	0.0	0.0	0.0
adult	s158	Decedent did not suffer any injuries	AIDS with TB	Chronic Infectious		-0.6	-0.9	-0.4	-0.5	-0.8	-0.3				0.2	0.0	0.2	0.3	0.0	0.3	-0.8	-2.4	1.3	0.0	0.0	0.0
adult	s159	Decedent suffered other injury	AIDS with TB	Chronic Infectious		-0.6	-0.6	-0.2	-0.6	-0.6	-0.2				0.0	0.0	0.0	0.0	0.0	0.0	-0.4	-0.2	0.0	0.0	0.0	0.0
adult	s16	Did [name] have a fever?	AIDS with TB	Chronic Infectious		1.5	1.0	1.8	1.4	0.9	1.8				1.0	0.5	1.4	1.4	1.0	1.8	1.9	1.1	2.5	1.4	0.7	1.8
adult	s161	Was the injury or accident self-inflicted?	AIDS with TB	Chronic Infectious		-0.4	-0.8	0.5	-0.4	-0.7	0.2				0.0	0.0	0.0	-0.3	-0.5	0.0	0.0	0.0	0.0	0.6	0.0	29.7
adult	s162	Was the injury or accident intentionally inflicted by someone else?	AIDS with TB	Chronic Infectious		-0.1	-0.8	0.7	-0.3	-0.9	0.4				0.0	0.0	0.0	0.0	0.0	0.0	3.4	-0.8	6.4	0.0	0.0	0.0
adult	s17	How many days did the fever last? [days]	AIDS with TB	Chronic Infectious		2.2	1.1	2.8	1.9	1.1	2.7				1.4	0.8	2.2	2.4	1.7	2.9	1.7	-0.6	3.8	1.9	0.9	2.7
adult	s18991	Severity of fever was mild	AIDS with TB	Chronic Infectious		-0.4	-1.1	0.6	-0.5	-0.9	0.4				0.3	-0.5	2.2	-0.5	-0.8	-0.2	1.7	-0.8	5.4	1.0	0.0	44.6
adult	s18992	Severity of fever was moderate to large	AIDS with TB	Chronic Infectious		2.0	1.2	2.4	2.0	1.2	2.4				1.0	0.5	1.5	2.5	1.7	3.3	1.3	-0.3	2.5	1.1	0.6	1.7
adult	s19991	Pattern of fever was continuous	AIDS with TB	Chronic Infectious		0.9	0.1	1.9	1.0	0.1	1.9				-0.3	-0.6	0.2	1.5	-0.5	4.9	1.8	-0.7	4.5	1.0	0.3	1.7
adult	s19992	Pattern of fever was on-and-off	AIDS with TB	Chronic Infectious		1.4	0.8	2.0	1.3	0.8	1.9				1.5	0.6	2.1	1.1	-0.5	2.4	1.7	0.0	3.5	1.0	0.3	1.4
adult	s2	Did Decedent Have Arthritis?	AIDS with TB	Chronic Infectious		-0.1	-0.6	0.5	0.0	-0.6	0.5				0.2	-0.4	0.9	-0.4	-0.6	0.0	-0.5	-0.6	-0.1	0.1	-0.4	0.9
adult	s20	Did [name] have sweating with the fever?	AIDS with TB	Chronic Infectious		1.4	0.7	2.1	1.4	0.8	2.4				1.4	0.5	2.2	2.6	-0.4	4.6	1.6	0.0	3.0	1.3	0.6	1.9
adult	s21	Did [name] have a rash?	AIDS with TB	Chronic Infectious		1.7	0.5	2.9	1.8	0.4	3.4				2.2	0.3	6.1	-0.5	-0.6	0.0	1.2	-0.8	3.5	3.3	1.6	7.8
adult	s22	How many days did [name] have the rash? [days]	AIDS with TB	Chronic Infectious		2.5	0.6	4.4	2.8	0.5	3.9				4.1	0.7	85.7	0.0	0.0	0.0	0.9	-0.7	4.2	79.2	19.8	148.5
adult	s23991	Rash was located on face	AIDS with TB	Chronic Infectious		0.4	-0.4	2.5	0.3	-0.3	2.6				0.0	0.0	0.0	0.0	0.0	0.0	-0.2	-0.2	0.0	19.8	0.0	59.4
adult	s23992	Rash was located on trunk	AIDS with TB	Chronic Infectious		0.8	-0.5	2.4	0.7	-0.5	2.2				57.1	0.0	185.9	0.0	0.0	0.0	-0.6	-0.6	0.0	19.8	0.0	59.4
adult	s23993	Rash was located on extremities	AIDS with TB	Chronic Infectious		0.8	-0.5	2.7	0.9	-0.4	2.2				0.0	0.0	0.0	0.0	0.0	0.0	-0.4	-0.5	0.0	5.1	1.0	118.8
adult	s23994	Rash was located everywhere	AIDS with TB	Chronic Infectious		2.0	0.2	4.2	1.9	0.2	3.4				2.3	0.0	171.4	0.0	0.0	0.0	2.5	-0.4	15.9	2.6	1.2	128.7
adult	s27	Did [name] have sores?	AIDS with TB	Chronic Infectious		0.7	0.0	2.0	0.7	-0.1	1.6				1.3	0.0	5.5	0.0	0.0	0.0	0.8	-1.0	2.8	1.0	0.2	2.5
adult	s28	Did the sores have clear fluid or pus?	AIDS with TB	Chronic Infectious		0.8	-0.2	1.8	0.6	-0.2	1.6				1.1	0.0	57.1	0.0	0.0	0.0	0.4	-0.7	2.7	0.9	0.1	2.5
adult	s29	Did [name] have itching of skin?	AIDS with TB	Chronic Infectious		1.3	0.2	2.5	1.1	0.3	2.0				1.2	0.0	4.8	1.6	-0.5	7.8	0.1	-0.9	1.7	3.3	1.8	6.8
adult	s3	Did Decedent Have Cancer?	AIDS with TB	Chronic Infectious		0.2	-0.3	0.8	0.2	-0.4	0.8				-0.1	-0.1	0.0	0.0	0.0	0.0	0.6	-0.2	1.8	0.2	0.0	0.9
adult	s30	Did [name] have an ulcer (pit) on the foot?	AIDS with TB	Chronic Infectious		1.6	-0.2	3.2	1.5	0.0	3.0				0.0	0.0	0.0	0.0	0.0	0.0	3.4	-0.5	9.3	2.7	1.0	123.8
adult	s31	Did the ulcer ooze pus?	AIDS with TB	Chronic Infectious		0.2	-0.6	1.6	0.2	-0.4	1.9				0.0	0.0	0.0	0.0	0.0	0.0	1.9	-0.3	10.3	9.9	0.0	39.6
adult	s32	For how many days did the ulcer ooze pus? [days]	AIDS with TB	Chronic Infectious		0.7	0.0	3.6	0.7	0.0	3.4				0.0	0.0	0.0	0.0	0.0	0.0	4.1	0.0	142.9	0.0	0.0	0.0
adult	s33	Did [name] experience 'pins and needles' in their feet?	AIDS with TB	Chronic Infectious		0.4	-0.1	1.0	0.7	-0.1	1.3				2.0	0.5	4.2	1.2	-0.7	4.6	-0.1	-1.6	1.8	0.4	0.0	1.1
adult	s34	Did [name] have blue lips?	AIDS with TB	Chronic Infectious		-0.2	-1.0	0.6	-0.2	-1.0	0.7				1.4	0.0	6.0	1.3	-0.8	4.3	-0.9	-2.2	0.9	4.6	2.2	168.4
adult	s35	Had [name] lost weight in the three months prior to death?	AIDS with TB	Chronic Infectious		0.7	0.4	1.0	0.7	0.5	1.0				1.5	0.9	1.9	1.2	-0.3	2.0	0.5	-0.5	1.1	0.7	0.3	0.9
adult	s36991	Loss of weight was slight	AIDS with TB	Chronic Infectious		0.2	-0.7	1.3	0.1	-0.6	1.2				-0.3	-0.8	0.5	-0.7	-0.7	-0.2	-1.2	-1.1	-0.5	0.7	0.0	1.5
adult	s36992	Loss of weight was moderate to large	AIDS with TB	Chronic Infectious		0.8	0.5	1.1	0.8	0.5	1.2				2.0	1.4	2.7	2.0	0.1	3.4	0.8	0.0	1.4	0.6	0.3	1.1
adult	s37	Did [name] look pale?	AIDS with TB	Chronic Infectious		0.8	0.4	1.1	0.7	0.4	1.1				1.3	0.6	2.0	1.0	0.7	1.4	0.1	-1.6	1.2	0.7	0.4	1.1
adult	s38	Did [name] have yellow discoloration of the eyes?	AIDS with TB	Chronic Infectious		-0.4	-0.8	0.0	-0.4	-0.8	0.1				0.7	0.0	2.3	0.8	-0.8	2.5	-0.5	-1.5	1.2	0.0	-0.4	0.7
adult	s39	For how long did [name] have the yellow discoloration? [days]	AIDS with TB	Chronic Infectious		-0.4	-0.7	0.1	-0.3	-0.7	0.1				0.8	0.0	7.9	1.1	-0.6	5.3	-0.4	-1.1	1.8	0.0	0.0	1.3
adult	s4	Did Decedent Have COPD?	AIDS with TB	Chronic Infectious		1.8	0.7	3.0	1.7	0.7	3.2				0.4	-0.3	1.9	0.7	-0.7	4.7	-0.4	-0.6	0.0	2.8	1.3	5.9
adult	s40	Did [name] have ankle swelling?	AIDS with TB	Chronic Infectious		-0.6	-1.1	-0.3	-0.6	-1.1	-0.2				0.4	-0.3	1.5	1.0	-0.7	2.9	-2.3	-2.8	-1.3	0.3	-0.2	1.4
adult	s41	For how long did [name] have ankle swelling? [days]	AIDS with TB	Chronic Infectious		-0.5	-0.8	-0.1	-0.6	-0.9	0.0				0.2	-0.4	1.6	1.2	-0.5	5.5	-1.1	-1.4	-0.7	0.2	-0.2	2.0
adult	s42	Did [name] have puffiness of the face?	AIDS with TB	Chronic Infectious		-1.0	-1.5	-0.4	-1.1	-1.7	-0.5				-0.8	-1.2	0.0	-1.0	-1.4	-0.6	-0.6	-1.3	1.2	-0.1	-0.5	0.6
adult	s43	For how long did [name] have puffiness of the face? [days]	AIDS with TB	Chronic Infectious		-0.7	-1.1	0.0	-0.7	-1.1	-0.1				-0.1	-0.5	0.6	-0.6	-0.7	-0.2	0.0	-1.0	2.0	-0.2	-0.5	0.6
adult	s44	Did [name] have general puffiness all over his/her body?	AIDS with TB	Chronic Infectious		-1.2	-1.5	-0.5	-1.3	-1.6	-0.6				-0.7	-0.8	-0.2	-0.7	-0.8	-0.3	-0.4	-1.2	1.6	-0.1	-0.5	0.4
adult	s45	For how long did [name] have puffiness all over his/her body? [days]	AIDS with TB	Chronic Infectious		-0.4	-1.0	0.2	-0.4	-0.8	0.0				-0.1	-0.1	0.0	-0.3	-0.4	0.0	0.1	-0.8	2.1	0.7	0.0	2.0
adult	s46	Did [name] have a lump in the neck?	AIDS with TB	Chronic Infectious		0.2	-0.5	1.2	0.1	-0.7	1.2				1.5	0.0	10.8	17.6	0.0	600.0	-0.4	-0.5	0.0	0.0	0.0	1.4
adult	s47	Did [name] have a lump in the armpit?	AIDS with TB	Chronic Infectious		0.4	-0.4	1.7	0.3	-0.5	1.4				0.0	0.0	0.0	1.8	-0.5	4.7	0.0	0.0	0.0	4.1	0.0	89.1
adult	s48	Did [name] have a lump in the groin?	AIDS with TB	Chronic Infectious		0.3	-0.6	1.9	0.4	-0.6	1.8				0.0	0.0	0.0	0.0	0.0	0.0	0.0	0.0	0.0	0.5	0.0	2.6
adult	s49	Did [name] have a cough?	AIDS with TB	Chronic Infectious		1.5	1.0	2.1	1.5	1.0	2.1				1.6	1.0	2.4	0.2	-0.8	2.2	1.0	-0.6	1.9	1.8	1.2	3.0
adult	s5	Did Decedent Have Dementia?	AIDS with TB	Chronic Infectious		-0.5	-1.1	0.6	-0.4	-1.1	0.4				0.9	-0.2	4.2	-0.4	-0.6	0.0	-0.4	-0.5	0.0	0.5	0.0	2.0
adult	s50	For how long did [name] have a cough? [days]	AIDS with TB	Chronic Infectious		3.1	1.7	3.9	2.4	1.6	3.4				2.8	1.6	5.0	1.3	-0.6	5.3	0.4	-0.7	2.0	2.3	1.2	3.1
adult	s51	Did the cough produce sputum?	AIDS with TB	Chronic Infectious		2.1	1.2	2.8	2.1	1.2	2.9				2.0	1.1	3.7	-0.3	-0.5	0.0	1.3	-0.4	2.6	2.5	1.9	5.2
adult	s52	Did [name] cough blood?	AIDS with TB	Chronic Infectious		1.2	0.2	2.5	1.3	0.0	2.2				4.3	1.1	36.2	0.0	0.0	0.0	0.4	-0.6	2.7	2.2	0.6	94.1
adult	s53	Did [name] have difficulty breathing?	AIDS with TB	Chronic Infectious		0.1	-0.3	0.6	0.1	-0.3	0.6				0.3	-0.3	0.6	0.5	-1.3	1.2	0.9	0.5	1.1	1.0	0.4	1.4
adult	s54	For how long did [name] have difficulty breathing? [days]	AIDS with TB	Chronic Infectious		1.0	0.6	1.4	0.9	0.6	1.5				1.7	0.8	2.4	1.7	-0.5	3.6	1.7	-0.3	2.3	1.1	0.4	1.4
adult	s55991	Breathing difficulty was continuous	AIDS with TB	Chronic Infectious		-0.7	-1.4	-0.1	-0.9	-1.7	-0.1				0.0	-0.9	0.8	0.4	-1.2	2.1	0.7	-1.1	1.9	0.6	-0.3	1.3
adult	s55992	Breathing difficulty was on-and-off	AIDS with TB	Chronic Infectious		0.8	0.2	1.6	0.9	0.3	1.8				0.7	-0.2	1.6	0.2	-0.9	2.7	0.2	-1.1	2.1	0.8	0.4	1.5
adult	s56991	Breathing difficulty worse in lying position	AIDS with TB	Chronic Infectious		-0.6	-1.2	0.1	-0.6	-1.2	0.1				0.0	-0.8	1.2	0.6	-0.6	4.0	1.1	-1.7	2.8	0.9	0.1	2.9
adult	s56992	Breathing difficulty worse in sitting position	AIDS with TB	Chronic Infectious		2.0	0.1	3.8	2.0	0.0	3.6				4.1	0.0	214.4	-0.4	-0.5	0.0	-0.5	-0.6	0.0	2.3	1.0	128.7
adult	s56993	Breathing difficulty worse in walking position	AIDS with TB	Chronic Infectious		0.1	-0.6	0.9	0.1	-0.6	1.0				0.8	0.0	4.5	2.9	-0.6	15.5	0.1	-1.0	2.7	1.0	0.0	4.9
adult	s56994	Breathing difficulty not worse in any position	AIDS with TB	Chronic Infectious		0.4	-0.2	1.3	0.5	-0.1	1.2				0.0	-0.6	0.9	-0.1	-1.5	1.6	0.5	-1.1	3.5	0.7	0.0	1.2
adult	s58	Did [name] have fast breathing?	AIDS with TB	Chronic Infectious		-0.4	-0.8	0.1	-0.4	-1.0	0.1				0.8	-0.1	1.5	-0.3	-1.6	1.5	1.0	-0.7	2.1	0.7	0.0	1.4
adult	s59	For how long did [name] have fast breathing? [days]	AIDS with TB	Chronic Infectious		0.6	0.0	1.2	0.5	0.1	1.2				1.6	0.7	3.2	0.5	-0.6	3.0	1.1	-0.6	2.4	1.2	0.4	3.2
adult	s6	Did Decedent Have Depression?	AIDS with TB	Chronic Infectious		0.3	-0.4	1.0	0.1	-0.5	1.1				1.5	0.3	2.7	0.1	-1.0	2.6	2.0	-0.7	4.3	0.8	0.1	2.8
adult	s60	Did [name] wheeze?	AIDS with TB	Chronic Infectious		0.4	-0.3	1.1	0.3	-0.3	1.0				0.6	-0.2	2.0	1.8	-0.2	7.0	-0.2	-1.4	1.3	1.0	0.1	1.5
adult	s61	Did [name] experience pain in the chest in the month preceding death?	AIDS with TB	Chronic Infectious		1.6	1.1	2.3	1.6	1.0	2.4				1.1	0.4	2.1	0.5	-0.7	2.5	0.6	-1.1	1.9	1.7	1.1	2.6
adult	s62	Pain greater than 24 hours	AIDS with TB	Chronic Infectious		4.1	2.2	6.2	3.8	1.6	4.7				1.7	0.0	114.3	-0.5	-0.7	0.0	1.3	-0.6	5.8	1.8	0.8	2.6
adult	s63	Was the pain during physical activity?	AIDS with TB	Chronic Infectious		1.0	0.1	2.0	0.8	0.1	1.9				1.2	0.0	85.7	-0.5	-0.5	0.0	0.7	-0.9	3.1	1.3	0.5	2.8
adult	s64991	Pain located in chest	AIDS with TB	Chronic Infectious		1.6	1.0	2.3	1.6	1.0	2.4				1.3	0.4	2.6	0.6	-0.7	2.9	0.8	-1.0	2.2	1.7	1.0	2.5
adult	s64992	Pain located in left arm	AIDS with TB	Chronic Infectious		0.6	-0.5	2.7	0.5	-0.4	2.6				1.0	0.0	85.7	0.0	0.0	0.0	0.0	0.0	0.0	1.9	0.0	64.4
adult	s66	Did [name] have more frequent loose or liquid stools than usual?	AIDS with TB	Chronic Infectious		2.0	1.1	3.0	1.8	1.0	2.8				1.6	0.3	2.3	1.4	-0.8	3.6	2.5	1.6	3.2	2.5	1.1	3.2
adult	s67	For how long before death did [name] have loose or liquid stools? [days]	AIDS with TB	Chronic Infectious		2.0	0.9	3.2	1.6	0.8	2.7				1.4	0.0	3.7	1.0	-0.3	6.1	1.2	-0.8	3.1	2.4	1.3	4.5
adult	s68	Did [name] have a change in bowel habits?	AIDS with TB	Chronic Infectious		0.0	-0.4	0.4	-0.1	-0.6	0.4				0.6	-0.4	1.1	0.6	-0.9	2.1	1.5	-0.7	3.0	0.3	0.0	0.9
adult	s69	Was there blood in the stool?	AIDS with TB	Chronic Infectious		0.3	-0.3	1.0	0.2	-0.3	0.9				0.0	-0.1	1.2	2.9	-0.1	16.3	1.5	-0.6	3.5	1.8	0.4	54.5
adult	s7	Did Decedent Have Diabetes?	AIDS with TB	Chronic Infectious		-0.5	-0.8	0.0	-0.4	-0.7	0.0				-0.1	-0.5	0.7	-0.2	-0.4	0.0	-0.8	-1.0	-0.4	0.4	-0.2	1.4
adult	s70	Was there blood in the stool up until death?	AIDS with TB	Chronic Infectious		0.6	-0.3	1.4	0.6	-0.3	1.5				0.8	0.0	3.6	6.9	0.0	400.0	1.9	-0.5	5.6	1.3	0.0	79.2
adult	s71	Did [name] stop urinating?	AIDS with TB	Chronic Infectious		-0.9	-1.3	0.1	-0.7	-1.3	0.0				-0.5	-1.1	0.4	1.4	-0.7	4.1	-1.2	-1.3	-0.5	-0.2	-0.4	0.4
adult	s72	Did [name] vomit in the week preceding the death?	AIDS with TB	Chronic Infectious		0.6	0.1	1.3	0.7	0.2	1.4				-0.2	-0.9	0.7	2.4	-0.2	3.4	-0.9	-1.7	1.0	0.9	0.2	1.3
adult	s73	For how long before death did [name] vomit? [days]	AIDS with TB	Chronic Infectious		1.2	0.6	2.0	1.1	0.4	1.8				0.1	-0.5	1.1	2.8	0.3	4.1	-0.1	-1.0	1.8	0.7	0.2	1.1
adult	s74	Was there blood in the vomit?	AIDS with TB	Chronic Infectious		-0.3	-0.9	0.5	-0.3	-0.9	0.5				-0.3	-0.2	0.0	-0.5	-0.3	0.0	-0.5	-0.6	0.0	0.4	0.0	2.3
adult	s75	Was the vomit black?	AIDS with TB	Chronic Infectious		-0.2	-0.9	0.8	-0.2	-0.9	0.7				-0.3	0.0	0.0	-0.2	-0.1	0.0	-0.6	-0.6	-0.2	0.5	0.0	2.5
adult	s76	Did [name] have difficulty swallowing?	AIDS with TB	Chronic Infectious		1.1	0.5	1.8	0.9	0.3	1.5				0.4	-0.2	1.2	1.4	-0.8	3.7	0.8	-0.8	2.5	0.6	0.1	1.0
adult	s77	For how long before death did [name] have difficulty swallowing? [days]	AIDS with TB	Chronic Infectious		0.9	0.3	1.6	0.8	0.2	1.5				0.4	-0.2	1.2	1.1	-0.4	6.2	1.1	-0.8	2.8	0.8	0.3	1.5
adult	s78	Difficulty swallowing both solids and liquids	AIDS with TB	Chronic Infectious		0.9	0.0	2.1	0.8	-0.2	1.7				-0.2	-1.0	0.8	0.6	-0.6	4.2	0.8	-1.1	2.8	0.5	0.1	1.2
adult	s79	Did [name] have pain upon swallowing?	AIDS with TB	Chronic Infectious		2.0	0.8	3.0	1.8	0.7	2.5				1.3	0.0	2.3	2.2	-0.6	5.9	0.3	-1.0	2.2	1.1	0.4	1.6
adult	s8	Did Decedent Have Epilepsy?	AIDS with TB	Chronic Infectious		-0.6	-1.0	0.5	-0.6	-0.9	0.2				0.0	0.0	0.0	0.0	0.0	0.0	0.0	0.0	0.0	0.3	0.0	9.9
adult	s80	Did [name] have belly pain?	AIDS with TB	Chronic Infectious		0.0	-0.4	0.4	0.0	-0.4	0.4				0.1	-0.5	0.9	0.0	-0.9	1.7	0.0	-1.4	1.3	0.0	-0.3	0.3
adult	s81	For how long before death did [name] have belly pain? [days]	AIDS with TB	Chronic Infectious		0.8	0.2	1.5	0.9	0.2	1.5				0.9	-0.1	2.4	1.2	-0.3	6.2	0.4	-1.0	1.9	0.3	0.0	0.8
adult	s82991	Pain located in lower belly	AIDS with TB	Chronic Infectious		0.0	-0.4	0.4	-0.1	-0.5	0.4				0.8	-0.2	2.5	-0.5	-0.7	-0.2	-0.4	-1.2	0.9	-0.1	-0.4	0.3
adult	s84	Did [name] have a more than usual protruding belly?	AIDS with TB	Chronic Infectious		-0.5	-0.9	-0.1	-0.5	-0.9	-0.1				-0.1	-0.7	0.7	0.2	-0.8	2.1	0.0	-1.1	1.5	-0.2	-0.4	0.1
adult	s85	For how long before death did [name] have a protruding belly? [days]	AIDS with TB	Chronic Infectious		-0.4	-0.6	-0.1	-0.4	-0.6	-0.1				-0.4	-0.3	0.0	3.8	0.0	18.4	-0.7	-0.9	-0.4	-0.3	-0.4	0.2
adult	s86	Slowly protruding belly	AIDS with TB	Chronic Infectious		-0.5	-1.0	0.0	-0.6	-1.0	-0.1				-0.1	-0.7	0.8	0.3	-0.7	2.3	-0.6	-0.8	-0.3	-0.2	-0.3	0.5
adult	s87	Did [name] have any mass in the belly?	AIDS with TB	Chronic Infectious		-0.2	-0.8	0.4	-0.2	-0.7	0.5				0.9	0.0	6.6	0.0	0.0	0.0	-0.6	-0.7	-0.3	-0.1	-0.2	0.6
adult	s88	For how long before death did [name] have a mass in the belly [days]	AIDS with TB	Chronic Infectious		-0.3	-0.6	0.6	-0.3	-0.6	0.5				4.8	0.0	114.3	0.0	0.0	0.0	-0.3	-0.3	0.0	0.0	0.0	0.0
adult	s88881	age quartile 1	AIDS with TB	Chronic Infectious		0.2	0.0	0.4	0.1	-0.1	0.4				0.1	-0.3	0.5	-0.4	-1.0	0.7	0.5	-0.2	1.6	0.1	-0.1	0.5
adult	s88882	age quartile 2	AIDS with TB	Chronic Infectious		2.8	1.2	3.8	2.7	1.2	4.1				1.6	0.5	3.0	2.0	-0.6	5.5	1.0	-0.9	2.9	1.1	0.5	1.9
adult	s88883	age quartile 3	AIDS with TB	Chronic Infectious		-0.6	-1.1	-0.2	-0.5	-0.9	-0.1				-0.4	-0.8	0.2	-0.1	-0.9	1.8	0.1	-1.0	1.6	-0.2	-0.5	0.2
adult	s88884	age quartile 4	AIDS with TB	Chronic Infectious		-0.8	-1.0	-0.5	-0.8	-0.9	-0.5				-0.4	-0.6	-0.2	-0.3	-0.5	0.0	-0.8	-0.9	-0.4	-0.4	-0.7	-0.2
adult	s89	Did [name] have headaches?	AIDS with TB	Chronic Infectious		1.3	0.5	1.9	1.0	0.3	1.6				0.9	0.0	2.0	2.5	-0.6	5.1	-1.0	-1.9	0.4	1.3	0.2	1.4
adult	s9	Did Decedent Have Heart Disease?	AIDS with TB	Chronic Infectious		-0.4	-0.8	0.1	-0.3	-0.7	0.1				0.2	-0.4	1.1	-0.3	-0.5	-0.1	-0.8	-0.9	-0.4	0.0	-0.3	0.9
adult	s90	For how long before death did [name] have headaches? [days]	AIDS with TB	Chronic Infectious		-1.0	-1.4	-0.3	-0.9	-1.3	-0.3				0.0	0.0	0.0	6.6	0.0	400.0	-1.3	-1.9	-0.7	0.6	0.0	39.6
adult	s91	Rapid headache onset	AIDS with TB	Chronic Infectious		1.5	0.5	2.3	1.2	0.3	2.3				0.7	0.0	3.1	1.3	-0.6	5.8	-1.2	-1.4	-0.6	1.0	0.2	1.7
adult	s92	Did [name] have a stiff neck?	AIDS with TB	Chronic Infectious		0.0	-0.8	1.1	0.0	-0.7	0.9				0.1	-0.2	1.8	-0.4	-0.4	0.0	-0.5	-0.7	-0.1	0.6	0.1	2.5
adult	s93	For how long before death did [name] have stiff neck? [days]	AIDS with TB	Chronic Infectious		0.2	-0.6	1.4	0.1	-0.5	1.1				1.0	0.0	114.3	0.0	0.0	0.0	-0.5	-0.6	0.0	0.7	0.0	3.7
adult	s94	Did [name] experience a period of loss of consciousness?	AIDS with TB	Chronic Infectious		-0.2	-0.9	0.5	-0.3	-0.8	0.4				-0.9	-1.2	-0.1	1.1	-0.7	3.1	2.0	0.7	3.3	0.0	-0.6	0.6
adult	s95	Sudden loss of consciousness	AIDS with TB	Chronic Infectious		-0.3	-1.2	0.8	-0.3	-1.1	0.7				-0.8	-0.9	-0.3	1.2	-1.2	3.7	1.6	0.2	4.0	0.0	-0.6	0.7
adult	s96	For how long did the period of loss of consciousness last? [days]	AIDS with TB	Chronic Infectious		0.2	-0.5	1.2	0.2	-0.5	0.8				-0.4	-0.6	0.4	2.2	0.3	4.5	0.6	-0.8	2.4	0.4	-0.3	1.2
adult	s97	Did it continue until death?	AIDS with TB	Chronic Infectious		-0.2	-0.7	0.4	-0.1	-0.7	0.4				-1.1	-1.3	-0.1	1.3	-0.4	3.2	1.0	-0.6	3.8	0.0	-0.6	0.6
adult	s98	Did [name] experience a period of confusion at any time in the three months prior to death?	AIDS with TB	Chronic Infectious		0.2	-0.5	1.1	0.1	-0.6	0.9				0.5	-0.4	2.1	1.8	-0.8	5.0	-0.3	-1.3	1.7	0.8	0.0	2.0
adult	s99	For how long did the period of confusion last? [days]	AIDS with TB	Chronic Infectious		0.9	-0.3	2.3	0.9	-0.2	2.0				0.6	-0.4	3.5	1.9	-0.5	11.5	-0.6	-0.7	0.0	1.1	0.4	4.4
adult	s99991	word_abdomen	AIDS with TB	Chronic Infectious		-0.7	-1.2	-0.5	-0.8	-1.0	-0.4				0.0	0.0	0.0	-0.5	-0.8	-0.2	-0.1	0.0	0.0	0.0	0.0	0.0
adult	s999910	word_arteri	AIDS with TB	Chronic Infectious		-0.3	-0.4	0.0	-0.2	-0.2	0.0				0.0	0.0	0.0	0.0	0.0	0.0	-0.1	-0.1	0.0	0.0	0.0	0.0
adult	s9999100	word_kill	AIDS with TB	Chronic Infectious		0.0	0.0	0.0	0.0	0.0	0.0				0.0	0.0	0.0	0.0	0.0	0.0	0.0	0.0	0.0	0.0	0.0	0.0
adult	s9999101	word_knee	AIDS with TB	Chronic Infectious		-0.2	-0.6	1.3	0.0	-0.5	2.3				3.9	0.0	128.7	0.0	0.0	0.0	0.0	0.0	0.0	0.0	0.0	0.0
adult	s9999102	word_labor	AIDS with TB	Chronic Infectious		-0.4	-0.5	-0.1	-0.5	-0.4	0.0				0.0	0.0	0.0	-0.3	-0.4	0.0	0.0	0.0	0.0	0.0	0.0	0.0
adult	s9999103	word_leukemia	AIDS with TB	Chronic Infectious		0.0	0.0	0.0	0.0	0.0	0.0				0.0	0.0	0.0	0.0	0.0	0.0	0.0	0.0	0.0	0.0	0.0	0.0
adult	s9999104	word_liver	AIDS with TB	Chronic Infectious		-0.3	-0.8	0.6	-0.3	-0.7	0.6				0.8	0.0	4.5	0.0	0.0	0.0	0.0	0.0	0.0	0.0	0.0	0.0
adult	s9999105	word_lump	AIDS with TB	Chronic Infectious		0.2	-0.6	1.7	0.2	-0.5	1.7				28.6	0.0	128.7	5.8	0.0	30.1	0.0	0.0	0.0	0.0	0.0	0.0
adult	s9999106	word_lung	AIDS with TB	Chronic Infectious		-0.3	-0.9	0.5	-0.2	-0.8	0.6				0.4	-0.4	2.6	3.0	0.0	19.0	1.7	-0.4	9.3	0.0	0.0	0.0
adult	s9999107	word_lymphoma	AIDS with TB	Chronic Infectious		0.0	0.0	0.0	0.0	0.0	0.0				0.0	0.0	0.0	0.0	0.0	0.0	0.0	0.0	0.0	0.0	0.0	0.0
adult	s9999108	word_malaria	AIDS with TB	Chronic Infectious		3.5	0.0	34.3	3.2	0.0	40.5				0.0	0.0	0.0	0.0	0.0	0.0	0.0	0.0	0.0	1.5	0.0	84.2
adult	s9999109	word_mass	AIDS with TB	Chronic Infectious		-0.4	-0.6	0.0	0.0	0.0	0.0				0.0	0.0	0.0	0.0	0.0	0.0	0.0	0.0	0.0	0.0	0.0	0.0
adult	s999911	word_asthma	AIDS with TB	Chronic Infectious		0.7	-0.4	1.9	1.5	0.1	4.0				2.9	0.0	7.3	0.0	0.0	0.0	0.0	0.0	0.0	0.0	0.0	0.0
adult	s9999110	word_mellitus	AIDS with TB	Chronic Infectious		-0.1	-0.1	0.0	-0.2	-0.1	0.0				0.0	0.0	0.0	0.0	0.0	0.0	-0.1	-0.1	0.0	0.0	0.0	0.0
adult	s9999111	word_mental	AIDS with TB	Chronic Infectious		-0.5	-0.7	-0.2	-0.5	-0.6	0.0				0.0	0.0	0.0	0.0	0.0	0.0	0.0	0.0	0.0	0.0	0.0	0.0
adult	s9999112	word_motorcycl	AIDS with TB	Chronic Infectious		0.0	0.0	0.0	0.0	0.0	0.0				0.0	0.0	0.0	0.0	0.0	0.0	0.0	0.0	0.0	0.0	0.0	0.0
adult	s9999113	word_neck	AIDS with TB	Chronic Infectious		-0.8	-1.0	0.5	-0.7	-1.0	0.5				0.0	0.0	0.0	2.8	-0.5	13.7	-0.5	-0.4	0.0	0.0	0.0	0.0
adult	s9999114	word_nephropathi	AIDS with TB	Chronic Infectious		0.0	0.0	0.0	0.0	0.0	0.0				0.0	0.0	0.0	0.0	0.0	0.0	0.0	0.0	0.0	0.0	0.0	0.0
adult	s9999115	word_nerv	AIDS with TB	Chronic Infectious		0.0	0.0	0.0	0.0	0.0	0.0				0.0	0.0	0.0	0.0	0.0	0.0	0.0	0.0	0.0	0.0	0.0	0.0
adult	s9999116	word_numb	AIDS with TB	Chronic Infectious		-0.6	-0.6	0.0	-0.5	-0.4	0.0				0.0	0.0	0.0	0.0	0.0	0.0	0.0	0.0	0.0	0.0	0.0	0.0
adult	s9999117	word_obstruct	AIDS with TB	Chronic Infectious		0.0	0.0	0.0	0.0	0.0	0.0				0.0	0.0	0.0	0.0	0.0	0.0	0.0	0.0	0.0	0.0	0.0	0.0
adult	s9999118	word_organ	AIDS with TB	Chronic Infectious		-0.4	-0.5	0.0	-0.2	-0.2	0.0				0.0	0.0	0.0	0.0	0.0	0.0	0.0	0.0	0.0	0.0	0.0	0.0
adult	s9999119	word_pain	AIDS with TB	Chronic Infectious		-0.9	-1.3	-0.4	-0.6	-1.2	-0.2				0.1	-0.4	0.9	-0.3	-1.1	1.4	-0.8	-0.7	-0.3	0.0	0.0	0.0
adult	s999912	word_attack	AIDS with TB	Chronic Infectious		-0.4	-0.7	0.6	-0.1	-0.5	0.6				0.0	0.0	0.0	0.0	0.0	0.0	9.8	0.0	571.4	0.0	0.0	0.0
adult	s9999120	word_paralyz	AIDS with TB	Chronic Infectious		-0.6	-0.8	-0.2	-0.7	-0.7	-0.2				0.0	0.0	0.0	0.0	0.0	0.0	0.0	0.0	0.0	0.0	0.0	0.0
adult	s9999121	word_phlegm	AIDS with TB	Chronic Infectious		-0.4	-0.6	0.0	-0.1	-0.1	0.0				0.0	0.0	0.0	0.0	0.0	0.0	0.0	0.0	0.0	0.0	0.0	0.0
adult	s9999122	word_pneumonia	AIDS with TB	Chronic Infectious		-0.3	-0.7	0.5	-0.3	-0.7	0.5				1.0	0.0	85.7	0.0	0.0	0.0	1.6	-0.4	7.1	9.9	0.0	39.6
adult	s9999123	word_poison	AIDS with TB	Chronic Infectious		-0.3	-0.3	0.0	0.0	0.0	0.0				0.0	0.0	0.0	0.0	0.0	0.0	0.0	0.0	0.0	0.0	0.0	0.0
adult	s9999124	word_polic	AIDS with TB	Chronic Infectious		1.1	0.0	6.2	1.1	0.0	11.1				1.2	0.0	85.7	0.0	0.0	0.0	0.0	0.0	0.0	0.0	0.0	0.0
adult	s9999125	word_pregnanc	AIDS with TB	Chronic Infectious		-0.5	-0.6	-0.2	-0.6	-0.6	0.0				0.0	0.0	0.0	0.0	0.0	0.0	0.0	0.0	0.0	0.0	0.0	0.0
adult	s9999126	word_prostat	AIDS with TB	Chronic Infectious		0.0	0.0	0.0	0.0	0.0	0.0				0.0	0.0	0.0	0.0	0.0	0.0	0.0	0.0	0.0	0.0	0.0	0.0
adult	s9999127	word_puffi	AIDS with TB	Chronic Infectious		-0.4	-0.2	0.0	0.0	0.0	0.0				0.0	0.0	0.0	0.0	0.0	0.0	0.0	0.0	0.0	0.0	0.0	0.0
adult	s9999128	word_pulmonari	AIDS with TB	Chronic Infectious		0.1	-0.5	1.4	0.1	-0.4	1.3				0.0	0.0	0.0	200.0	0.0	800.0	4.4	0.0	26.6	0.0	0.0	0.0
adult	s9999129	word_pus	AIDS with TB	Chronic Infectious		-0.4	-0.6	0.0	-0.4	-0.5	0.0				0.0	0.0	0.0	0.0	0.0	0.0	0.0	0.0	0.0	0.0	0.0	0.0
adult	s999913	word_babi	AIDS with TB	Chronic Infectious		-0.6	-0.5	0.0	-0.4	-0.3	0.0				0.0	0.0	0.0	0.0	0.0	0.0	0.0	0.0	0.0	0.0	0.0	0.0
adult	s9999130	word_renal	AIDS with TB	Chronic Infectious		-0.5	-0.6	0.0	-0.5	-0.5	0.0				0.0	0.0	0.0	0.0	0.0	0.0	0.0	0.0	0.0	0.0	0.0	0.0
adult	s9999131	word_respiratori	AIDS with TB	Chronic Infectious		-0.7	-0.9	-0.3	-0.6	-0.7	-0.3				0.0	0.0	0.0	0.0	0.0	0.0	-0.3	-0.3	0.0	0.0	0.0	0.0
adult	s9999132	word_ruptur	AIDS with TB	Chronic Infectious		-0.5	-0.5	0.0	-0.4	-0.3	0.0				0.0	0.0	0.0	0.0	0.0	0.0	0.0	0.0	0.0	0.0	0.0	0.0
adult	s9999133	word_seizur	AIDS with TB	Chronic Infectious		0.0	0.0	0.0	0.0	0.0	0.0				0.0	0.0	0.0	0.0	0.0	0.0	0.0	0.0	0.0	0.0	0.0	0.0
adult	s9999134	word_sepsi	AIDS with TB	Chronic Infectious		-0.3	-0.5	0.4	-0.4	-0.5	0.3				0.0	0.0	0.0	0.0	0.0	0.0	2.1	-0.2	10.3	0.0	0.0	0.0
adult	s9999135	word_sever	AIDS with TB	Chronic Infectious		-0.8	-1.4	0.1	-0.6	-1.2	0.4				-0.1	-0.6	0.7	2.9	-0.6	7.3	-0.6	-0.4	0.0	0.3	0.0	29.7
adult	s9999136	word_shock	AIDS with TB	Chronic Infectious		-0.6	-0.9	0.2	-0.6	-0.9	0.0				0.0	0.0	0.0	0.0	0.0	0.0	1.1	-0.6	6.1	0.0	0.0	0.0
adult	s9999137	word_shot	AIDS with TB	Chronic Infectious		0.0	0.0	0.0	0.0	0.0	0.0				0.0	0.0	0.0	0.0	0.0	0.0	0.0	0.0	0.0	0.0	0.0	0.0
adult	s9999138	word_skin	AIDS with TB	Chronic Infectious		-0.4	-0.7	0.5	-0.1	-0.5	1.5				28.6	0.0	114.3	0.0	0.0	0.0	0.0	0.0	0.0	0.0	0.0	0.0
adult	s9999139	word_smoke	AIDS with TB	Chronic Infectious		-0.5	-0.8	0.1	-0.4	-0.6	0.5				0.9	0.0	85.7	0.0	0.0	0.0	0.0	0.0	0.0	0.0	0.0	0.0
adult	s999914	word_bacteria	AIDS with TB	Chronic Infectious		0.0	0.0	0.0	0.0	0.0	0.0				0.0	0.0	0.0	0.0	0.0	0.0	0.0	0.0	0.0	0.0	0.0	0.0
adult	s9999140	word_snake	AIDS with TB	Chronic Infectious		0.0	0.0	0.0	0.0	0.0	0.0				0.0	0.0	0.0	0.0	0.0	0.0	0.0	0.0	0.0	0.0	0.0	0.0
adult	s9999141	word_stomach	AIDS with TB	Chronic Infectious		-0.9	-1.4	-0.1	-0.8	-1.3	0.0				-0.3	-0.9	0.5	2.1	-0.6	7.6	-0.5	-0.6	0.0	0.0	0.0	0.0
adult	s9999142	word_stomachach	AIDS with TB	Chronic Infectious		0.0	0.0	0.0	0.0	0.0	0.0				0.0	0.0	0.0	0.0	0.0	0.0	0.0	0.0	0.0	0.0	0.0	0.0
adult	s9999143	word_stone	AIDS with TB	Chronic Infectious		-0.4	-0.6	0.0	-0.4	-0.4	0.0				0.0	0.0	0.0	0.0	0.0	0.0	0.0	0.0	0.0	0.0	0.0	0.0
adult	s9999144	word_stool	AIDS with TB	Chronic Infectious		-0.2	-0.6	0.6	0.0	-0.4	1.4				2.9	0.0	114.3	0.0	0.0	0.0	0.0	0.0	0.0	0.0	0.0	0.0
adult	s9999145	word_stress	AIDS with TB	Chronic Infectious		-0.3	-0.4	0.0	-0.3	-0.3	0.0				0.0	0.0	0.0	0.0	0.0	0.0	0.0	0.0	0.0	0.0	0.0	0.0
adult	s9999146	word_stroke	AIDS with TB	Chronic Infectious		-0.6	-0.7	0.4	-0.1	-0.5	1.5				2.3	0.0	114.3	0.0	0.0	0.0	0.0	0.0	0.0	0.0	0.0	0.0
adult	s9999147	word_sugar	AIDS with TB	Chronic Infectious		-0.5	-0.6	-0.2	-0.4	-0.6	-0.2				0.0	0.0	0.0	-0.2	-0.2	0.0	0.0	0.0	0.0	0.0	0.0	0.0
adult	s9999148	word_suicid	AIDS with TB	Chronic Infectious		0.0	0.0	0.0	0.0	0.0	0.0				0.0	0.0	0.0	0.0	0.0	0.0	0.0	0.0	0.0	0.0	0.0	0.0
adult	s9999149	word_surgeri	AIDS with TB	Chronic Infectious		-0.8	-0.9	-0.3	-0.7	-0.7	-0.3				0.0	0.0	0.0	0.0	0.0	0.0	-0.6	-0.7	-0.2	0.0	0.0	0.0
adult	s999915	word_biopsi	AIDS with TB	Chronic Infectious		0.0	0.0	0.0	0.0	0.0	0.0				0.0	0.0	0.0	0.0	0.0	0.0	0.0	0.0	0.0	0.0	0.0	0.0
adult	s9999150	word_suspect	AIDS with TB	Chronic Infectious		-0.7	-0.6	0.0	-0.5	-0.5	0.0				0.0	0.0	0.0	0.0	0.0	0.0	0.0	0.0	0.0	0.0	0.0	0.0
adult	s9999151	word_swell	AIDS with TB	Chronic Infectious		-0.6	-1.1	-0.1	-0.3	-0.8	0.2				0.0	-0.5	0.9	0.3	-0.7	2.5	-0.2	0.0	0.0	0.0	0.0	0.0
adult	s9999152	word_tetanus	AIDS with TB	Chronic Infectious		0.0	0.0	0.0	0.0	0.0	0.0				0.0	0.0	0.0	0.0	0.0	0.0	0.0	0.0	0.0	0.0	0.0	0.0
adult	s9999153	word_throat	AIDS with TB	Chronic Infectious		-0.3	-0.6	0.8	0.0	-0.4	1.6				1.0	0.0	85.7	0.0	0.0	0.0	0.0	0.0	0.0	0.0	0.0	0.0
adult	s9999154	word_tongu	AIDS with TB	Chronic Infectious		1.0	0.0	5.9	1.6	0.0	12.1				57.1	0.0	200.0	0.0	0.0	0.0	0.0	0.0	0.0	0.0	0.0	0.0
adult	s9999155	word_transfus	AIDS with TB	Chronic Infectious		-0.5	-0.6	-0.3	-0.3	-0.6	-0.1				0.0	0.0	0.0	0.0	0.0	0.0	0.0	0.0	0.0	0.0	0.0	0.0
adult	s9999156	word_tree	AIDS with TB	Chronic Infectious		0.0	0.0	0.0	0.0	0.0	0.0				0.0	0.0	0.0	0.0	0.0	0.0	0.0	0.0	0.0	0.0	0.0	0.0
adult	s9999157	word_tumor	AIDS with TB	Chronic Infectious		-0.5	-0.6	-0.1	-0.4	-0.5	0.0				0.0	0.0	0.0	0.0	0.0	0.0	0.0	0.0	0.0	0.0	0.0	0.0
adult	s9999158	word_ulcer	AIDS with TB	Chronic Infectious		-0.5	-0.7	-0.2	-0.6	-0.7	0.0				0.0	0.0	0.0	0.0	0.0	0.0	0.0	0.0	0.0	0.0	0.0	0.0
adult	s9999159	word_ultrasound	AIDS with TB	Chronic Infectious		-0.5	-0.6	-0.2	-0.3	-0.5	0.0				0.0	0.0	0.0	0.0	0.0	0.0	0.0	0.0	0.0	0.0	0.0	0.0
adult	s999916	word_birth	AIDS with TB	Chronic Infectious		-0.6	-0.6	0.0	-0.7	-0.6	0.0				0.0	0.0	0.0	0.0	0.0	0.0	0.0	0.0	0.0	0.0	0.0	0.0
adult	s9999160	word_unconsci	AIDS with TB	Chronic Infectious		-0.7	-0.9	-0.4	-0.6	-0.7	-0.3				-0.1	0.0	0.0	-0.5	-0.5	0.0	0.0	0.0	0.0	0.0	0.0	0.0
adult	s9999161	word_urin	AIDS with TB	Chronic Infectious		-0.6	-0.9	0.0	-0.4	-0.8	0.3				0.0	-0.6	1.1	1.6	-0.6	8.8	0.0	0.0	0.0	0.0	0.0	0.0
adult	s9999162	word_uterus	AIDS with TB	Chronic Infectious		0.0	0.0	0.0	0.0	0.0	0.0				0.0	0.0	0.0	0.0	0.0	0.0	0.0	0.0	0.0	0.0	0.0	0.0
adult	s9999163	word_vascular	AIDS with TB	Chronic Infectious		0.0	0.0	0.0	0.0	0.0	0.0				0.0	0.0	0.0	0.0	0.0	0.0	0.0	0.0	0.0	0.0	0.0	0.0
adult	s9999164	word_vehicular	AIDS with TB	Chronic Infectious		0.0	0.0	0.0	0.0	0.0	0.0				0.0	0.0	0.0	0.0	0.0	0.0	0.0	0.0	0.0	0.0	0.0	0.0
adult	s9999165	word_virus	AIDS with TB	Chronic Infectious		6.8	0.0	30.4	6.8	0.0	27.0				0.0	0.0	0.0	200.0	0.0	800.0	0.0	0.0	0.0	0.0	0.0	0.0
adult	s9999166	word_vomit	AIDS with TB	Chronic Infectious		-1.1	-1.3	-0.3	-0.6	-1.2	-0.1				-0.6	-0.7	-0.2	1.7	-0.5	4.6	0.0	0.0	0.0	0.0	0.0	0.0
adult	s9999167	word_water	AIDS with TB	Chronic Infectious		-0.6	-1.3	0.3	-0.4	-1.0	0.6				0.2	-0.7	1.3	2.0	-0.6	7.2	0.0	0.0	0.0	0.0	0.0	0.0
adult	s9999168	word_womb	AIDS with TB	Chronic Infectious		-0.1	0.0	0.0	0.0	0.0	0.0				0.0	0.0	0.0	0.0	0.0	0.0	0.0	0.0	0.0	0.0	0.0	0.0
adult	s9999169	word_wound	AIDS with TB	Chronic Infectious		-0.6	-0.8	-0.3	-0.9	-0.8	-0.3				0.0	0.0	0.0	0.0	0.0	0.0	0.0	0.0	0.0	0.0	0.0	0.0
adult	s999917	word_bite	AIDS with TB	Chronic Infectious		-0.3	-0.6	1.1	-0.1	-0.6	1.4				0.0	0.0	0.0	0.0	0.0	0.0	3.9	-0.1	19.5	0.0	0.0	0.0
adult	s9999170	word_xray	AIDS with TB	Chronic Infectious		-0.4	-0.6	-0.1	-0.4	-0.4	0.0				0.0	0.0	0.0	0.0	0.0	0.0	0.0	0.0	0.0	0.0	0.0	0.0
adult	s9999171	word_yellow	AIDS with TB	Chronic Infectious		-0.7	-1.0	0.5	-0.5	-0.7	0.8				0.0	0.0	0.0	7.0	0.0	301.0	0.0	0.0	0.0	0.0	0.0	0.0
adult	s999918	word_black	AIDS with TB	Chronic Infectious		-0.3	-0.7	1.0	0.0	-0.4	1.7				0.0	0.0	0.0	4.2	0.0	20.8	0.0	0.0	0.0	0.0	0.0	0.0
adult	s999919	word_blood	AIDS with TB	Chronic Infectious		-0.6	-1.1	-0.1	-0.5	-1.0	0.0				0.2	-0.5	1.3	1.5	-0.8	3.8	-0.5	-0.6	-0.2	0.0	0.0	0.0
adult	s99992	word_accid	AIDS with TB	Chronic Infectious		-0.4	-0.6	-0.2	-0.5	-0.6	-0.1				0.0	0.0	0.0	0.0	0.0	0.0	0.0	0.0	0.0	0.0	0.0	0.0
adult	s999920	word_bone	AIDS with TB	Chronic Infectious		-0.3	-0.5	0.0	-0.4	-0.4	0.0				0.0	0.0	0.0	0.0	0.0	0.0	0.0	0.0	0.0	0.0	0.0	0.0
adult	s999921	word_born	AIDS with TB	Chronic Infectious		-0.4	-0.2	0.0	0.0	0.0	0.0				0.0	0.0	0.0	0.0	0.0	0.0	0.0	0.0	0.0	0.0	0.0	0.0
adult	s999922	word_bowel	AIDS with TB	Chronic Infectious		0.7	0.0	2.6	0.9	0.0	4.5				28.6	0.0	114.3	0.0	0.0	0.0	0.0	0.0	0.0	0.0	0.0	0.0
adult	s999923	word_brain	AIDS with TB	Chronic Infectious		-0.4	-0.9	0.2	-0.5	-0.7	0.2				0.0	0.0	0.0	3.1	0.0	17.2	0.0	0.0	0.0	0.0	0.0	0.0
adult	s999924	word_breast	AIDS with TB	Chronic Infectious		0.0	0.0	0.0	0.0	0.0	0.0				0.0	0.0	0.0	0.0	0.0	0.0	0.0	0.0	0.0	0.0	0.0	0.0
adult	s999925	word_breath	AIDS with TB	Chronic Infectious		-0.6	-1.0	-0.2	-0.5	-1.0	0.0				0.2	-0.5	1.2	0.1	-0.8	2.2	2.3	-0.5	12.4	0.0	0.0	0.0
adult	s999926	word_broken	AIDS with TB	Chronic Infectious		-0.5	-0.4	0.0	-0.3	-0.2	0.0				0.0	0.0	0.0	0.0	0.0	0.0	0.0	0.0	0.0	0.0	0.0	0.0
adult	s999927	word_cancer	AIDS with TB	Chronic Infectious		-0.2	-0.6	0.2	-0.2	-0.4	0.5				0.7	0.0	2.6	0.0	0.0	0.0	0.0	0.0	0.0	0.0	0.0	0.0
adult	s999928	word_cardio	AIDS with TB	Chronic Infectious		-0.1	-0.7	1.1	0.0	-0.6	1.3				0.0	0.0	0.0	0.0	0.0	0.0	0.0	0.0	0.0	19.8	0.0	64.4
adult	s999929	word_cardiomegali	AIDS with TB	Chronic Infectious		0.0	0.0	0.0	0.0	0.0	0.0				0.0	0.0	0.0	0.0	0.0	0.0	0.0	0.0	0.0	0.0	0.0	0.0
adult	s99993	word_alcohol	AIDS with TB	Chronic Infectious		0.0	-0.6	1.1	0.2	-0.5	1.6				2.7	0.0	100.1	0.0	0.0	0.0	0.0	0.0	0.0	0.0	0.0	0.0
adult	s999930	word_cathet	AIDS with TB	Chronic Infectious		-0.5	-0.6	0.0	-0.2	0.0	0.0				0.0	0.0	0.0	0.0	0.0	0.0	0.0	0.0	0.0	0.0	0.0	0.0
adult	s999931	word_cerebr	AIDS with TB	Chronic Infectious		0.2	-0.4	3.1	0.5	0.0	3.0				28.6	0.0	114.3	0.0	0.0	0.0	0.0	0.0	0.0	0.0	0.0	0.0
adult	s999932	word_cervix	AIDS with TB	Chronic Infectious		0.0	0.0	0.0	0.0	0.0	0.0				0.0	0.0	0.0	0.0	0.0	0.0	0.0	0.0	0.0	0.0	0.0	0.0
adult	s999933	word_cesarean	AIDS with TB	Chronic Infectious		0.0	0.0	0.0	0.0	0.0	0.0				0.0	0.0	0.0	0.0	0.0	0.0	0.0	0.0	0.0	0.0	0.0	0.0
adult	s999934	word_chemotherapi	AIDS with TB	Chronic Infectious		0.0	0.0	0.0	0.0	0.0	0.0				0.0	0.0	0.0	0.0	0.0	0.0	0.0	0.0	0.0	0.0	0.0	0.0
adult	s999935	word_chest	AIDS with TB	Chronic Infectious		1.0	-0.1	2.2	1.3	0.2	2.9				2.8	1.5	5.9	1.5	-0.6	7.4	0.0	0.0	0.0	0.0	0.0	0.0
adult	s999936	word_chronic	AIDS with TB	Chronic Infectious		-0.4	-0.6	0.0	-0.3	-0.5	0.0				0.0	0.0	0.0	0.0	0.0	0.0	0.0	0.0	0.0	0.0	0.0	0.0
adult	s999937	word_cirrhosi	AIDS with TB	Chronic Infectious		0.0	0.0	0.0	0.0	0.0	0.0				0.0	0.0	0.0	0.0	0.0	0.0	0.0	0.0	0.0	0.0	0.0	0.0
adult	s999938	word_clot	AIDS with TB	Chronic Infectious		-0.4	-0.6	0.0	-0.4	-0.3	0.0				0.0	0.0	0.0	0.0	0.0	0.0	0.0	0.0	0.0	0.0	0.0	0.0
adult	s999939	word_collaps	AIDS with TB	Chronic Infectious		0.0	0.0	0.0	0.0	0.0	0.0				0.0	0.0	0.0	0.0	0.0	0.0	0.0	0.0	0.0	0.0	0.0	0.0
adult	s99994	word_ami	AIDS with TB	Chronic Infectious		-0.6	-0.6	0.0	-0.5	-0.5	0.0				0.0	0.0	0.0	0.0	0.0	0.0	0.0	0.0	0.0	0.0	0.0	0.0
adult	s999940	word_colon	AIDS with TB	Chronic Infectious		0.0	0.0	0.0	0.0	0.0	0.0				0.0	0.0	0.0	0.0	0.0	0.0	0.0	0.0	0.0	0.0	0.0	0.0
adult	s999941	word_coma	AIDS with TB	Chronic Infectious		-0.7	-0.9	0.0	-0.6	-0.9	0.2				-0.2	-0.5	0.8	0.0	0.0	0.0	0.0	0.0	0.0	0.0	0.0	0.0
adult	s999942	word_congest	AIDS with TB	Chronic Infectious		0.0	0.0	0.0	0.0	0.0	0.0				0.0	0.0	0.0	0.0	0.0	0.0	0.0	0.0	0.0	0.0	0.0	0.0
adult	s999943	word_conscious	AIDS with TB	Chronic Infectious		-0.6	-0.9	-0.3	-0.6	-0.7	-0.3				-0.1	-0.1	0.0	-0.5	-0.2	0.0	0.0	0.0	0.0	0.0	0.0	0.0
adult	s999944	word_convuls	AIDS with TB	Chronic Infectious		-0.3	-0.2	0.0	0.0	0.0	0.0				0.0	0.0	0.0	0.0	0.0	0.0	0.0	0.0	0.0	0.0	0.0	0.0
adult	s999945	word_copd	AIDS with TB	Chronic Infectious		0.0	0.0	0.0	0.0	0.0	0.0				0.0	0.0	0.0	0.0	0.0	0.0	0.0	0.0	0.0	0.0	0.0	0.0
adult	s999946	word_cough	AIDS with TB	Chronic Infectious		-0.1	-0.6	0.6	0.2	-0.6	1.1				1.3	0.2	3.4	2.2	-0.4	11.3	0.0	0.0	0.0	0.0	0.0	0.0
adult	s999947	word_ctscan	AIDS with TB	Chronic Infectious		-0.3	-0.2	0.0	0.0	0.0	0.0				0.0	0.0	0.0	0.0	0.0	0.0	0.0	0.0	0.0	0.0	0.0	0.0
adult	s999948	word_cut	AIDS with TB	Chronic Infectious		-0.6	-0.7	-0.3	-0.6	-0.6	0.0				0.0	0.0	0.0	0.0	0.0	0.0	-0.6	-0.5	0.0	0.0	0.0	0.0
adult	s999949	word_deliv	AIDS with TB	Chronic Infectious		-0.3	-0.4	0.0	0.0	0.0	0.0				0.0	0.0	0.0	0.0	0.0	0.0	0.0	0.0	0.0	0.0	0.0	0.0
adult	s99995	word_amput	AIDS with TB	Chronic Infectious		0.0	0.0	0.0	0.0	0.0	0.0				0.0	0.0	0.0	0.0	0.0	0.0	0.0	0.0	0.0	0.0	0.0	0.0
adult	s999950	word_depress	AIDS with TB	Chronic Infectious		-1.0	-0.7	-0.3	-0.8	-0.7	-0.2				0.0	0.0	0.0	0.0	0.0	0.0	-0.8	-0.7	0.0	0.0	0.0	0.0
adult	s999951	word_diabet	AIDS with TB	Chronic Infectious		-0.6	-0.8	-0.1	-0.4	-0.7	0.1				0.9	0.0	7.2	0.0	0.0	0.0	-0.6	-0.7	-0.2	0.0	0.0	0.0
adult	s999952	word_dialysi	AIDS with TB	Chronic Infectious		-0.3	-0.4	0.0	0.0	0.0	0.0				0.0	0.0	0.0	0.0	0.0	0.0	0.0	0.0	0.0	0.0	0.0	0.0
adult	s999953	word_diarrhea	AIDS with TB	Chronic Infectious		-0.3	-0.1	0.0	0.0	0.0	0.0				0.0	0.0	0.0	0.0	0.0	0.0	0.0	0.0	0.0	0.0	0.0	0.0
adult	s999954	word_digest	AIDS with TB	Chronic Infectious		0.0	0.0	0.0	0.0	0.0	0.0				0.0	0.0	0.0	0.0	0.0	0.0	0.0	0.0	0.0	0.0	0.0	0.0
adult	s999955	word_dizzi	AIDS with TB	Chronic Infectious		-0.1	-0.6	0.8	0.2	-0.1	3.0				0.0	0.0	0.0	4.7	0.0	22.3	0.0	0.0	0.0	0.0	0.0	0.0
adult	s999956	word_drink	AIDS with TB	Chronic Infectious		0.0	-0.8	0.7	0.0	-0.7	1.0				1.4	0.1	3.7	0.0	0.0	0.0	-0.1	-0.1	0.0	0.0	0.0	0.0
adult	s999957	word_drown	AIDS with TB	Chronic Infectious		0.0	0.0	0.0	0.0	0.0	0.0				0.0	0.0	0.0	0.0	0.0	0.0	0.0	0.0	0.0	0.0	0.0	0.0
adult	s999958	word_dyspnea	AIDS with TB	Chronic Infectious		-0.3	-0.4	0.0	-0.2	-0.2	0.0				0.0	0.0	0.0	0.0	0.0	0.0	0.0	0.0	0.0	0.0	0.0	0.0
adult	s999959	word_ecg	AIDS with TB	Chronic Infectious		-0.4	-0.5	0.0	0.0	0.0	0.0				0.0	0.0	0.0	0.0	0.0	0.0	0.0	0.0	0.0	0.0	0.0	0.0
adult	s99996	word_anemia	AIDS with TB	Chronic Infectious		0.0	-0.6	1.1	0.0	-0.6	1.2				3.9	0.0	114.3	0.0	0.0	0.0	0.0	0.0	0.0	1.0	0.0	39.6
adult	s999960	word_edema	AIDS with TB	Chronic Infectious		-0.5	-0.7	-0.3	-0.5	-0.6	-0.1				0.0	0.0	0.0	0.0	0.0	0.0	0.0	0.0	0.0	0.0	0.0	0.0
adult	s999961	word_electr	AIDS with TB	Chronic Infectious		0.0	0.0	0.0	0.0	0.0	0.0				0.0	0.0	0.0	0.0	0.0	0.0	0.0	0.0	0.0	0.0	0.0	0.0
adult	s999962	word_encephalopathi	AIDS with TB	Chronic Infectious		0.0	0.0	0.0	0.0	0.0	0.0				0.0	0.0	0.0	0.0	0.0	0.0	0.0	0.0	0.0	0.0	0.0	0.0
adult	s999963	word_enlarg	AIDS with TB	Chronic Infectious		-0.5	-0.6	-0.1	-0.3	-0.5	0.0				0.0	0.0	0.0	0.0	0.0	0.0	0.0	0.0	0.0	0.0	0.0	0.0
adult	s999964	word_epilepsi	AIDS with TB	Chronic Infectious		0.0	0.0	0.0	0.0	0.0	0.0				0.0	0.0	0.0	0.0	0.0	0.0	0.0	0.0	0.0	0.0	0.0	0.0
adult	s999965	word_esophag	AIDS with TB	Chronic Infectious		0.0	0.0	0.0	0.0	0.0	0.0				0.0	0.0	0.0	0.0	0.0	0.0	0.0	0.0	0.0	0.0	0.0	0.0
adult	s999966	word_failur	AIDS with TB	Chronic Infectious		-0.6	-0.9	-0.4	-0.9	-1.0	-0.4				0.0	0.0	0.0	0.0	0.0	0.0	-0.6	-0.6	-0.1	0.0	0.0	0.0
adult	s999967	word_faint	AIDS with TB	Chronic Infectious		-0.5	-0.6	0.0	-0.4	-0.5	0.0				0.0	0.0	0.0	-0.4	-0.5	0.0	0.0	0.0	0.0	0.0	0.0	0.0
adult	s999968	word_fall	AIDS with TB	Chronic Infectious		-1.1	-1.3	-0.5	-1.0	-1.4	-0.5				-0.4	-0.6	0.4	-1.1	-1.4	-0.5	-0.6	-0.6	0.0	0.0	0.0	0.0
adult	s999969	word_fever	AIDS with TB	Chronic Infectious		0.1	-0.4	0.7	0.3	-0.3	1.0				1.1	0.3	1.8	2.1	0.0	4.1	5.8	0.0	428.6	0.0	0.0	0.0
adult	s99997	word_antibiot	AIDS with TB	Chronic Infectious		-0.5	-0.4	0.0	0.0	0.0	0.0				0.0	0.0	0.0	0.0	0.0	0.0	0.0	0.0	0.0	0.0	0.0	0.0
adult	s999970	word_finger	AIDS with TB	Chronic Infectious		0.0	0.0	0.0	0.0	0.0	0.0				0.0	0.0	0.0	0.0	0.0	0.0	0.0	0.0	0.0	0.0	0.0	0.0
adult	s999971	word_fire	AIDS with TB	Chronic Infectious		-0.1	-0.5	1.3	0.0	-0.5	1.5				1.0	0.0	85.7	0.0	0.0	0.0	0.0	0.0	0.0	0.0	0.0	0.0
adult	s999972	word_fluid	AIDS with TB	Chronic Infectious		-0.6	-0.8	-0.3	-0.5	-0.6	0.0				0.0	0.0	0.0	0.0	0.0	0.0	0.0	0.0	0.0	0.0	0.0	0.0
adult	s999973	word_foot	AIDS with TB	Chronic Infectious		-0.8	-1.0	-0.4	-0.7	-0.9	-0.3				0.0	0.0	0.0	0.0	0.0	0.0	-0.1	0.0	0.0	0.0	0.0	0.0
adult	s999974	word_fractur	AIDS with TB	Chronic Infectious		0.0	0.0	0.0	0.0	0.0	0.0				0.0	0.0	0.0	0.0	0.0	0.0	0.0	0.0	0.0	0.0	0.0	0.0
adult	s999975	word_goiter	AIDS with TB	Chronic Infectious		0.0	0.0	0.0	0.0	0.0	0.0				0.0	0.0	0.0	0.0	0.0	0.0	0.0	0.0	0.0	0.0	0.0	0.0
adult	s999976	word_hand	AIDS with TB	Chronic Infectious		-0.7	-1.2	0.1	-0.6	-0.9	0.2				-0.3	-0.7	0.5	-0.2	0.0	0.0	-0.6	-0.5	0.0	0.0	0.0	0.0
adult	s999977	word_head	AIDS with TB	Chronic Infectious		-0.6	-1.0	0.0	-0.5	-0.9	0.1				0.0	-0.4	1.5	-0.5	-0.6	0.0	-0.4	-0.4	0.0	0.0	0.0	0.0
adult	s999978	word_headach	AIDS with TB	Chronic Infectious		0.0	-0.7	0.8	0.0	-0.6	1.2				0.9	0.0	28.6	5.4	-0.4	15.7	0.0	0.0	0.0	0.0	0.0	0.0
adult	s999979	word_heart	AIDS with TB	Chronic Infectious		-0.4	-0.8	0.0	-0.3	-0.8	0.2				0.1	-0.4	1.0	0.0	0.0	0.0	-0.3	-0.1	0.0	0.0	0.0	0.0
adult	s99998	word_appetit	AIDS with TB	Chronic Infectious		-0.4	-0.7	0.2	-0.2	-0.5	1.0				28.6	0.0	114.3	0.0	0.0	0.0	0.0	0.0	0.0	0.0	0.0	0.0
adult	s999980	word_hematoma	AIDS with TB	Chronic Infectious		0.0	0.0	0.0	0.0	0.0	0.0				0.0	0.0	0.0	0.0	0.0	0.0	0.0	0.0	0.0	0.0	0.0	0.0
adult	s999981	word_hemorrhag	AIDS with TB	Chronic Infectious		-0.4	-0.5	0.0	-0.3	-0.3	0.0				0.0	0.0	0.0	0.0	0.0	0.0	-0.1	0.0	0.0	0.0	0.0	0.0
adult	s999982	word_hepat	AIDS with TB	Chronic Infectious		0.0	0.0	0.0	0.0	0.0	0.0				0.0	0.0	0.0	0.0	0.0	0.0	0.0	0.0	0.0	0.0	0.0	0.0
adult	s999983	word_hernia	AIDS with TB	Chronic Infectious		-0.5	-0.4	0.0	-0.2	0.0	0.0				0.0	0.0	0.0	0.0	0.0	0.0	0.0	0.0	0.0	0.0	0.0	0.0
adult	s999984	word_hiv	AIDS with TB	Chronic Infectious		37.3	24.1	241.4	30.9	18.6	243.3				69.9	65.3	742.9	400.0	0.0	800.0	285.7	0.0	714.3	59.4	9.9	123.8
adult	s999985	word_hypertens	AIDS with TB	Chronic Infectious		-0.3	-0.6	-0.2	0.0	0.0	0.0				0.0	0.0	0.0	0.0	0.0	0.0	0.0	0.0	0.0	0.0	0.0	0.0
adult	s999986	word_hypovolem	AIDS with TB	Chronic Infectious		0.0	0.0	0.0	0.0	0.0	0.0				0.0	0.0	0.0	0.0	0.0	0.0	0.0	0.0	0.0	0.0	0.0	0.0
adult	s999987	word_icu	AIDS with TB	Chronic Infectious		-0.5	-0.7	0.3	-0.2	-0.5	0.9				0.0	-0.1	2.3	0.0	0.0	0.0	0.0	0.0	0.0	0.0	0.0	0.0
adult	s999988	word_infarct	AIDS with TB	Chronic Infectious		0.0	0.0	0.0	0.0	0.0	0.0				0.0	0.0	0.0	0.0	0.0	0.0	0.0	0.0	0.0	0.0	0.0	0.0
adult	s999989	word_infect	AIDS with TB	Chronic Infectious		0.6	-0.5	1.7	0.6	-0.5	1.9				0.9	-0.1	3.1	-0.3	-0.1	0.0	4.9	0.0	18.0	0.0	0.0	0.0
adult	s99999	word_arrest	AIDS with TB	Chronic Infectious		0.0	-0.9	1.4	-0.1	-0.8	1.0				0.0	0.0	0.0	0.0	0.0	0.0	0.0	0.0	0.0	1.8	0.0	64.4
adult	s999990	word_inflam	AIDS with TB	Chronic Infectious		-0.4	-0.5	0.0	-0.3	-0.4	0.0				0.0	0.0	0.0	0.0	0.0	0.0	0.0	0.0	0.0	0.0	0.0	0.0
adult	s999991	word_inhal	AIDS with TB	Chronic Infectious		-0.5	-0.7	-0.2	0.0	0.0	0.0				0.0	0.0	0.0	0.0	0.0	0.0	0.0	0.0	0.0	0.0	0.0	0.0
adult	s999992	word_injuri	AIDS with TB	Chronic Infectious		0.0	-0.5	1.4	0.0	-0.4	1.4				0.7	0.0	3.0	0.0	0.0	0.0	0.0	0.0	0.0	0.0	0.0	0.0
adult	s999993	word_intestin	AIDS with TB	Chronic Infectious		-0.1	-0.4	1.2	0.0	-0.4	2.0				0.0	0.0	0.0	0.0	0.0	0.0	16.4	0.0	428.6	0.0	0.0	0.0
adult	s999994	word_intracerebr	AIDS with TB	Chronic Infectious		0.0	0.0	0.0	0.0	0.0	0.0				0.0	0.0	0.0	0.0	0.0	0.0	0.0	0.0	0.0	0.0	0.0	0.0
adult	s999995	word_intub	AIDS with TB	Chronic Infectious		-0.5	-0.6	-0.2	-0.4	-0.4	0.0				0.0	0.0	0.0	0.0	0.0	0.0	0.0	0.0	0.0	0.0	0.0	0.0
adult	s999996	word_ischemia	AIDS with TB	Chronic Infectious		0.0	0.0	0.0	0.0	0.0	0.0				0.0	0.0	0.0	0.0	0.0	0.0	0.0	0.0	0.0	0.0	0.0	0.0
adult	s999997	word_jaundic	AIDS with TB	Chronic Infectious		0.4	-0.5	1.9	0.3	-0.4	1.8				0.9	0.0	3.7	0.0	0.0	0.0	0.0	0.0	0.0	0.0	0.0	0.0
adult	s999998	word_kerosen	AIDS with TB	Chronic Infectious		0.0	0.0	0.0	0.0	0.0	0.0				0.0	0.0	0.0	0.0	0.0	0.0	0.0	0.0	0.0	0.0	0.0	0.0
adult	s999999	word_kidney	AIDS with TB	Chronic Infectious		-0.5	-0.9	0.1	-0.3	-0.9	0.1				0.0	-0.5	1.1	-0.3	-0.4	0.0	-0.5	-0.5	0.0	0.0	0.0	0.0
adult	sex	Sex of deceased	AIDS with TB	Chronic Infectious		1.1	0.3	1.9	1.1	0.3	1.6				0.1	-0.5	0.7	-0.6	-1.6	0.9	-0.7	-1.7	0.7	1.0	0.3	1.4
adult	age	Last known age of the deceased [years]	Acute Myocardial Infarction	Cardiovascular		0.9	0.7	1.1	1.0	0.8	1.3	0.6	0.3	0.7	0.9	0.6	1.2	1.3	0.8	1.7	0.7	0.5	1.0	0.0	-1.0	2.0	0.6	0.4	0.9	0.3	0.1	0.5	0.5	0.3	0.7
adult	s1	Did Decedent Have Asthma?	Acute Myocardial Infarction	Cardiovascular		1.0	0.6	1.7	1.5	0.6	2.1	0.2	0.0	0.6	1.0	0.4	1.6	0.3	-0.2	1.3	0.7	0.0	3.0	-0.4	-0.6	0.0	0.4	0.0	1.0	0.0	-0.3	0.6	0.4	0.0	1.4
adult	s10	Did Decedent Have Hypertension?	Acute Myocardial Infarction	Cardiovascular		1.6	1.1	2.0	1.6	1.0	2.0	1.1	0.5	1.6	0.8	0.4	1.4	1.3	0.7	1.9	1.1	0.6	1.6	0.6	-1.0	3.8	1.4	0.5	1.8	1.4	0.7	2.4	0.6	0.2	1.0
adult	s100	Sudden confusion	Acute Myocardial Infarction	Cardiovascular		-0.5	-0.7	0.0	-0.3	-0.7	0.3	-0.1	-0.3	0.6	0.3	0.0	1.9	0.4	-0.1	1.8	-0.5	-0.7	0.3	-0.5	-0.6	0.0	-0.6	-0.7	0.0	0.0	0.0	0.0	0.1	0.0	1.1
adult	s101	Did [name] experience memory loss at any time in the three months prior to death?	Acute Myocardial Infarction	Cardiovascular		-0.1	-0.6	0.4	0.0	-0.5	0.7	0.0	-0.3	0.6	0.0	-0.4	0.8	0.0	-0.4	0.7	0.0	-0.4	0.7	-1.0	-1.0	-0.4	0.1	-0.2	0.6	0.4	0.0	43.0	0.3	0.0	1.5
adult	s102	Did [name] have convulsions?	Acute Myocardial Infarction	Cardiovascular		-0.3	-0.8	0.1	-0.4	-0.9	0.1	0.0	-0.2	0.6	-0.1	-0.4	0.6	-0.1	-0.4	0.7	-0.4	-0.7	0.6	-0.4	-0.5	0.0	-0.6	-0.6	0.2	0.5	0.1	1.2	0.5	0.0	2.1
adult	s103	For how long before death did the convulsions last? [days]	Acute Myocardial Infarction	Cardiovascular		-0.3	-0.6	0.4	-0.4	-0.6	0.5	0.4	0.0	5.6	0.6	0.0	39.6	0.0	0.0	0.0	0.0	0.0	0.0	0.0	0.0	0.0	0.0	0.0	0.0	1.3	0.0	37.7	20.2	0.0	70.7
adult	s104	Did the person become unconscious immediately after the convulsions?	Acute Myocardial Infarction	Cardiovascular		-0.2	-0.6	0.2	-0.5	-0.9	0.0	1.0	0.4	3.4	0.0	-0.4	0.7	-0.1	-0.4	0.9	-0.3	-0.6	0.6	-0.2	-0.2	0.0	-0.2	0.0	0.0	1.0	0.0	86.0	1.8	0.0	90.9
adult	s105	Was [name] in any way paralyzed?	Acute Myocardial Infarction	Cardiovascular		0.4	-0.1	1.0	0.4	-0.1	1.0	0.3	0.0	1.2	0.9	0.3	2.8	0.8	0.0	3.1	-0.4	-0.7	0.1	-0.4	-0.6	0.0	0.6	0.2	1.8	0.6	0.2	1.8	0.6	0.1	1.7
adult	s106	For how long before death did [name] have paralysis? [days]	Acute Myocardial Infarction	Cardiovascular		0.5	-0.1	1.1	0.5	-0.1	1.3	1.1	0.3	15.6	1.3	0.0	44.6	1.0	0.0	5.0	-0.2	-0.5	0.6	-0.3	-0.2	0.0	1.9	0.8	116.4	43.0	0.0	107.5	1.0	0.0	40.4
adult	s107	Paralyzed on one side (arm and leg)	Acute Myocardial Infarction	Cardiovascular		0.8	0.2	1.5	0.6	0.0	1.3	1.0	0.3	3.5	1.1	0.1	3.4	0.9	0.0	12.1	0.7	0.0	2.7	0.0	0.0	0.0	1.2	0.5	3.9	1.4	0.1	113.0	1.0	0.0	50.5
adult	s109	Paralyzed lower part of body	Acute Myocardial Infarction	Cardiovascular		0.1	-0.3	0.8	0.0	-0.4	0.9	0.9	0.0	36.5	9.9	0.0	39.6	0.0	0.0	0.0	0.0	0.0	0.0	0.0	0.0	0.0	1.6	0.0	51.7	32.3	0.0	86.0	0.0	0.0	0.0
adult	s11	Did Decedent Have Obesity?	Acute Myocardial Infarction	Cardiovascular		0.1	-0.2	0.6	0.3	-0.2	0.8	0.2	0.0	1.4	1.1	0.2	2.7	1.1	0.3	3.6	-0.1	-0.6	0.6	-0.1	-0.3	0.0	0.2	-0.2	1.3	10.8	0.0	43.0	0.3	-0.1	2.0
adult	s110	Paralyzed upper part of body	Acute Myocardial Infarction	Cardiovascular		1.7	0.0	6.8	0.0	0.0	0.0	5.2	0.0	23.5	0.0	0.0	0.0	0.0	0.0	0.0	0.0	0.0	0.0	0.0	0.0	0.0	0.0	0.0	0.0	0.0	0.0	0.0	10.1	0.0	50.5
adult	s111	Paralyzed one leg only	Acute Myocardial Infarction	Cardiovascular		0.6	0.0	3.5	1.1	0.0	3.6	0.0	0.0	0.0	9.9	0.0	39.6	0.0	0.0	0.0	0.0	0.0	0.0	0.0	0.0	0.0	25.9	0.0	77.6	0.0	0.0	0.0	0.0	0.0	0.0
adult	s112	Paralyzed one arm only	Acute Myocardial Infarction	Cardiovascular		0.3	0.0	2.8	0.4	0.0	6.3	0.0	0.0	0.0	9.9	0.0	39.6	0.0	0.0	0.0	0.0	0.0	0.0	0.0	0.0	0.0	0.0	0.0	0.0	0.0	0.0	0.0	0.0	0.0	0.0
adult	s113	Paralyzed whole body	Acute Myocardial Infarction	Cardiovascular		0.5	-0.2	1.5	0.7	0.0	2.4	0.4	0.0	8.5	9.9	0.0	39.6	9.6	0.0	38.5	0.0	0.0	0.0	0.0	0.0	0.0	1.3	0.0	77.6	0.0	0.0	0.0	0.9	0.0	50.5
adult	s114	Paralyzed refused	Acute Myocardial Infarction	Cardiovascular		0.0	0.0	0.0	0.0	0.0	0.0	0.0	0.0	0.0	0.0	0.0	0.0	0.0	0.0	0.0	0.0	0.0	0.0	0.0	0.0	0.0	0.0	0.0	0.0	0.0	0.0	0.0	0.0	0.0	0.0
adult	s115	Paralyzed don't know	Acute Myocardial Infarction	Cardiovascular		0.0	0.0	0.0	0.0	0.0	0.0	0.0	0.0	0.0	0.0	0.0	0.0	0.0	0.0	0.0	0.0	0.0	0.0	0.0	0.0	0.0	0.0	0.0	0.0	0.0	0.0	0.0	0.0	0.0	0.0
adult	s116	Paralyzed other	Acute Myocardial Infarction	Cardiovascular		0.4	0.0	1.9	0.6	0.0	2.9	0.0	0.0	0.0	9.9	0.0	39.6	9.6	0.0	38.5	0.7	0.0	39.5	0.0	0.0	0.0	0.0	0.0	0.0	0.0	0.0	0.0	0.0	0.0	0.0
adult	s118	Did [name] have any swelling or lump in the breast?	Acute Myocardial Infarction	Cardiovascular		0.1	-0.4	0.9	0.1	-0.3	1.3	5.2	0.0	26.0	9.9	0.0	39.6	0.0	0.0	0.0	0.7	0.0	3.9	0.0	0.0	0.0	0.5	0.0	25.9	10.8	0.0	43.0	0.0	0.0	0.0
adult	s119	Did [name] have any ulcers (pits) in the breast?	Acute Myocardial Infarction	Cardiovascular		0.3	0.0	1.2	0.3	0.0	2.0	0.0	0.0	0.0	0.0	0.0	0.0	0.0	0.0	0.0	0.0	0.0	0.0	0.0	0.0	0.0	8.6	0.0	34.5	0.0	0.0	0.0	0.0	0.0	0.0
adult	s12	Did Decedent Have Stroke?	Acute Myocardial Infarction	Cardiovascular		2.8	1.5	3.8	2.0	0.8	2.9	1.4	0.8	2.4	0.8	0.0	2.8	0.0	0.0	0.0	0.5	-0.3	3.3	-0.5	-0.5	0.0	2.2	1.4	4.9	1.6	1.0	4.2	1.5	0.6	2.9
adult	s120	Had [name] periods stopped naturally because of menopause	Acute Myocardial Infarction	Cardiovascular		1.2	0.8	1.5	1.1	0.7	1.6	0.7	0.4	1.2	1.6	0.7	2.2	0.8	0.4	1.6	0.3	0.0	0.7	-0.6	-0.7	-0.3	0.9	0.4	1.3	0.5	0.1	1.3	1.2	0.4	1.4
adult	s121	Did [name] have vaginal bleeding after cessation of menstruation? (post menopausal)	Acute Myocardial Infarction	Cardiovascular		-0.1	-0.3	0.8	-0.2	-0.3	0.7	5.2	0.0	20.8	0.0	0.0	0.0	9.6	0.0	48.1	0.0	0.0	0.0	0.0	0.0	0.0	0.0	0.0	0.0	0.0	0.0	0.0	10.1	0.0	40.4
adult	s122	Did [name] have vaginal bleeding other than her period? (intermenstrual)	Acute Myocardial Infarction	Cardiovascular		-0.4	-0.6	0.0	-0.4	-0.5	-0.2	0.3	0.0	4.6	0.0	0.0	0.0	0.0	0.0	0.0	-0.1	-0.1	0.0	0.0	0.0	0.0	0.0	0.0	0.0	0.0	0.0	0.0	0.7	0.0	40.4
adult	s123	Was there excessive vaginal bleeding in the week prior to death?	Acute Myocardial Infarction	Cardiovascular		-0.4	-0.5	0.0	-0.4	-0.5	0.0	0.0	0.0	0.0	0.0	0.0	0.0	0.0	0.0	0.0	0.0	0.0	0.0	0.0	0.0	0.0	0.0	0.0	0.0	0.0	0.0	0.0	0.0	0.0	0.0
adult	s124	At the time of death was her period overdue?	Acute Myocardial Infarction	Cardiovascular		-0.7	-1.0	-0.4	-0.7	-0.9	-0.4	-0.1	-0.2	0.6	0.0	0.0	0.0	0.0	0.0	0.0	0.0	0.0	0.0	-0.6	-0.8	-0.3	-0.3	-0.3	0.0	1.0	0.0	43.0	0.0	0.0	0.0
adult	s125	For how many weeks was her period overdue? [days]	Acute Myocardial Infarction	Cardiovascular		-0.3	-0.4	0.0	-0.3	-0.3	0.0	0.0	0.0	0.0	0.0	0.0	0.0	0.0	0.0	0.0	0.0	0.0	0.0	0.0	0.0	0.0	0.0	0.0	0.0	0.0	0.0	0.0	0.0	0.0	0.0
adult	s126	Did [name] have a sharp pain in the belly shortly before death?	Acute Myocardial Infarction	Cardiovascular		-0.3	-0.4	0.4	-0.3	-0.4	0.0	5.2	0.0	26.0	0.0	0.0	0.0	0.0	0.0	0.0	0.0	0.0	0.0	0.0	0.0	0.0	0.0	0.0	0.0	10.8	0.0	43.0	0.0	0.0	0.0
adult	s127	Was [name] pregnant at the time of death?	Acute Myocardial Infarction	Cardiovascular		-0.1	-0.1	0.0	0.0	0.0	0.0	0.0	0.0	0.0	0.0	0.0	0.0	0.0	0.0	0.0	0.0	0.0	0.0	0.0	0.0	0.0	0.0	0.0	0.0	0.0	0.0	0.0	0.0	0.0	0.0
adult	s128	For how many months was she pregnant? [days]	Acute Myocardial Infarction	Cardiovascular		0.0	0.0	0.0	0.0	0.0	0.0	0.0	0.0	0.0	0.0	0.0	0.0	0.0	0.0	0.0	0.0	0.0	0.0	0.0	0.0	0.0	0.0	0.0	0.0	0.0	0.0	0.0	0.0	0.0	0.0
adult	s129	Did [name] die during an abortion?	Acute Myocardial Infarction	Cardiovascular		0.0	0.0	0.0	0.0	0.0	0.0	0.0	0.0	0.0	0.0	0.0	0.0	0.0	0.0	0.0	0.0	0.0	0.0	0.0	0.0	0.0	0.0	0.0	0.0	0.0	0.0	0.0	0.0	0.0	0.0
adult	s13	Did Decedent Have TB?	Acute Myocardial Infarction	Cardiovascular		0.1	-0.3	0.5	0.3	-0.3	0.7	0.0	-0.1	0.7	-0.3	-0.4	0.6	0.0	0.0	0.0	0.0	0.0	0.0	2.2	-0.5	9.3	0.6	0.2	1.9	0.4	0.0	21.5	0.1	-0.2	0.9
adult	s130	Did bleeding occur while she was pregnant?	Acute Myocardial Infarction	Cardiovascular		0.0	0.0	0.0	0.0	0.0	0.0	0.0	0.0	0.0	0.0	0.0	0.0	0.0	0.0	0.0	0.0	0.0	0.0	0.0	0.0	0.0	0.0	0.0	0.0	0.0	0.0	0.0	0.0	0.0	0.0
adult	s131	Did she have excessive bleeding during labor or delivery?	Acute Myocardial Infarction	Cardiovascular		0.0	0.0	0.0	0.0	0.0	0.0	0.0	0.0	0.0	0.0	0.0	0.0	0.0	0.0	0.0	0.0	0.0	0.0	0.0	0.0	0.0	0.0	0.0	0.0	0.0	0.0	0.0	0.0	0.0	0.0
adult	s132	Did she die during labor or delivery?	Acute Myocardial Infarction	Cardiovascular		0.0	0.0	0.0	0.0	0.0	0.0	0.0	0.0	0.0	0.0	0.0	0.0	0.0	0.0	0.0	0.0	0.0	0.0	0.0	0.0	0.0	0.0	0.0	0.0	0.0	0.0	0.0	0.0	0.0	0.0
adult	s133	For how long was she in labor? [days]	Acute Myocardial Infarction	Cardiovascular		0.0	0.0	0.0	0.0	0.0	0.0	0.0	0.0	0.0	0.0	0.0	0.0	0.0	0.0	0.0	0.0	0.0	0.0	0.0	0.0	0.0	0.0	0.0	0.0	0.0	0.0	0.0	0.0	0.0	0.0
adult	s134	Did she die within 6 weeks after having an abortion?	Acute Myocardial Infarction	Cardiovascular		0.0	0.0	0.0	0.0	0.0	0.0	0.0	0.0	0.0	0.0	0.0	0.0	0.0	0.0	0.0	0.0	0.0	0.0	0.0	0.0	0.0	0.0	0.0	0.0	0.0	0.0	0.0	0.0	0.0	0.0
adult	s135	Did she die within 6 weeks of childbirth?	Acute Myocardial Infarction	Cardiovascular		0.0	0.0	0.0	0.0	0.0	0.0	0.0	0.0	0.0	0.0	0.0	0.0	0.0	0.0	0.0	0.0	0.0	0.0	0.0	0.0	0.0	0.0	0.0	0.0	0.0	0.0	0.0	0.0	0.0	0.0
adult	s136	Did she have excessive bleeding after delivery or abortion?	Acute Myocardial Infarction	Cardiovascular		0.0	0.0	0.0	0.0	0.0	0.0	0.0	0.0	0.0	0.0	0.0	0.0	0.0	0.0	0.0	0.0	0.0	0.0	0.0	0.0	0.0	0.0	0.0	0.0	0.0	0.0	0.0	0.0	0.0	0.0
adult	s137	Did [name] have bad smelling vaginal discharge within 6 weeks after delivery or abortion?	Acute Myocardial Infarction	Cardiovascular		0.0	0.0	0.0	0.0	0.0	0.0	0.0	0.0	0.0	0.0	0.0	0.0	0.0	0.0	0.0	0.0	0.0	0.0	0.0	0.0	0.0	0.0	0.0	0.0	0.0	0.0	0.0	0.0	0.0	0.0
adult	s138	Did [name] use tobacco?	Acute Myocardial Infarction	Cardiovascular		1.0	0.4	1.1	0.7	0.1	1.1	0.3	0.0	0.6	-0.2	-0.6	0.3	-0.1	-0.6	0.4	0.4	-0.2	0.9	-1.0	-1.1	-0.4	0.0	-0.3	0.4	0.3	0.0	0.6	-0.1	-0.5	0.3
adult	s139	Type of tobacco used: cigarettes	Acute Myocardial Infarction	Cardiovascular		0.4	0.0	0.8	0.5	0.0	1.0	0.0	-0.4	0.4	0.0	-0.4	0.5	0.4	-0.2	1.0	0.4	-0.2	0.9	-0.7	-0.9	-0.4	0.0	-0.4	0.5	0.1	-0.1	0.6	-0.1	-0.4	0.3
adult	s14	Did Decedent Have AIDS?	Acute Myocardial Infarction	Cardiovascular		-0.3	-0.5	0.0	-0.2	-0.5	0.1	0.0	0.0	0.0	1.3	0.0	44.6	0.0	0.0	0.0	0.0	0.0	0.0	-0.4	-0.5	0.0	0.0	0.0	0.0	0.0	0.0	0.0	0.0	0.0	0.0
adult	s140	Type of tobacco used: pipe	Acute Myocardial Infarction	Cardiovascular		0.6	0.1	2.1	1.1	0.2	2.8	1.0	0.0	26.0	0.0	0.0	0.0	0.0	0.0	0.0	0.0	0.0	0.0	0.0	0.0	0.0	0.7	0.1	2.1	0.0	0.0	0.0	1.0	0.0	50.5
adult	s141	Type of tobacco used: chewing	Acute Myocardial Infarction	Cardiovascular		0.3	-0.1	0.8	0.4	0.0	1.2	5.2	0.0	20.8	-0.1	-0.4	0.5	0.1	-0.3	0.8	0.0	0.0	0.0	0.0	0.0	0.0	17.2	0.0	56.1	10.8	0.0	43.0	0.0	0.0	0.0
adult	s142	Type of tobacco used: local tobacco	Acute Myocardial Infarction	Cardiovascular		0.9	0.3	1.8	0.5	-0.1	1.2	0.5	0.0	1.1	0.0	0.0	0.0	-0.2	-0.5	0.4	0.0	0.0	0.0	0.0	0.0	0.0	1.1	0.2	3.9	1.3	0.6	3.7	0.4	0.1	1.3
adult	s143	Type of tobacco used: other	Acute Myocardial Infarction	Cardiovascular		2.5	1.1	4.3	2.1	0.0	20.0	1.3	0.7	2.8	0.0	0.0	0.0	1.3	0.0	76.9	0.0	0.0	0.0	0.0	0.0	0.0	0.0	0.0	0.0	0.4	0.1	1.0	0.0	0.0	0.0
adult	s145	Type of tobacco used: refused	Acute Myocardial Infarction	Cardiovascular		0.0	0.0	0.0	0.0	0.0	0.0	0.0	0.0	0.0	0.0	0.0	0.0	0.0	0.0	0.0	0.0	0.0	0.0	0.0	0.0	0.0	0.0	0.0	0.0	0.0	0.0	0.0	0.0	0.0	0.0
adult	s146	Type of tobacco used: don't know	Acute Myocardial Infarction	Cardiovascular		0.0	0.0	0.0	0.0	0.0	0.0	0.0	0.0	0.0	0.0	0.0	0.0	0.0	0.0	0.0	0.0	0.0	0.0	0.0	0.0	0.0	0.0	0.0	0.0	0.0	0.0	0.0	0.0	0.0	0.0
adult	s147	How much pipe/chewing tobacco did [name] use daily?	Acute Myocardial Infarction	Cardiovascular		0.5	0.1	1.1	0.0	-0.5	0.5	1.5	1.0	3.3	0.1	-0.3	0.8	-0.8	-1.0	0.0	0.0	0.0	0.0	0.0	0.0	0.0	0.0	0.0	0.0	0.8	0.4	2.0	10.1	0.0	40.4
adult	s148	How many cigarettes did [name] smoke daily?	Acute Myocardial Infarction	Cardiovascular		0.9	0.3	1.3	1.1	0.3	1.8	0.1	-0.3	0.6	0.1	-0.3	0.7	0.5	0.0	1.7	1.0	0.2	2.0	-0.6	-0.7	0.0	0.5	-0.1	0.8	0.5	0.1	1.4	-0.2	-0.5	0.3
adult	s149	Did [name] drink alcohol?	Acute Myocardial Infarction	Cardiovascular		-0.1	-0.4	0.2	0.2	-0.2	0.4	-0.4	-0.6	-0.1	-0.4	-0.9	0.1	0.1	-0.3	0.9	0.1	-0.4	0.6	0.3	-1.8	4.2	-0.4	-0.8	0.1	0.0	0.0	0.0	-0.5	-0.8	0.1
adult	s15	For how long was [name] ill before s/he died? [days]	Acute Myocardial Infarction	Cardiovascular		-0.5	-0.7	-0.3	-0.5	-0.7	-0.2	-0.4	-0.5	0.0	-0.3	-0.6	-0.1	0.0	-0.3	0.4	-0.7	-0.9	-0.2	-0.9	-1.2	-0.7	0.0	-0.2	0.2	-0.1	-0.3	0.1	-0.2	-0.4	0.1
adult	s150991	Amount of alcohol drank daily was low	Acute Myocardial Infarction	Cardiovascular		0.2	-0.3	0.8	0.5	0.0	1.2	-0.3	-0.5	0.2	0.1	-0.3	0.8	0.5	0.0	2.0	0.1	-0.4	0.7	-0.7	-0.6	0.0	-0.3	-0.6	0.3	0.0	0.0	0.0	-0.1	-0.5	0.4
adult	s150992	Amount of alcohol drank daily was moderate to large	Acute Myocardial Infarction	Cardiovascular		0.0	-0.4	0.2	-0.1	-0.4	0.3	-0.2	-0.5	0.1	-0.4	-0.6	0.2	-0.1	-0.3	1.1	0.3	-0.2	0.8	0.6	-1.5	4.6	0.0	-0.3	0.4	0.0	0.0	0.0	-0.1	-0.5	0.3
adult	s151	Decedent suffered road traffic injury	Acute Myocardial Infarction	Cardiovascular		-0.2	-0.4	0.3	-0.2	-0.5	0.6	5.2	0.0	20.8	0.0	0.0	0.0	0.0	0.0	0.0	0.4	0.0	1.9	0.0	0.0	0.0	8.6	0.0	25.9	0.0	0.0	0.0	10.1	0.0	40.4
adult	s152	Decedent suffered fall	Acute Myocardial Infarction	Cardiovascular		0.2	-0.4	0.8	0.3	-0.5	0.9	1.4	0.0	44.3	0.0	0.0	0.0	1.7	0.0	67.3	-0.1	-0.5	1.0	0.0	0.0	0.0	1.7	0.0	77.6	21.5	0.0	69.9	10.1	0.0	40.4
adult	s153	Decedent suffered drowning	Acute Myocardial Infarction	Cardiovascular		1.7	0.0	6.8	2.5	0.0	10.0	0.0	0.0	0.0	0.0	0.0	0.0	0.0	0.0	0.0	13.2	0.0	52.6	0.0	0.0	0.0	0.0	0.0	0.0	0.0	0.0	0.0	0.0	0.0	0.0
adult	s154	Decedent suffered poisoning	Acute Myocardial Infarction	Cardiovascular		0.0	0.0	0.0	0.0	0.0	0.0	0.0	0.0	0.0	0.0	0.0	0.0	0.0	0.0	0.0	0.0	0.0	0.0	0.0	0.0	0.0	0.0	0.0	0.0	0.0	0.0	0.0	0.0	0.0	0.0
adult	s155	Decedent suffered bite/sting	Acute Myocardial Infarction	Cardiovascular		0.6	0.0	8.9	0.6	0.0	7.5	0.0	0.0	0.0	0.0	0.0	0.0	0.0	0.0	0.0	1.4	0.0	52.6	0.0	0.0	0.0	0.0	0.0	0.0	0.0	0.0	0.0	0.0	0.0	0.0
adult	s156	Decedent suffered burn	Acute Myocardial Infarction	Cardiovascular		0.0	0.0	0.0	0.0	0.0	0.0	0.0	0.0	0.0	0.0	0.0	0.0	0.0	0.0	0.0	0.0	0.0	0.0	0.0	0.0	0.0	0.0	0.0	0.0	0.0	0.0	0.0	0.0	0.0	0.0
adult	s157	Decedent victim of violence	Acute Myocardial Infarction	Cardiovascular		-0.1	-0.2	0.6	-0.1	-0.3	0.8	0.0	0.0	0.0	0.0	0.0	0.0	0.0	0.0	0.0	0.0	0.0	1.6	0.0	0.0	0.0	0.0	0.0	0.0	0.0	0.0	0.0	0.0	0.0	0.0
adult	s158	Decedent did not suffer any injuries	Acute Myocardial Infarction	Cardiovascular		0.7	0.6	0.9	1.0	0.7	1.2	-0.7	-1.2	-0.1	0.0	-0.5	0.1	0.0	-0.8	0.1	0.5	-0.1	1.0	0.0	0.0	0.0	0.0	-0.4	0.1	-0.3	-1.2	0.0	-0.7	-3.9	0.0
adult	s159	Decedent suffered other injury	Acute Myocardial Infarction	Cardiovascular		-0.2	-0.4	0.4	-0.1	-0.5	0.6	0.0	0.0	0.0	1.1	0.0	29.7	0.0	0.0	0.0	0.4	0.0	3.6	0.0	0.0	0.0	0.0	0.0	0.0	0.0	0.0	0.0	0.0	0.0	0.0
adult	s16	Did [name] have a fever?	Acute Myocardial Infarction	Cardiovascular		-0.7	-1.0	-0.5	-0.7	-1.0	-0.4	-0.8	-1.1	-0.3	-0.4	-0.6	-0.1	-0.5	-0.7	-0.1	-0.9	-1.3	-0.4	0.9	-1.3	2.4	-0.7	-1.0	-0.1	-0.5	-0.6	-0.1	-0.7	-1.0	-0.2
adult	s161	Was the injury or accident self-inflicted?	Acute Myocardial Infarction	Cardiovascular		0.0	-0.4	0.6	0.2	-0.4	0.7	0.0	0.0	0.0	0.0	0.0	0.0	-0.1	-0.2	0.4	1.4	0.0	39.5	0.0	0.0	0.0	8.6	0.0	34.5	0.0	0.0	0.0	0.0	0.0	0.0
adult	s162	Was the injury or accident intentionally inflicted by someone else?	Acute Myocardial Infarction	Cardiovascular		-0.1	-0.5	0.2	-0.1	-0.5	0.5	0.0	0.0	0.0	0.0	0.0	0.0	0.0	0.0	0.0	0.1	-0.6	1.0	0.0	0.0	0.0	0.8	0.0	60.3	0.0	0.0	0.0	0.0	0.0	0.0
adult	s17	How many days did the fever last? [days]	Acute Myocardial Infarction	Cardiovascular		-0.8	-1.0	-0.4	-0.8	-1.0	-0.4	-0.7	-0.8	-0.1	-0.5	-0.7	0.0	-0.5	-0.6	0.0	-0.6	-0.9	-0.1	-0.8	-0.7	-0.3	-0.4	-0.5	0.1	-0.4	-0.5	0.0	-0.1	-0.4	0.3
adult	s18991	Severity of fever was mild	Acute Myocardial Infarction	Cardiovascular		0.6	0.0	1.2	0.7	0.1	1.5	0.4	0.0	1.9	1.1	0.1	2.7	0.0	-0.4	0.5	-0.1	-0.7	0.8	0.0	0.0	0.0	0.3	0.0	1.1	0.9	0.2	4.5	1.1	0.0	9.6
adult	s18992	Severity of fever was moderate to large	Acute Myocardial Infarction	Cardiovascular		-1.0	-1.2	-0.6	-1.0	-1.3	-0.6	-1.0	-1.2	-0.4	-0.6	-0.7	-0.2	-0.5	-0.7	0.0	-0.9	-1.3	-0.3	0.8	-1.2	2.3	-0.6	-1.0	-0.2	-0.4	-0.7	-0.1	-0.8	-1.1	-0.3
adult	s19991	Pattern of fever was continuous	Acute Myocardial Infarction	Cardiovascular		-0.6	-0.9	-0.2	-0.5	-0.9	0.0	-0.2	-0.5	0.1	0.0	-0.3	0.5	-0.3	-0.4	0.3	-0.2	-0.6	0.4	-0.7	-0.8	-0.3	-0.3	-0.6	0.3	0.0	-0.1	1.3	-0.2	-0.4	0.3
adult	s19992	Pattern of fever was on-and-off	Acute Myocardial Infarction	Cardiovascular		-0.6	-0.9	-0.3	-0.7	-0.8	-0.3	-0.4	-0.7	-0.1	-0.3	-0.6	0.1	-0.4	-0.6	0.0	-0.6	-1.0	-0.2	1.6	-0.9	3.3	-0.1	-0.6	0.2	-0.4	-0.6	0.0	-0.2	-0.5	0.1
adult	s2	Did Decedent Have Arthritis?	Acute Myocardial Infarction	Cardiovascular		1.4	0.8	1.9	1.5	0.8	2.1	0.9	0.3	1.4	0.7	0.2	1.3	1.2	0.4	2.7	0.4	-0.2	1.6	-1.1	-0.8	-0.3	0.8	0.2	1.1	0.5	0.2	1.2	0.9	0.4	1.9
adult	s20	Did [name] have sweating with the fever?	Acute Myocardial Infarction	Cardiovascular		-0.4	-0.6	-0.1	-0.3	-0.7	-0.1	-0.6	-0.7	0.0	-0.1	-0.4	0.3	0.0	-0.3	0.5	-0.4	-0.8	0.1	2.1	-0.9	4.2	-0.3	-0.6	0.0	-0.1	-0.4	0.2	-0.5	-0.6	0.0
adult	s21	Did [name] have a rash?	Acute Myocardial Infarction	Cardiovascular		-0.5	-0.9	-0.1	-0.5	-0.9	0.0	-0.3	-0.4	0.4	0.0	-0.2	1.2	-0.2	-0.4	0.7	-0.3	-0.7	0.2	0.0	0.0	0.0	-0.4	-0.5	0.1	0.0	0.0	0.6	0.2	0.0	1.8
adult	s22	How many days did [name] have the rash? [days]	Acute Myocardial Infarction	Cardiovascular		-0.5	-0.7	0.1	-0.4	-0.6	0.3	0.1	0.0	1.7	0.6	0.0	7.6	0.3	0.0	4.0	-0.2	-0.5	0.6	0.0	0.0	0.0	0.0	0.0	0.0	1.1	0.0	53.8	0.0	0.0	0.0
adult	s23991	Rash was located on face	Acute Myocardial Infarction	Cardiovascular		-0.4	-0.5	0.0	-0.5	-0.5	0.0	0.0	0.0	0.0	0.0	0.0	0.0	0.0	0.0	0.0	-0.2	-0.2	0.0	0.0	0.0	0.0	0.0	0.0	0.0	0.0	0.0	0.0	0.0	0.0	0.0
adult	s23992	Rash was located on trunk	Acute Myocardial Infarction	Cardiovascular		-0.3	-0.5	0.4	-0.3	-0.6	0.4	1.0	0.0	36.5	0.0	0.0	0.0	0.3	0.0	33.7	-0.2	-0.5	0.8	0.0	0.0	0.0	0.0	0.0	0.0	10.8	0.0	53.8	1.3	0.0	60.6
adult	s23993	Rash was located on extremities	Acute Myocardial Infarction	Cardiovascular		-0.4	-0.7	0.2	-0.4	-0.6	0.5	0.4	0.0	13.6	1.0	0.0	54.5	0.0	0.0	0.0	-0.2	-0.4	0.9	0.0	0.0	0.0	-0.1	0.0	1.5	0.0	0.0	0.0	1.0	0.0	45.5
adult	s23994	Rash was located everywhere	Acute Myocardial Infarction	Cardiovascular		-0.5	-0.6	0.2	-0.2	-0.5	0.4	0.0	0.0	0.0	0.4	0.0	29.7	0.6	0.0	4.0	0.0	-0.3	1.8	0.0	0.0	0.0	0.0	0.0	0.0	0.0	0.0	0.0	0.0	0.0	0.0
adult	s27	Did [name] have sores?	Acute Myocardial Infarction	Cardiovascular		-0.5	-0.8	-0.1	-0.4	-0.7	0.0	-0.1	-0.3	0.5	0.0	0.0	0.9	0.0	0.0	0.0	-0.5	-0.9	0.1	-0.5	-0.7	0.0	0.0	-0.2	0.6	0.0	0.0	0.0	0.2	0.0	2.2
adult	s28	Did the sores have clear fluid or pus?	Acute Myocardial Infarction	Cardiovascular		-0.4	-0.7	-0.1	-0.3	-0.6	0.1	0.1	0.0	1.8	0.0	0.0	0.0	0.0	0.0	0.0	-0.2	-0.6	0.6	-0.5	-0.5	0.0	0.4	0.0	1.9	0.0	0.0	0.0	0.7	0.0	40.4
adult	s29	Did [name] have itching of skin?	Acute Myocardial Infarction	Cardiovascular		0.0	-0.3	0.3	0.1	-0.2	0.6	-0.1	-0.4	0.4	0.3	-0.1	2.4	-0.2	-0.5	0.4	0.1	-0.3	0.7	0.0	0.0	0.0	0.4	0.0	1.6	0.0	-0.4	0.6	0.2	0.0	1.7
adult	s3	Did Decedent Have Cancer?	Acute Myocardial Infarction	Cardiovascular		0.0	-0.2	0.4	0.1	-0.3	0.4	0.0	-0.1	0.5	0.6	0.0	1.8	0.0	0.0	0.0	-0.1	-0.3	0.2	-0.1	-0.3	0.0	0.5	0.1	1.2	0.2	0.0	1.2	0.0	0.0	0.8
adult	s30	Did [name] have an ulcer (pit) on the foot?	Acute Myocardial Infarction	Cardiovascular		0.0	-0.3	0.7	0.2	-0.4	0.8	0.5	0.1	1.8	2.3	0.0	89.1	0.0	0.0	0.0	0.1	-0.4	0.8	0.0	0.0	0.0	0.0	-0.1	1.3	0.2	0.0	10.8	2.0	0.1	70.7
adult	s31	Did the ulcer ooze pus?	Acute Myocardial Infarction	Cardiovascular		0.4	-0.1	1.4	0.3	-0.2	1.5	1.6	0.0	41.7	19.8	0.0	59.4	0.0	0.0	0.0	-0.1	-0.2	1.1	0.0	0.0	0.0	3.9	0.0	69.0	1.3	0.0	43.0	30.3	0.0	85.9
adult	s32	For how many days did the ulcer ooze pus? [days]	Acute Myocardial Infarction	Cardiovascular		0.7	0.0	2.4	0.8	0.0	2.7	5.2	0.0	23.5	19.8	0.0	59.4	0.0	0.0	0.0	0.4	0.0	19.8	0.0	0.0	0.0	0.0	0.0	0.0	10.8	0.0	48.4	0.0	0.0	0.0
adult	s33	Did [name] experience 'pins and needles' in their feet?	Acute Myocardial Infarction	Cardiovascular		0.2	-0.1	0.5	0.3	-0.1	0.6	0.0	-0.3	0.5	0.4	0.0	1.4	-0.2	-0.5	0.6	0.9	0.0	1.3	-0.9	-1.2	-0.5	0.0	-0.5	0.4	0.6	0.1	1.3	0.3	0.0	0.7
adult	s34	Did [name] have blue lips?	Acute Myocardial Infarction	Cardiovascular		-0.1	-0.7	0.3	-0.1	-0.7	0.5	0.1	-0.2	0.6	-0.3	-0.4	0.8	-0.5	-0.8	-0.1	-0.3	-0.8	0.5	0.0	0.0	0.0	0.0	-0.4	0.5	0.3	0.0	1.5	0.5	0.0	1.2
adult	s35	Had [name] lost weight in the three months prior to death?	Acute Myocardial Infarction	Cardiovascular		-0.3	-0.4	-0.1	-0.2	-0.4	-0.1	-0.3	-0.5	0.0	-0.3	-0.6	0.0	-0.1	-0.5	0.2	-0.5	-0.9	0.0	-0.8	-0.9	-0.5	-0.2	-0.5	0.1	-0.3	-0.6	-0.1	-0.1	-0.3	0.2
adult	s36991	Loss of weight was slight	Acute Myocardial Infarction	Cardiovascular		0.4	-0.1	0.9	0.6	-0.1	1.2	0.1	-0.2	0.6	-0.1	-0.6	0.4	0.3	0.0	1.2	1.1	0.0	2.0	-0.8	-0.8	-0.4	0.2	-0.2	0.8	0.0	-0.2	1.2	0.3	0.0	1.2
adult	s36992	Loss of weight was moderate to large	Acute Myocardial Infarction	Cardiovascular		-0.3	-0.5	-0.2	-0.3	-0.4	-0.1	-0.3	-0.4	0.1	-0.2	-0.4	0.3	-0.3	-0.6	0.0	-0.5	-0.9	-0.2	-0.7	-0.8	-0.4	-0.2	-0.4	0.2	-0.2	-0.5	0.2	-0.1	-0.3	0.2
adult	s37	Did [name] look pale?	Acute Myocardial Infarction	Cardiovascular		-0.4	-0.6	-0.2	-0.3	-0.6	-0.1	-0.4	-0.7	0.0	-0.5	-0.8	-0.1	-0.5	-0.8	-0.1	-0.6	-1.2	0.0	-0.7	-0.8	-0.4	-0.1	-0.7	0.3	-0.4	-0.5	0.1	-0.2	-0.4	0.2
adult	s38	Did [name] have yellow discoloration of the eyes?	Acute Myocardial Infarction	Cardiovascular		-0.4	-0.7	-0.1	-0.5	-0.8	-0.1	-0.2	-0.4	0.4	-0.4	-0.6	0.1	-0.6	-0.8	-0.2	-0.7	-1.1	0.0	-0.7	-0.8	-0.2	0.0	-0.3	0.4	0.1	-0.2	0.7	-0.1	-0.3	0.4
adult	s39	For how long did [name] have the yellow discoloration? [days]	Acute Myocardial Infarction	Cardiovascular		-0.3	-0.6	0.0	-0.2	-0.6	0.1	0.0	0.0	0.8	0.0	0.0	0.0	-0.4	-0.6	0.0	-0.3	-0.6	0.3	-0.3	-0.3	0.0	0.1	-0.1	1.5	0.2	0.0	21.5	0.5	0.0	1.4
adult	s4	Did Decedent Have COPD?	Acute Myocardial Infarction	Cardiovascular		0.5	0.1	1.0	0.6	0.1	1.2	0.5	0.2	2.3	0.3	-0.1	1.5	0.4	-0.1	1.2	0.3	-0.3	1.2	-0.3	-0.4	0.0	1.0	0.0	51.7	1.0	0.0	80.7	1.4	0.5	3.9
adult	s40	Did [name] have ankle swelling?	Acute Myocardial Infarction	Cardiovascular		-0.1	-0.5	0.0	-0.2	-0.6	0.1	-0.3	-0.5	0.1	-0.5	-0.6	0.1	-0.4	-0.6	0.0	-0.9	-1.5	-0.3	-0.6	-0.7	0.0	-0.1	-0.6	0.2	-0.4	-0.6	0.0	0.0	-0.3	0.4
adult	s41	For how long did [name] have ankle swelling? [days]	Acute Myocardial Infarction	Cardiovascular		-0.4	-0.5	-0.1	-0.4	-0.6	0.0	-0.2	-0.3	0.2	-0.1	-0.4	0.7	0.0	-0.3	0.7	-0.6	-1.0	-0.1	-0.5	-0.6	0.0	0.0	-0.2	0.7	-0.1	-0.2	0.4	0.2	0.0	1.3
adult	s42	Did [name] have puffiness of the face?	Acute Myocardial Infarction	Cardiovascular		-0.2	-0.6	0.2	-0.1	-0.6	0.3	0.0	-0.3	0.4	-0.4	-0.7	0.1	-0.4	-0.8	0.0	-0.6	-1.0	0.0	2.0	-0.7	7.7	0.0	-0.3	0.6	0.0	-0.2	0.8	0.1	-0.1	0.7
adult	s43	For how long did [name] have puffiness of the face? [days]	Acute Myocardial Infarction	Cardiovascular		-0.3	-0.6	0.1	-0.3	-0.6	0.1	0.0	-0.1	0.6	-0.3	-0.5	0.2	-0.5	-0.6	0.0	-0.1	-0.7	0.4	3.3	-0.6	11.1	0.3	0.0	1.1	0.5	0.0	1.5	0.7	0.2	1.9
adult	s44	Did [name] have general puffiness all over his/her body?	Acute Myocardial Infarction	Cardiovascular		-0.5	-0.8	-0.1	-0.5	-0.9	0.0	-0.1	-0.3	0.5	-0.3	-0.5	0.2	-0.4	-0.6	0.1	-0.9	-1.3	-0.2	-0.4	-0.6	0.0	0.0	-0.2	0.6	0.0	0.0	0.9	0.3	0.0	1.3
adult	s45	For how long did [name] have puffiness all over his/her body? [days]	Acute Myocardial Infarction	Cardiovascular		-0.3	-0.6	0.0	-0.3	-0.6	0.1	0.0	-0.2	1.0	0.0	0.0	1.0	-0.1	-0.1	0.9	-0.6	-0.8	0.0	0.0	0.0	0.0	0.4	0.1	1.9	0.4	0.0	16.2	0.7	0.0	7.3
adult	s46	Did [name] have a lump in the neck?	Acute Myocardial Infarction	Cardiovascular		-0.2	-0.6	0.2	-0.9	-0.9	0.0	0.7	0.1	2.0	0.1	0.0	1.7	0.0	0.0	0.0	-0.2	-0.5	0.5	-0.4	-0.5	0.0	-0.1	-0.3	0.5	32.3	0.0	80.7	0.6	0.0	1.8
adult	s47	Did [name] have a lump in the armpit?	Acute Myocardial Infarction	Cardiovascular		-0.3	-0.6	0.2	-0.1	-0.6	0.5	0.0	0.0	0.0	0.0	0.0	0.0	-0.2	-0.5	0.4	0.7	0.0	46.1	0.0	0.0	0.0	0.5	0.0	43.1	0.0	0.0	0.0	0.0	0.0	0.0
adult	s48	Did [name] have a lump in the groin?	Acute Myocardial Infarction	Cardiovascular		-0.8	-0.9	0.0	-0.7	-0.8	0.0	0.2	0.0	22.3	1.0	0.0	49.5	0.0	0.0	0.0	0.0	0.0	0.0	-0.5	-0.5	0.0	0.0	0.0	0.0	0.0	0.0	0.0	0.3	0.0	30.3
adult	s49	Did [name] have a cough?	Acute Myocardial Infarction	Cardiovascular		0.1	-0.1	0.3	0.0	-0.1	0.4	0.0	-0.3	0.4	-0.1	-0.4	0.2	0.1	-0.3	0.5	-0.1	-0.5	0.4	-0.6	-0.9	-0.4	0.3	-0.1	0.6	-0.1	-0.4	0.2	0.2	-0.2	0.7
adult	s5	Did Decedent Have Dementia?	Acute Myocardial Infarction	Cardiovascular		0.5	0.0	1.1	0.6	0.0	1.5	0.1	0.0	1.2	0.6	0.0	2.5	0.0	-0.4	1.1	-0.1	-0.4	1.1	0.0	0.0	0.0	0.4	-0.2	0.9	0.0	0.0	0.0	0.9	0.3	2.4
adult	s50	For how long did [name] have a cough? [days]	Acute Myocardial Infarction	Cardiovascular		-0.2	-0.4	0.1	-0.1	-0.4	0.1	0.0	-0.2	0.6	-0.1	-0.4	0.3	-0.1	-0.4	0.4	-0.3	-0.5	0.3	-0.6	-0.9	-0.3	0.2	0.0	1.1	0.0	-0.2	0.6	0.8	0.2	2.2
adult	s51	Did the cough produce sputum?	Acute Myocardial Infarction	Cardiovascular		0.1	-0.2	0.4	0.2	-0.1	0.5	-0.1	-0.4	0.4	0.1	-0.2	0.6	0.3	-0.1	1.0	0.0	-0.6	0.4	-0.4	-0.6	-0.2	0.4	0.0	0.8	0.1	-0.2	0.6	0.0	-0.3	0.5
adult	s52	Did [name] cough blood?	Acute Myocardial Infarction	Cardiovascular		0.0	-0.4	0.3	0.0	-0.4	0.3	0.0	-0.2	1.0	0.2	0.0	2.4	0.0	0.0	0.0	-0.6	-0.6	0.0	0.0	0.0	0.0	0.6	0.1	1.9	0.6	0.0	3.4	0.4	0.0	8.5
adult	s53	Did [name] have difficulty breathing?	Acute Myocardial Infarction	Cardiovascular		0.7	0.5	1.1	1.0	0.5	1.4	0.1	-0.2	0.4	0.0	-0.5	0.3	0.3	-0.1	0.7	0.2	-0.3	0.5	1.5	-1.0	2.9	-0.1	-0.8	0.2	0.3	0.0	0.6	0.4	-0.2	0.5
adult	s54	For how long did [name] have difficulty breathing? [days]	Acute Myocardial Infarction	Cardiovascular		-0.1	-0.2	0.1	-0.1	-0.3	0.1	0.2	0.0	0.5	0.0	-0.4	0.4	-0.1	-0.4	0.3	-0.5	-1.0	0.1	-0.8	-1.0	-0.4	0.2	-0.1	0.5	0.3	0.0	1.2	0.3	-0.1	0.6
adult	s55991	Breathing difficulty was continuous	Acute Myocardial Infarction	Cardiovascular		0.8	0.3	1.2	1.0	0.5	1.7	0.2	-0.1	0.7	0.5	-0.1	1.0	0.2	-0.2	0.7	-0.6	-1.2	0.0	5.1	-0.7	8.2	0.0	-0.6	0.5	0.6	0.3	1.8	0.1	-0.4	0.8
adult	s55992	Breathing difficulty was on-and-off	Acute Myocardial Infarction	Cardiovascular		0.2	0.0	0.5	0.3	0.0	0.8	0.1	-0.2	0.5	-0.3	-0.6	0.3	0.4	0.0	1.1	0.9	0.2	1.8	-0.7	-1.0	-0.5	0.0	-0.3	0.5	0.0	-0.3	0.6	0.2	-0.1	0.7
adult	s56991	Breathing difficulty worse in lying position	Acute Myocardial Infarction	Cardiovascular		0.5	0.1	1.0	0.6	0.2	1.2	0.0	-0.4	0.5	-0.1	-0.6	0.7	0.6	0.2	1.9	0.0	-0.8	0.6	-0.4	-0.5	0.0	-0.3	-0.6	0.5	0.0	-0.1	0.8	0.0	-0.5	0.6
adult	s56992	Breathing difficulty worse in sitting position	Acute Myocardial Infarction	Cardiovascular		1.1	0.2	1.9	1.5	0.2	2.7	1.1	0.3	43.7	2.1	0.4	94.1	0.0	-0.2	1.2	0.4	-0.2	2.2	11.0	0.0	1000.0	2.7	1.1	103.4	0.0	0.0	0.0	2.1	1.0	126.3
adult	s56993	Breathing difficulty worse in walking position	Acute Myocardial Infarction	Cardiovascular		0.6	0.1	1.1	0.7	0.1	1.5	0.3	0.0	1.4	0.1	0.0	1.9	-0.2	-0.6	1.0	1.0	0.2	2.1	0.0	0.0	0.0	1.3	0.2	51.8	0.4	0.0	2.2	0.9	0.3	3.8
adult	s56994	Breathing difficulty not worse in any position	Acute Myocardial Infarction	Cardiovascular		0.3	0.0	0.8	0.4	0.0	0.9	0.1	-0.2	0.5	-0.1	-0.4	0.6	0.3	-0.1	0.7	-0.2	-0.7	0.6	0.7	-1.1	3.5	0.1	-0.3	0.7	0.6	0.3	2.1	0.5	-0.2	1.0
adult	s58	Did [name] have fast breathing?	Acute Myocardial Infarction	Cardiovascular		0.8	0.4	1.2	1.0	0.4	1.5	0.3	0.0	0.7	0.3	-0.2	0.8	0.1	-0.2	0.7	0.0	-0.6	0.5	5.3	-0.7	8.7	0.2	-0.3	0.6	0.2	-0.2	0.6	0.3	-0.2	0.8
adult	s59	For how long did [name] have fast breathing? [days]	Acute Myocardial Infarction	Cardiovascular		0.1	-0.1	0.4	0.1	-0.2	0.4	0.3	0.0	0.7	0.1	-0.2	0.6	0.2	-0.2	0.8	-0.1	-0.7	0.3	-0.6	-0.6	0.0	-0.1	-0.3	0.3	0.2	0.0	1.4	0.5	0.2	1.3
adult	s6	Did Decedent Have Depression?	Acute Myocardial Infarction	Cardiovascular		0.3	0.0	0.7	0.5	0.2	1.2	0.0	-0.1	0.7	0.3	-0.2	0.8	0.0	-0.3	0.7	0.2	-0.5	1.0	-0.6	-0.6	0.0	0.3	-0.2	0.7	0.3	0.0	1.8	0.3	0.0	1.5
adult	s60	Did [name] wheeze?	Acute Myocardial Infarction	Cardiovascular		0.0	-0.3	0.5	0.1	-0.3	0.5	0.4	-0.1	0.7	0.1	-0.3	0.7	0.7	0.3	2.4	-0.4	-0.8	0.1	-0.9	-0.9	-0.3	0.2	-0.3	0.7	0.2	-0.1	0.7	0.2	-0.2	1.5
adult	s61	Did [name] experience pain in the chest in the month preceding death?	Acute Myocardial Infarction	Cardiovascular		1.9	1.5	2.4	1.9	1.4	2.6	1.6	0.9	2.4	2.2	1.5	3.3	4.1	2.1	4.4	1.3	0.4	1.7	-0.6	-0.9	-0.3	0.6	0.2	1.1	1.6	1.1	2.7	0.9	0.4	1.4
adult	s62	Pain greater than 24 hours	Acute Myocardial Infarction	Cardiovascular		1.4	0.6	2.1	1.4	0.5	2.0	3.8	2.1	135.4	5.1	2.6	212.9	2.6	1.2	4.4	0.5	-0.2	2.0	-0.6	-0.6	-0.2	1.7	0.0	81.9	8.3	4.8	247.3	40.4	0.0	101.0
adult	s63	Was the pain during physical activity?	Acute Myocardial Infarction	Cardiovascular		1.1	0.5	1.8	0.8	0.3	1.6	1.0	0.5	2.3	2.6	0.3	113.9	2.1	0.7	5.5	1.1	-0.1	2.0	-0.4	-0.5	0.0	0.7	0.2	2.3	1.6	1.0	5.0	0.9	0.1	2.7
adult	s64991	Pain located in chest	Acute Myocardial Infarction	Cardiovascular		1.6	1.3	2.2	1.7	1.1	2.3	1.5	0.8	2.2	2.3	1.5	3.5	2.9	1.5	3.4	1.1	0.3	1.5	-0.6	-0.9	-0.3	0.5	0.0	0.9	1.4	0.9	2.7	0.9	0.4	1.5
adult	s64992	Pain located in left arm	Acute Myocardial Infarction	Cardiovascular		3.8	2.2	8.0	4.2	2.3	7.6	57.3	20.8	99.0	2.8	1.0	128.8	18.6	9.7	307.7	7.2	2.0	164.5	0.0	0.0	0.0	25.9	0.0	73.3	107.5	32.3	193.5	10.1	0.0	40.4
adult	s66	Did [name] have more frequent loose or liquid stools than usual?	Acute Myocardial Infarction	Cardiovascular		0.0	-0.4	0.2	-0.1	-0.4	0.3	0.2	-0.2	0.6	0.2	-0.3	0.6	0.1	-0.4	0.6	-0.5	-1.0	0.1	-0.7	-0.9	-0.4	0.0	-0.3	0.5	0.3	0.1	1.6	0.1	-0.2	0.9
adult	s67	For how long before death did [name] have loose or liquid stools? [days]	Acute Myocardial Infarction	Cardiovascular		-0.5	-0.8	-0.2	-0.5	-0.8	-0.2	0.0	-0.2	1.1	0.0	-0.3	0.8	-0.1	-0.3	0.5	-0.5	-0.8	0.0	-0.5	-0.6	0.0	0.1	0.0	0.7	0.3	0.0	21.5	0.9	0.0	7.1
adult	s68	Did [name] have a change in bowel habits?	Acute Myocardial Infarction	Cardiovascular		-0.1	-0.3	0.2	0.0	-0.3	0.3	0.0	-0.2	0.5	-0.4	-0.8	0.1	-0.1	-0.5	0.3	0.1	-0.5	0.8	-0.6	-0.7	-0.3	-0.3	-0.5	0.1	0.2	0.0	0.8	-0.2	-0.4	0.3
adult	s69	Was there blood in the stool?	Acute Myocardial Infarction	Cardiovascular		-0.2	-0.5	0.1	-0.1	-0.4	0.3	-0.2	-0.3	0.5	0.4	0.1	1.6	0.1	-0.1	1.7	-0.7	-0.8	0.0	0.0	0.0	0.0	-0.1	-0.4	0.5	0.3	0.0	37.7	-0.1	-0.3	0.7
adult	s7	Did Decedent Have Diabetes?	Acute Myocardial Infarction	Cardiovascular		2.0	1.2	2.4	1.9	1.4	2.8	0.8	0.4	1.5	1.6	0.9	2.8	1.7	1.0	2.9	1.2	0.5	1.6	-0.4	-0.5	0.0	0.6	0.2	1.4	0.2	-0.1	0.7	1.6	0.9	3.8
adult	s70	Was there blood in the stool up until death?	Acute Myocardial Infarction	Cardiovascular		-0.3	-0.6	0.0	-0.1	-0.5	0.3	-0.2	-0.3	0.4	0.9	0.0	5.2	0.7	0.0	38.5	-0.5	-0.7	-0.1	0.0	0.0	0.0	0.0	-0.1	0.9	0.0	0.0	0.0	-0.1	-0.2	0.9
adult	s71	Did [name] stop urinating?	Acute Myocardial Infarction	Cardiovascular		-0.2	-0.5	0.4	-0.2	-0.7	0.2	0.2	-0.1	0.7	-0.1	-0.5	0.4	-0.2	-0.5	0.4	-0.7	-0.9	0.0	-0.8	-0.8	-0.3	0.3	-0.1	1.0	0.0	-0.1	0.5	0.1	-0.1	1.1
adult	s72	Did [name] vomit in the week preceding the death?	Acute Myocardial Infarction	Cardiovascular		0.3	0.0	0.6	0.3	-0.1	0.6	0.4	0.0	0.8	0.2	-0.3	0.7	1.3	0.4	1.7	-0.2	-0.6	0.5	1.5	-1.0	3.2	0.0	-0.3	0.5	0.3	0.0	0.6	0.3	0.0	0.9
adult	s73	For how long before death did [name] vomit? [days]	Acute Myocardial Infarction	Cardiovascular		-0.3	-0.6	-0.1	-0.5	-0.7	-0.2	0.2	-0.2	0.8	-0.2	-0.5	0.3	0.2	-0.1	0.7	-0.8	-1.0	-0.3	1.6	-0.8	3.5	0.2	-0.1	1.0	0.1	-0.1	0.6	0.6	0.1	2.8
adult	s74	Was there blood in the vomit?	Acute Myocardial Infarction	Cardiovascular		-0.4	-0.8	0.1	-0.3	-0.7	0.3	-0.2	-0.4	0.4	-0.1	-0.2	0.7	0.3	0.0	2.1	-0.2	-0.5	0.6	-0.4	-0.3	0.0	0.4	0.0	1.9	0.0	0.0	0.8	0.3	0.0	1.3
adult	s75	Was the vomit black?	Acute Myocardial Infarction	Cardiovascular		-0.1	-0.6	0.3	-0.1	-0.6	0.5	0.0	-0.2	1.0	-0.3	0.0	0.0	1.4	0.2	3.3	-0.2	-0.5	0.4	-0.4	-0.3	0.0	0.9	0.0	64.7	0.3	0.0	2.2	0.4	0.0	3.3
adult	s76	Did [name] have difficulty swallowing?	Acute Myocardial Infarction	Cardiovascular		-0.5	-0.7	-0.1	-0.6	-0.9	-0.2	0.3	-0.2	0.7	-0.9	-1.2	-0.2	-0.2	-0.5	0.4	-0.8	-1.2	-0.2	0.3	-1.0	2.5	-0.1	-0.5	0.3	0.0	-0.3	0.4	0.0	-0.2	0.8
adult	s77	For how long before death did [name] have difficulty swallowing? [days]	Acute Myocardial Infarction	Cardiovascular		-0.6	-0.8	-0.3	-0.7	-0.8	-0.3	-0.3	-0.5	0.2	-0.4	-0.7	0.0	-0.1	-0.4	0.5	-1.1	-1.2	-0.4	-0.4	-0.6	-0.1	0.0	-0.2	0.9	-0.2	-0.4	0.3	0.2	0.0	1.6
adult	s78	Difficulty swallowing both solids and liquids	Acute Myocardial Infarction	Cardiovascular		-0.3	-0.7	0.0	-0.7	-1.1	-0.2	0.5	0.0	1.1	-0.3	-0.8	0.3	-0.1	-0.4	0.6	-0.6	-0.8	0.1	-0.6	-1.0	-0.4	-0.2	-0.4	0.4	0.1	-0.1	0.7	0.2	0.0	1.5
adult	s79	Did [name] have pain upon swallowing?	Acute Myocardial Infarction	Cardiovascular		-0.5	-0.7	-0.1	-0.4	-0.8	0.0	-0.1	-0.3	0.6	0.0	-0.4	0.6	-0.2	-0.4	0.5	-0.8	-0.9	0.0	-0.7	-0.9	-0.3	-0.1	-0.2	0.6	0.0	-0.2	0.9	0.5	0.0	2.6
adult	s8	Did Decedent Have Epilepsy?	Acute Myocardial Infarction	Cardiovascular		0.0	-0.5	0.7	0.0	-0.6	0.7	15.6	0.0	41.7	0.6	0.0	1.7	0.9	0.0	2.8	0.0	0.0	0.0	0.0	0.0	0.0	1.3	0.0	38.8	21.5	0.0	64.5	10.1	0.0	45.5
adult	s80	Did [name] have belly pain?	Acute Myocardial Infarction	Cardiovascular		-0.5	-0.7	-0.2	-0.5	-0.8	-0.2	-0.2	-0.5	0.1	-0.4	-0.6	0.2	-0.4	-0.6	0.0	-0.7	-1.1	-0.1	0.2	-0.9	2.1	-0.2	-0.6	0.1	-0.1	-0.2	0.4	-0.3	-0.5	0.1
adult	s81	For how long before death did [name] have belly pain? [days]	Acute Myocardial Infarction	Cardiovascular		-0.5	-0.7	-0.3	-0.5	-0.7	-0.2	-0.3	-0.4	0.5	-0.4	-0.6	0.1	-0.1	-0.3	0.4	-0.4	-0.7	0.2	-0.6	-0.7	-0.3	-0.1	-0.3	0.5	0.0	0.0	1.2	0.4	0.0	3.7
adult	s82991	Pain located in lower belly	Acute Myocardial Infarction	Cardiovascular		-0.5	-0.8	-0.3	-0.7	-0.9	-0.4	0.0	-0.2	0.4	-0.3	-0.5	0.2	-0.4	-0.6	0.0	-0.7	-1.1	-0.1	0.6	-0.7	2.9	0.0	-0.3	0.4	0.0	-0.3	0.4	0.2	0.0	1.3
adult	s84	Did [name] have a more than usual protruding belly?	Acute Myocardial Infarction	Cardiovascular		-0.2	-0.4	0.0	-0.2	-0.4	0.1	-0.3	-0.4	0.2	-0.1	-0.5	0.5	-0.3	-0.6	0.1	-0.5	-0.9	-0.1	-0.3	-0.5	-0.1	-0.3	-0.5	0.3	0.0	-0.2	0.3	-0.2	-0.3	0.6
adult	s85	For how long before death did [name] have a protruding belly? [days]	Acute Myocardial Infarction	Cardiovascular		-0.3	-0.5	-0.1	-0.3	-0.5	-0.1	-0.2	-0.2	0.4	0.1	-0.1	1.4	0.0	0.0	0.0	-0.5	-0.7	0.0	-0.4	-0.5	0.0	0.0	-0.2	0.5	0.0	0.0	0.0	0.2	0.0	0.9
adult	s86	Slowly protruding belly	Acute Myocardial Infarction	Cardiovascular		-0.2	-0.5	0.1	-0.2	-0.5	0.2	-0.1	-0.3	0.5	0.0	-0.5	0.5	-0.4	-0.7	0.0	-0.3	-0.6	0.2	-0.3	-0.4	0.0	0.0	-0.4	0.6	0.1	-0.1	1.0	0.2	0.0	1.1
adult	s87	Did [name] have any mass in the belly?	Acute Myocardial Infarction	Cardiovascular		-0.1	-0.4	0.4	-0.2	-0.6	0.2	0.2	0.0	1.7	0.0	0.0	0.0	0.0	0.0	0.0	0.1	-0.5	0.9	2.9	-0.3	11.7	0.1	0.0	1.0	0.2	0.0	1.1	1.0	0.0	55.6
adult	s88	For how long before death did [name] have a mass in the belly [days]	Acute Myocardial Infarction	Cardiovascular		0.0	-0.3	0.7	0.0	-0.5	0.6	1.2	0.0	46.8	0.0	0.0	0.0	0.0	0.0	0.0	0.7	0.0	2.5	0.0	0.0	0.0	0.0	0.0	0.0	21.5	0.0	64.5	10.1	0.0	40.4
adult	s88881	age quartile 1	Acute Myocardial Infarction	Cardiovascular		-0.6	-0.8	-0.5	-0.6	-0.8	-0.5	-0.4	-0.5	-0.2	-0.5	-0.7	-0.3	-0.8	-1.0	-0.5	-0.2	-0.4	-0.1	0.1	-0.9	1.8	-0.5	-0.6	-0.2	-0.2	-0.4	0.1	-0.3	-0.5	-0.1
adult	s88882	age quartile 2	Acute Myocardial Infarction	Cardiovascular		-1.4	-1.8	-0.7	-1.4	-1.9	-0.7	-0.4	-0.7	0.0	-0.6	-0.9	0.1	-0.5	-1.0	0.0	-1.0	-1.3	-0.5	0.5	-1.9	4.6	-0.3	-0.5	0.0	-0.1	-0.4	0.3	-0.4	-0.6	0.0
adult	s88883	age quartile 3	Acute Myocardial Infarction	Cardiovascular		0.9	0.5	1.3	1.1	0.7	1.6	0.3	0.0	0.8	1.3	0.6	1.7	1.1	0.7	1.8	0.7	0.2	1.5	0.7	-0.9	3.4	0.1	-0.3	0.5	0.3	0.1	0.7	0.1	-0.2	0.5
adult	s88884	age quartile 4	Acute Myocardial Infarction	Cardiovascular		1.1	0.9	1.7	1.1	0.8	1.5	0.9	0.4	1.2	0.7	0.3	1.5	1.0	0.6	2.4	0.8	0.4	1.3	-0.4	-0.7	-0.2	1.4	0.6	1.6	0.5	0.4	1.8	1.1	0.5	1.5
adult	s89	Did [name] have headaches?	Acute Myocardial Infarction	Cardiovascular		-0.4	-0.7	-0.2	-0.4	-0.8	-0.1	0.0	-0.4	0.4	-0.2	-0.5	0.3	-0.2	-0.6	0.4	-0.3	-0.8	0.2	0.2	-1.5	3.3	0.0	-0.4	0.5	0.3	0.0	1.2	0.0	-0.3	0.5
adult	s9	Did Decedent Have Heart Disease?	Acute Myocardial Infarction	Cardiovascular		5.3	3.6	6.3	5.1	3.7	6.7	2.1	1.5	3.1	3.4	2.5	5.9	4.5	3.2	6.9	2.1	0.9	3.0	-0.5	-0.6	0.0	1.2	0.7	2.1	1.8	1.3	3.2	1.5	1.0	2.8
adult	s90	For how long before death did [name] have headaches? [days]	Acute Myocardial Infarction	Cardiovascular		-0.2	-0.6	0.3	0.0	-0.5	0.5	0.0	-0.3	0.5	0.8	0.0	44.6	0.3	0.0	19.2	0.2	-0.5	0.7	0.0	0.0	0.0	0.9	0.0	51.7	0.8	0.2	48.4	0.0	0.0	0.9
adult	s91	Rapid headache onset	Acute Myocardial Infarction	Cardiovascular		-0.4	-0.7	0.0	-0.3	-0.6	0.2	-0.1	-0.4	0.5	-0.1	-0.1	1.0	0.1	-0.3	1.0	-0.1	-0.5	0.7	1.0	-1.2	5.3	0.2	-0.1	1.0	0.0	0.0	0.0	0.2	0.0	1.2
adult	s92	Did [name] have a stiff neck?	Acute Myocardial Infarction	Cardiovascular		-0.3	-0.7	0.2	-0.3	-0.7	0.3	0.0	-0.2	1.1	0.5	0.0	2.0	-0.2	-0.4	0.8	0.1	-0.3	1.2	-0.4	-0.5	0.0	-0.3	-0.4	0.5	0.7	0.0	59.2	0.4	0.0	2.0
adult	s93	For how long before death did [name] have stiff neck? [days]	Acute Myocardial Infarction	Cardiovascular		-0.2	-0.5	0.3	-0.1	-0.5	0.6	0.0	0.0	0.0	1.1	0.0	69.3	0.8	0.0	38.5	-0.1	-0.5	0.9	0.0	0.0	0.0	0.0	0.0	0.0	0.0	0.0	0.0	0.0	0.0	0.0
adult	s94	Did [name] experience a period of loss of consciousness?	Acute Myocardial Infarction	Cardiovascular		0.0	-0.4	0.4	-0.2	-0.6	0.2	0.2	0.0	0.6	-0.4	-0.6	0.1	-0.3	-0.7	0.2	-0.2	-0.6	0.3	0.7	-1.9	4.6	0.0	-0.4	0.5	0.0	-0.2	0.4	0.4	0.1	1.1
adult	s95	Sudden loss of consciousness	Acute Myocardial Infarction	Cardiovascular		0.1	-0.3	0.7	-0.1	-0.6	0.5	0.4	0.0	0.7	-0.1	-0.5	0.4	-0.3	-0.7	0.3	0.0	-0.4	0.6	-1.5	-1.9	-0.7	0.2	-0.2	0.7	0.2	-0.1	0.7	0.4	0.1	1.0
adult	s96	For how long did the period of loss of consciousness last? [days]	Acute Myocardial Infarction	Cardiovascular		-0.1	-0.5	0.4	-0.1	-0.5	0.4	0.2	-0.1	1.0	0.5	0.0	1.3	-0.2	-0.5	0.1	-0.3	-0.6	0.3	-1.0	-1.2	-0.4	1.1	0.3	3.3	0.3	0.1	1.4	0.6	0.3	2.2
adult	s97	Did it continue until death?	Acute Myocardial Infarction	Cardiovascular		-0.1	-0.4	0.2	-0.2	-0.6	0.1	0.4	0.1	0.7	-0.5	-0.7	0.1	-0.4	-0.8	0.0	-0.1	-0.6	0.3	-1.2	-1.6	-0.6	0.2	-0.1	0.6	0.3	0.0	0.8	0.4	0.0	1.4
adult	s98	Did [name] experience a period of confusion at any time in the three months prior to death?	Acute Myocardial Infarction	Cardiovascular		-0.4	-0.7	0.1	-0.3	-0.6	0.3	-0.1	-0.4	0.2	-0.1	-0.5	0.6	0.0	-0.4	0.6	-0.3	-0.7	0.4	-0.5	-0.7	-0.2	-0.5	-0.7	0.2	0.0	0.0	0.0	0.0	-0.4	0.7
adult	s99	For how long did the period of confusion last? [days]	Acute Myocardial Infarction	Cardiovascular		-0.5	-0.8	0.0	-0.4	-0.9	0.1	0.3	0.0	1.4	0.0	-0.5	0.8	-0.1	-0.4	0.8	-0.5	-0.7	0.4	-0.6	-0.1	0.0	-0.2	-0.4	0.9	0.0	0.0	0.0	0.4	0.0	1.6
adult	s99991	word_abdomen	Acute Myocardial Infarction	Cardiovascular		0.2	-0.2	0.6	0.2	-0.2	1.0	-0.3	-0.5	0.1	0.0	0.0	0.0	0.0	-0.4	0.5	0.3	0.0	2.4	0.0	0.0	0.0	0.2	-0.1	1.0	1.0	0.0	64.5	-0.1	-0.5	0.3
adult	s999910	word_arteri	Acute Myocardial Infarction	Cardiovascular		2.1	1.0	5.5	2.5	1.2	6.2	3.5	0.0	46.9	0.0	0.0	0.0	9.6	0.0	43.3	3.3	1.5	9.6	0.0	0.0	0.0	1.2	0.0	77.6	0.0	0.0	0.0	4.7	0.0	80.8
adult	s9999100	word_kill	Acute Myocardial Infarction	Cardiovascular		1.1	0.2	5.3	1.4	0.0	10.0	0.0	0.0	0.0	0.0	0.0	0.0	0.0	0.0	0.0	2.5	0.0	78.9	0.0	0.0	0.0	25.9	0.0	69.0	0.0	0.0	0.0	0.0	0.0	0.0
adult	s9999101	word_knee	Acute Myocardial Infarction	Cardiovascular		1.0	0.2	2.6	1.0	0.0	3.7	1.2	0.5	5.0	1.3	0.0	49.5	0.8	0.0	28.8	0.0	0.0	0.0	0.0	0.0	0.0	2.1	0.4	116.4	0.0	0.0	0.0	2.2	0.6	96.0
adult	s9999102	word_labor	Acute Myocardial Infarction	Cardiovascular		0.9	0.1	1.9	1.5	0.5	3.8	0.5	0.0	2.1	0.6	0.0	39.6	0.7	0.3	3.5	0.0	0.0	0.0	0.0	0.0	0.0	8.6	0.0	34.5	0.5	0.0	11.7	2.1	0.0	50.5
adult	s9999103	word_leukemia	Acute Myocardial Infarction	Cardiovascular		0.0	0.0	0.0	0.0	0.0	0.0	0.0	0.0	0.0	0.0	0.0	0.0	0.0	0.0	0.0	0.0	0.0	0.0	0.0	0.0	0.0	0.0	0.0	0.0	0.0	0.0	0.0	0.0	0.0	0.0
adult	s9999104	word_liver	Acute Myocardial Infarction	Cardiovascular		-0.3	-0.7	0.2	-0.5	-0.7	0.2	0.0	-0.2	0.9	-0.2	-0.2	0.0	0.2	0.0	4.0	0.0	0.0	0.0	0.0	0.0	0.0	0.1	-0.1	1.4	0.2	0.0	21.5	0.5	0.0	2.4
adult	s9999105	word_lump	Acute Myocardial Infarction	Cardiovascular		0.0	-0.3	0.7	0.1	-0.4	1.2	0.3	0.0	14.4	0.0	0.0	0.0	0.1	0.0	2.1	1.1	0.0	65.8	0.0	0.0	0.0	0.6	0.0	1.7	0.0	0.0	0.0	0.3	0.0	11.4
adult	s9999106	word_lung	Acute Myocardial Infarction	Cardiovascular		0.7	0.2	1.3	0.8	0.0	1.3	0.6	0.1	1.5	-0.2	-0.4	1.0	0.3	0.0	1.7	0.3	-0.2	1.7	0.0	0.0	0.0	0.1	-0.2	0.7	1.6	0.0	64.5	0.6	0.1	1.5
adult	s9999107	word_lymphoma	Acute Myocardial Infarction	Cardiovascular		0.0	0.0	0.0	0.0	0.0	0.0	0.0	0.0	0.0	0.0	0.0	0.0	0.0	0.0	0.0	0.0	0.0	0.0	0.0	0.0	0.0	0.0	0.0	0.0	0.0	0.0	0.0	0.0	0.0	0.0
adult	s9999108	word_malaria	Acute Myocardial Infarction	Cardiovascular		0.3	0.0	2.5	0.4	0.0	7.5	0.0	0.0	0.0	0.0	0.0	0.0	9.6	0.0	38.5	0.0	0.0	0.0	0.0	0.0	0.0	0.0	0.0	0.0	0.0	0.0	0.0	0.0	0.0	0.0
adult	s9999109	word_mass	Acute Myocardial Infarction	Cardiovascular		0.6	0.0	1.8	0.7	0.0	3.3	0.2	0.0	1.5	0.0	0.0	0.0	0.0	0.0	0.0	0.0	0.0	0.0	0.0	0.0	0.0	0.6	0.0	6.2	0.4	0.0	59.2	0.5	0.1	3.3
adult	s999911	word_asthma	Acute Myocardial Infarction	Cardiovascular		0.8	0.0	1.5	1.3	0.2	3.0	0.1	-0.2	1.1	0.6	0.0	1.6	1.7	0.2	81.8	0.0	0.0	0.0	0.0	0.0	0.0	1.2	0.0	77.6	0.0	-0.2	1.0	1.0	0.0	3.2
adult	s9999110	word_mellitus	Acute Myocardial Infarction	Cardiovascular		1.9	1.0	4.4	2.5	1.1	5.4	10.1	0.0	33.9	0.0	0.0	0.0	9.6	0.0	48.1	2.0	0.9	5.9	0.0	0.0	0.0	3.2	0.0	103.4	0.0	0.0	0.0	4.8	0.0	60.6
adult	s9999111	word_mental	Acute Myocardial Infarction	Cardiovascular		0.3	-0.3	1.1	0.4	-0.3	1.9	0.4	0.0	1.3	1.6	0.0	79.2	0.2	0.0	1.1	13.2	0.0	52.6	0.0	0.0	0.0	0.0	0.0	0.0	0.2	0.0	26.9	0.7	0.0	40.4
adult	s9999112	word_motorcycl	Acute Myocardial Infarction	Cardiovascular		1.2	0.3	10.2	0.0	0.0	0.0	1.8	0.0	52.1	0.0	0.0	0.0	0.0	0.0	0.0	0.0	0.0	0.0	0.0	0.0	0.0	0.0	0.0	0.0	0.0	0.0	0.0	2.4	0.0	96.0
adult	s9999113	word_neck	Acute Myocardial Infarction	Cardiovascular		0.6	-0.1	1.3	0.4	-0.2	1.3	0.9	0.3	1.9	1.0	0.0	54.5	0.1	-0.2	2.0	-0.1	-0.3	1.7	0.0	0.0	0.0	0.1	-0.1	1.2	1.6	0.0	86.0	1.3	0.0	3.7
adult	s9999114	word_nephropathi	Acute Myocardial Infarction	Cardiovascular		3.4	0.0	10.1	5.0	0.0	15.0	0.0	0.0	0.0	0.0	0.0	0.0	0.0	0.0	0.0	0.0	0.0	0.0	0.0	0.0	0.0	17.2	0.0	56.1	0.0	0.0	0.0	0.0	0.0	0.0
adult	s9999115	word_nerv	Acute Myocardial Infarction	Cardiovascular		0.5	0.0	2.6	0.6	0.0	2.9	0.0	0.0	0.0	0.3	0.0	24.8	0.0	0.0	0.0	13.2	0.0	52.6	0.0	0.0	0.0	0.0	0.0	0.0	0.0	0.0	0.0	0.0	0.0	0.0
adult	s9999116	word_numb	Acute Myocardial Infarction	Cardiovascular		1.0	0.1	2.6	0.4	0.0	2.7	1.2	0.4	12.0	0.0	0.0	0.0	1.0	0.0	38.5	0.0	0.0	0.0	0.0	0.0	0.0	0.4	0.0	1.9	0.0	0.0	0.0	1.6	0.6	5.6
adult	s9999117	word_obstruct	Acute Myocardial Infarction	Cardiovascular		1.5	0.3	6.7	3.1	1.0	27.5	0.2	0.0	43.2	0.0	0.0	0.0	9.6	0.0	38.5	0.0	0.0	0.0	0.0	0.0	0.0	2.2	1.0	112.1	0.0	0.0	0.0	0.3	0.0	18.6
adult	s9999118	word_organ	Acute Myocardial Infarction	Cardiovascular		-0.1	-0.3	0.6	0.2	0.0	1.3	0.0	0.0	0.0	0.0	0.0	0.0	0.0	0.0	0.0	2.1	0.0	52.6	0.0	0.0	0.0	0.2	0.0	8.6	0.0	0.0	0.0	0.0	0.0	0.0
adult	s9999119	word_pain	Acute Myocardial Infarction	Cardiovascular		1.9	1.4	2.6	2.5	1.5	3.5	0.5	0.0	0.7	1.7	0.9	2.3	0.8	0.3	1.4	0.5	-0.5	1.8	0.0	0.0	0.0	0.3	0.0	0.8	0.6	0.1	0.9	0.0	-0.4	0.3
adult	s999912	word_attack	Acute Myocardial Infarction	Cardiovascular		4.0	1.6	4.9	3.5	1.8	5.7	1.2	0.6	3.1	1.6	0.3	99.0	4.3	2.5	14.5	2.7	0.0	111.9	0.0	0.0	0.0	1.0	0.5	3.2	21.5	0.0	75.3	1.3	0.6	3.7
adult	s9999120	word_paralyz	Acute Myocardial Infarction	Cardiovascular		1.1	0.2	1.7	1.3	0.2	2.3	0.6	0.4	2.3	1.2	0.2	3.6	1.0	0.0	43.3	0.0	0.0	0.0	0.0	0.0	0.0	1.2	0.1	3.4	1.0	0.2	91.5	0.8	0.0	5.9
adult	s9999121	word_phlegm	Acute Myocardial Infarction	Cardiovascular		1.3	0.4	2.7	1.0	0.1	2.9	0.7	0.3	2.1	0.0	0.0	0.0	0.0	0.0	0.0	0.0	0.0	0.0	0.0	0.0	0.0	1.0	0.2	3.6	0.5	0.3	2.3	1.8	0.3	80.9
adult	s9999122	word_pneumonia	Acute Myocardial Infarction	Cardiovascular		0.6	0.0	1.1	0.7	0.0	1.5	0.3	0.0	1.5	0.0	0.0	0.0	0.7	0.0	33.7	-0.3	-0.5	0.5	0.0	0.0	0.0	0.5	0.0	1.6	0.0	0.0	0.0	0.5	0.1	1.7
adult	s9999123	word_poison	Acute Myocardial Infarction	Cardiovascular		-0.3	-0.3	0.0	0.0	0.0	0.0	0.0	0.0	0.0	0.0	0.0	0.0	0.0	0.0	0.0	0.0	0.0	0.0	0.0	0.0	0.0	0.0	0.0	0.0	0.0	0.0	0.0	0.0	0.0	0.0
adult	s9999124	word_polic	Acute Myocardial Infarction	Cardiovascular		0.8	0.0	3.7	0.8	0.0	7.5	5.2	0.0	23.5	0.0	0.0	0.0	9.6	0.0	43.3	0.0	0.0	0.0	0.0	0.0	0.0	8.6	0.0	43.1	10.8	0.0	32.3	0.0	0.0	0.0
adult	s9999125	word_pregnanc	Acute Myocardial Infarction	Cardiovascular		-0.3	-0.5	0.3	-0.6	-0.6	0.0	0.5	0.0	3.6	0.0	0.0	0.0	0.0	0.0	0.0	0.0	0.0	0.0	0.0	0.0	0.0	0.0	0.0	0.0	10.8	0.0	43.0	0.6	0.0	25.3
adult	s9999126	word_prostat	Acute Myocardial Infarction	Cardiovascular		1.1	0.0	11.9	1.2	0.0	16.3	5.2	0.0	20.8	0.0	0.0	0.0	0.0	0.0	0.0	0.0	0.0	0.0	0.0	0.0	0.0	25.9	0.0	69.0	0.0	0.0	0.0	10.1	0.0	45.5
adult	s9999127	word_puffi	Acute Myocardial Infarction	Cardiovascular		0.9	0.2	3.5	1.7	0.3	18.4	0.9	0.0	20.8	0.0	0.0	0.0	0.0	0.0	0.0	0.0	0.0	0.0	0.0	0.0	0.0	1.0	0.0	47.5	0.0	0.0	0.0	10.1	0.0	45.5
adult	s9999128	word_pulmonari	Acute Myocardial Infarction	Cardiovascular		0.6	0.1	1.7	1.2	0.4	2.8	0.0	0.0	0.0	2.7	0.0	59.4	38.5	0.0	86.5	0.0	0.0	0.0	0.0	0.0	0.0	1.1	0.6	4.0	0.0	0.0	0.0	0.0	0.0	0.0
adult	s9999129	word_pus	Acute Myocardial Infarction	Cardiovascular		-0.1	-0.4	0.7	-0.2	-0.4	0.9	0.4	0.0	4.3	1.0	0.0	39.6	0.0	0.0	0.0	0.0	0.0	0.0	0.0	0.0	0.0	0.0	0.0	0.0	0.0	0.0	0.0	1.0	0.0	65.7
adult	s999913	word_babi	Acute Myocardial Infarction	Cardiovascular		-0.6	-0.5	0.0	-0.4	-0.3	0.0	0.0	0.0	0.0	0.0	0.0	0.0	0.0	0.0	0.0	0.0	0.0	0.0	0.0	0.0	0.0	0.0	0.0	0.0	0.0	0.0	0.0	0.0	0.0	0.0
adult	s9999130	word_renal	Acute Myocardial Infarction	Cardiovascular		0.4	0.0	1.5	0.4	-0.1	2.1	7.8	0.0	31.3	9.9	0.0	39.6	0.0	0.0	0.0	1.0	0.0	33.0	0.0	0.0	0.0	0.8	0.0	25.9	0.0	0.0	0.0	3.1	0.0	50.5
adult	s9999131	word_respiratori	Acute Myocardial Infarction	Cardiovascular		1.7	0.6	2.3	0.7	0.0	1.7	0.9	0.4	1.9	0.9	0.0	49.5	1.0	0.0	57.7	0.6	0.0	2.6	0.0	0.0	0.0	1.2	0.0	47.5	0.2	0.0	0.6	20.2	0.0	60.6
adult	s9999132	word_ruptur	Acute Myocardial Infarction	Cardiovascular		-0.3	-0.4	0.5	-0.1	-0.2	1.1	0.1	0.0	1.0	0.0	0.0	0.0	0.9	0.0	38.5	0.0	0.0	0.0	0.0	0.0	0.0	0.0	0.0	0.0	10.8	0.0	43.0	0.0	0.0	0.0
adult	s9999133	word_seizur	Acute Myocardial Infarction	Cardiovascular		0.7	0.0	4.2	1.5	0.0	17.5	0.0	0.0	0.0	0.0	0.0	0.0	0.0	0.0	0.0	0.0	0.0	0.0	0.0	0.0	0.0	1.0	0.0	60.3	0.0	0.0	0.0	0.0	0.0	0.0
adult	s9999134	word_sepsi	Acute Myocardial Infarction	Cardiovascular		-0.4	-0.5	0.0	-0.5	-0.6	0.0	0.3	0.0	21.6	0.0	0.0	0.0	0.2	0.0	1.4	-0.3	-0.4	0.0	0.0	0.0	0.0	-0.4	-0.5	0.0	0.0	0.0	0.0	0.4	0.0	30.3
adult	s9999135	word_sever	Acute Myocardial Infarction	Cardiovascular		0.2	-0.2	0.8	-0.1	-0.6	0.6	0.0	-0.3	0.5	0.0	-0.4	0.6	0.3	-0.2	1.0	-0.2	-0.2	1.6	0.0	0.0	0.0	-0.8	-0.8	-0.2	0.8	0.2	1.7	0.2	-0.3	0.7
adult	s9999136	word_shock	Acute Myocardial Infarction	Cardiovascular		2.2	0.8	3.2	3.0	1.3	4.2	0.7	0.2	6.0	2.9	0.0	108.9	5.0	2.7	173.1	1.8	0.5	3.7	333.3	0.0	1000.0	0.4	-0.1	1.3	10.8	0.0	48.4	1.0	0.2	6.6
adult	s9999137	word_shot	Acute Myocardial Infarction	Cardiovascular		1.8	0.0	14.9	4.1	0.0	20.0	0.0	0.0	0.0	0.0	0.0	0.0	0.0	0.0	0.0	26.3	0.0	72.4	0.0	0.0	0.0	8.6	0.0	34.5	0.0	0.0	0.0	0.0	0.0	0.0
adult	s9999138	word_skin	Acute Myocardial Infarction	Cardiovascular		0.3	-0.2	1.0	0.4	-0.2	1.9	0.1	-0.1	1.3	0.0	0.0	0.0	9.6	0.0	38.5	0.0	0.0	0.0	0.0	0.0	0.0	0.5	0.0	1.7	0.0	0.0	0.0	0.3	0.0	1.8
adult	s9999139	word_smoke	Acute Myocardial Infarction	Cardiovascular		1.9	0.7	2.6	1.9	0.5	2.9	0.6	0.1	1.6	1.2	0.0	79.2	1.0	0.0	38.5	1.7	0.0	46.1	0.0	0.0	0.0	0.7	0.2	2.5	1.2	0.8	3.8	0.4	0.0	1.3
adult	s999914	word_bacteria	Acute Myocardial Infarction	Cardiovascular		0.5	0.0	2.6	1.0	0.0	15.0	0.0	0.0	0.0	0.0	0.0	0.0	0.0	0.0	0.0	0.0	0.0	0.0	0.0	0.0	0.0	0.7	0.0	56.1	0.0	0.0	0.0	0.0	0.0	0.0
adult	s9999140	word_snake	Acute Myocardial Infarction	Cardiovascular		0.0	0.0	0.0	0.0	0.0	0.0	0.0	0.0	0.0	0.0	0.0	0.0	0.0	0.0	0.0	0.0	0.0	0.0	0.0	0.0	0.0	0.0	0.0	0.0	0.0	0.0	0.0	0.0	0.0	0.0
adult	s9999141	word_stomach	Acute Myocardial Infarction	Cardiovascular		0.2	-0.3	0.7	0.0	-0.4	0.8	0.0	-0.3	0.4	-0.2	-0.6	0.3	0.0	-0.4	0.9	0.0	-0.4	1.5	0.0	0.0	0.0	-0.2	-0.5	0.3	-0.1	-0.3	0.2	0.0	-0.2	0.8
adult	s9999142	word_stomachach	Acute Myocardial Infarction	Cardiovascular		1.0	0.0	3.3	1.1	0.0	4.1	0.0	0.0	0.0	0.0	0.0	0.0	0.0	0.0	0.0	0.0	0.0	0.0	0.0	0.0	0.0	1.3	0.0	56.1	0.0	0.0	0.0	0.0	0.0	0.0
adult	s9999143	word_stone	Acute Myocardial Infarction	Cardiovascular		-0.1	-0.5	0.8	0.3	0.0	1.9	0.0	0.0	0.0	9.9	0.0	39.6	0.9	0.0	43.3	0.0	0.0	0.0	0.0	0.0	0.0	0.4	0.0	30.2	0.0	0.0	0.0	0.0	0.0	0.0
adult	s9999144	word_stool	Acute Myocardial Infarction	Cardiovascular		0.2	-0.2	1.0	0.4	0.0	1.8	0.1	-0.1	0.8	0.0	0.0	0.0	0.0	0.0	0.0	13.2	0.0	52.6	0.0	0.0	0.0	0.1	0.0	1.1	0.0	0.0	0.0	0.2	0.0	1.1
adult	s9999145	word_stress	Acute Myocardial Infarction	Cardiovascular		1.1	0.5	3.2	0.9	0.4	3.3	20.8	0.0	52.1	0.0	0.0	0.0	1.2	0.3	3.3	13.2	0.0	52.6	0.0	0.0	0.0	0.7	0.0	34.5	0.0	0.0	0.0	40.4	0.0	96.0
adult	s9999146	word_stroke	Acute Myocardial Infarction	Cardiovascular		5.2	2.1	5.8	5.0	2.4	8.7	1.3	0.6	2.3	3.2	0.0	99.0	9.6	0.0	38.5	0.0	0.0	0.0	0.0	0.0	0.0	3.4	1.7	8.1	1.0	0.7	3.4	1.5	0.9	3.9
adult	s9999147	word_sugar	Acute Myocardial Infarction	Cardiovascular		1.7	0.9	2.7	2.2	1.0	4.1	1.2	0.3	44.3	1.8	0.6	4.6	1.8	1.1	5.4	0.7	0.0	46.1	0.0	0.0	0.0	1.0	0.2	2.8	0.0	0.0	0.0	1.5	0.2	40.6
adult	s9999148	word_suicid	Acute Myocardial Infarction	Cardiovascular		0.0	0.0	0.0	0.0	0.0	0.0	0.0	0.0	0.0	0.0	0.0	0.0	0.0	0.0	0.0	0.0	0.0	0.0	0.0	0.0	0.0	0.0	0.0	0.0	0.0	0.0	0.0	0.0	0.0	0.0
adult	s9999149	word_surgeri	Acute Myocardial Infarction	Cardiovascular		0.0	-0.3	0.6	0.0	-0.3	0.8	0.5	0.0	1.5	0.0	0.0	0.0	9.6	0.0	38.5	0.2	-0.2	1.3	0.0	0.0	0.0	0.0	0.0	0.0	0.0	0.0	0.0	0.6	0.0	2.3
adult	s999915	word_biopsi	Acute Myocardial Infarction	Cardiovascular		0.9	0.0	4.5	1.1	0.0	12.5	0.7	0.0	50.5	0.0	0.0	0.0	0.0	0.0	0.0	0.0	0.0	0.0	0.0	0.0	0.0	1.0	0.0	38.8	0.0	0.0	0.0	0.6	0.0	40.4
adult	s9999150	word_suspect	Acute Myocardial Infarction	Cardiovascular		-0.4	-0.5	0.7	-0.3	-0.4	0.9	0.4	0.0	15.4	0.0	0.0	0.0	0.0	0.0	0.0	0.0	0.0	0.0	333.3	0.0	1000.0	0.0	0.0	0.0	10.8	0.0	43.0	0.0	0.0	0.0
adult	s9999151	word_swell	Acute Myocardial Infarction	Cardiovascular		0.3	-0.1	0.8	0.3	-0.2	0.8	0.2	-0.2	0.7	-0.2	-0.5	0.2	-0.1	-0.4	0.3	0.3	0.0	3.5	0.0	0.0	0.0	1.4	0.3	13.1	-0.3	-0.4	0.2	0.4	-0.1	1.8
adult	s9999152	word_tetanus	Acute Myocardial Infarction	Cardiovascular		0.0	0.0	0.0	0.0	0.0	0.0	0.0	0.0	0.0	0.0	0.0	0.0	0.0	0.0	0.0	0.0	0.0	0.0	0.0	0.0	0.0	0.0	0.0	0.0	0.0	0.0	0.0	0.0	0.0	0.0
adult	s9999153	word_throat	Acute Myocardial Infarction	Cardiovascular		0.0	-0.3	0.9	0.6	0.0	2.4	-0.1	0.0	0.7	1.1	0.0	74.3	0.0	0.0	0.0	13.2	0.0	52.6	0.0	0.0	0.0	2.3	0.0	69.0	0.2	0.0	3.2	0.0	0.0	0.0
adult	s9999154	word_tongu	Acute Myocardial Infarction	Cardiovascular		1.4	0.5	4.5	1.4	0.0	8.2	3.1	0.9	54.7	19.8	0.0	59.4	0.0	0.0	0.0	0.0	0.0	0.0	0.0	0.0	0.0	25.9	0.0	69.0	10.8	0.0	43.0	40.4	0.0	101.0
adult	s9999155	word_transfus	Acute Myocardial Infarction	Cardiovascular		-0.2	-0.4	0.2	0.0	-0.3	0.9	-0.3	-0.3	0.3	0.0	0.0	0.0	0.0	0.0	0.0	0.0	0.0	0.0	0.0	0.0	0.0	-0.1	-0.4	0.3	0.0	0.0	0.0	-0.2	-0.3	0.3
adult	s9999156	word_tree	Acute Myocardial Infarction	Cardiovascular		0.2	0.0	1.0	0.0	0.0	0.0	5.2	0.0	20.8	0.0	0.0	0.0	0.0	0.0	0.0	0.0	0.0	0.0	0.0	0.0	0.0	0.0	0.0	0.0	0.0	0.0	0.0	10.1	0.0	40.4
adult	s9999157	word_tumor	Acute Myocardial Infarction	Cardiovascular		0.1	-0.2	0.9	0.0	-0.4	1.0	0.6	0.0	28.2	0.5	0.0	7.5	9.6	0.0	38.5	0.0	0.0	0.0	0.0	0.0	0.0	0.0	0.0	0.0	1.1	0.0	86.0	0.0	0.0	0.0
adult	s9999158	word_ulcer	Acute Myocardial Infarction	Cardiovascular		0.6	0.0	1.4	0.2	-0.3	1.4	0.5	0.1	1.8	0.0	0.0	0.0	0.0	0.0	0.0	0.5	0.0	13.2	0.0	0.0	0.0	0.3	0.0	1.7	21.5	0.0	69.9	0.9	0.3	2.6
adult	s9999159	word_ultrasound	Acute Myocardial Infarction	Cardiovascular		-0.1	-0.3	0.4	0.0	-0.3	1.0	-0.2	-0.3	0.4	0.0	0.0	0.0	0.0	0.0	0.0	0.0	0.0	0.0	0.0	0.0	0.0	0.1	-0.1	1.0	0.0	0.0	0.0	-0.1	-0.3	0.4
adult	s999916	word_birth	Acute Myocardial Infarction	Cardiovascular		-0.6	-0.6	0.0	-0.7	-0.6	0.0	0.0	0.0	0.0	0.0	0.0	0.0	0.0	0.0	0.0	0.0	0.0	0.0	0.0	0.0	0.0	0.0	0.0	0.0	0.0	0.0	0.0	0.0	0.0	0.0
adult	s9999160	word_unconsci	Acute Myocardial Infarction	Cardiovascular		0.6	0.0	1.2	0.4	-0.2	1.1	0.4	0.0	1.1	0.7	0.0	4.0	-0.2	-0.4	0.9	0.0	0.0	0.0	0.0	0.0	0.0	0.8	0.3	2.5	0.3	-0.1	1.0	0.5	0.0	22.4
adult	s9999161	word_urin	Acute Myocardial Infarction	Cardiovascular		0.8	0.2	1.3	0.6	0.1	1.5	0.2	-0.1	0.7	-0.1	-0.4	0.4	0.4	-0.1	1.7	0.0	0.0	0.0	0.0	0.0	0.0	0.2	-0.2	0.8	0.4	0.1	1.5	0.1	-0.2	0.8
adult	s9999162	word_uterus	Acute Myocardial Infarction	Cardiovascular		0.9	0.0	2.9	0.8	0.0	4.2	5.2	0.0	20.8	0.0	0.0	0.0	0.0	0.0	0.0	0.0	0.0	0.0	0.0	0.0	0.0	17.2	0.0	51.7	0.0	0.0	0.0	10.1	0.0	40.4
adult	s9999163	word_vascular	Acute Myocardial Infarction	Cardiovascular		1.7	0.0	6.8	2.5	0.0	10.0	0.0	0.0	0.0	0.0	0.0	0.0	0.0	0.0	0.0	13.2	0.0	52.6	0.0	0.0	0.0	0.0	0.0	0.0	0.0	0.0	0.0	0.0	0.0	0.0
adult	s9999164	word_vehicular	Acute Myocardial Infarction	Cardiovascular		1.7	0.0	7.6	2.5	0.0	11.3	0.0	0.0	0.0	0.0	0.0	0.0	0.0	0.0	0.0	0.0	0.0	0.0	0.0	0.0	0.0	8.6	0.0	43.1	0.0	0.0	0.0	0.0	0.0	0.0
adult	s9999165	word_virus	Acute Myocardial Infarction	Cardiovascular		0.0	0.0	0.0	0.0	0.0	0.0	0.0	0.0	0.0	0.0	0.0	0.0	0.0	0.0	0.0	0.0	0.0	0.0	0.0	0.0	0.0	0.0	0.0	0.0	0.0	0.0	0.0	0.0	0.0	0.0
adult	s9999166	word_vomit	Acute Myocardial Infarction	Cardiovascular		1.4	0.6	2.0	1.0	0.4	1.9	0.6	0.0	0.9	-0.1	-0.4	0.5	0.4	0.0	1.2	0.9	0.0	7.0	0.0	0.0	0.0	0.4	-0.2	0.8	0.3	0.0	0.8	0.1	-0.3	0.5
adult	s9999167	word_water	Acute Myocardial Infarction	Cardiovascular		0.2	-0.5	0.8	0.4	-0.3	1.0	-0.3	-0.5	0.3	-0.3	-0.6	0.5	-0.4	-0.6	0.3	0.0	0.0	0.0	0.0	0.0	0.0	0.1	-0.2	0.8	0.0	-0.2	1.1	-0.1	-0.3	0.8
adult	s9999168	word_womb	Acute Myocardial Infarction	Cardiovascular		0.4	0.0	2.1	0.9	0.0	7.5	0.0	0.0	0.0	0.0	0.0	0.0	0.7	0.0	28.8	0.0	0.0	0.0	0.0	0.0	0.0	0.0	0.0	0.0	0.0	0.0	0.0	0.0	0.0	0.0
adult	s9999169	word_wound	Acute Myocardial Infarction	Cardiovascular		0.3	-0.2	0.8	0.5	-0.2	1.2	0.0	-0.1	0.8	0.8	0.0	39.6	0.0	0.0	0.0	0.0	0.0	0.0	0.0	0.0	0.0	0.0	-0.2	0.6	0.0	0.0	0.0	0.1	0.0	1.0
adult	s999917	word_bite	Acute Myocardial Infarction	Cardiovascular		0.6	-0.2	1.4	0.4	-0.3	1.6	1.1	0.2	4.4	0.0	0.0	0.0	0.0	0.0	0.0	0.0	-0.2	1.9	0.0	0.0	0.0	2.7	0.0	81.9	0.0	0.0	0.0	1.2	0.4	9.8
adult	s9999170	word_xray	Acute Myocardial Infarction	Cardiovascular		1.0	0.5	1.7	0.7	0.2	2.6	0.3	0.0	0.9	0.0	0.0	0.0	0.0	0.0	0.0	0.0	0.0	0.0	0.0	0.0	0.0	0.2	-0.2	1.5	0.0	0.0	0.0	0.5	0.0	1.1
adult	s9999171	word_yellow	Acute Myocardial Infarction	Cardiovascular		0.8	0.0	1.3	0.4	-0.3	1.7	0.0	-0.2	0.8	0.0	0.0	0.0	0.3	0.0	9.6	0.0	0.0	0.0	0.0	0.0	0.0	0.6	0.1	2.1	0.9	0.4	2.3	0.0	-0.2	0.7
adult	s999918	word_black	Acute Myocardial Infarction	Cardiovascular		-0.2	-0.5	0.5	-0.3	-0.5	0.0	0.0	-0.3	1.4	0.0	0.0	0.0	0.0	0.0	0.0	0.0	0.0	0.0	0.0	0.0	0.0	0.0	0.0	0.0	0.4	0.0	43.0	0.4	0.0	3.0
adult	s999919	word_blood	Acute Myocardial Infarction	Cardiovascular		-0.2	-0.5	0.0	0.0	-0.4	0.3	-0.9	-1.1	-0.4	-0.9	-1.1	-0.2	-0.4	-0.7	0.0	-0.5	-0.6	-0.2	0.0	0.0	0.0	-0.4	-0.8	0.1	-0.4	-0.6	-0.1	-0.6	-0.8	0.0
adult	s99992	word_accid	Acute Myocardial Infarction	Cardiovascular		0.4	-0.1	1.1	0.5	-0.1	1.5	0.7	0.0	4.5	0.3	0.0	1.7	0.0	0.0	0.0	1.9	0.0	65.8	0.0	0.0	0.0	0.0	-0.1	1.1	10.8	0.0	48.4	0.7	0.0	3.0
adult	s999920	word_bone	Acute Myocardial Infarction	Cardiovascular		-0.1	-0.3	0.5	0.1	-0.2	1.1	0.0	0.0	0.0	0.0	0.0	0.0	0.0	0.0	0.0	2.0	0.0	52.6	0.0	0.0	0.0	0.3	0.0	1.4	0.0	0.0	0.0	0.0	0.0	0.0
adult	s999921	word_born	Acute Myocardial Infarction	Cardiovascular		-0.1	0.0	1.4	0.0	0.0	0.0	14.4	0.0	20.8	0.0	0.0	0.0	0.0	0.0	0.0	0.0	0.0	0.0	0.0	0.0	0.0	0.0	0.0	0.0	10.8	0.0	43.0	0.0	0.0	0.0
adult	s999922	word_bowel	Acute Myocardial Infarction	Cardiovascular		0.5	0.0	1.5	0.3	0.0	1.4	1.1	0.0	28.8	0.0	0.0	0.0	0.0	0.0	0.0	0.0	0.0	0.0	0.0	0.0	0.0	0.3	0.0	1.1	0.0	0.0	0.0	1.3	0.0	50.5
adult	s999923	word_brain	Acute Myocardial Infarction	Cardiovascular		0.5	-0.1	1.0	0.5	-0.1	1.1	0.3	0.1	1.1	0.9	0.2	2.6	0.4	0.0	1.6	0.4	0.0	11.3	0.0	0.0	0.0	0.1	0.0	1.3	1.6	0.6	123.7	0.2	0.0	0.9
adult	s999924	word_breast	Acute Myocardial Infarction	Cardiovascular		1.5	0.3	14.2	1.8	0.2	22.5	10.4	0.0	31.3	0.0	0.0	0.0	0.0	0.0	0.0	13.2	0.0	65.8	0.0	0.0	0.0	34.5	0.0	77.6	21.5	0.0	75.3	0.0	0.0	0.0
adult	s999925	word_breath	Acute Myocardial Infarction	Cardiovascular		1.5	1.0	2.0	2.4	1.3	3.1	0.4	0.0	0.6	0.4	-0.1	1.1	0.5	0.0	1.2	0.8	0.0	3.7	0.0	0.0	0.0	0.6	0.0	1.1	0.4	0.1	1.2	0.7	0.1	1.0
adult	s999926	word_broken	Acute Myocardial Infarction	Cardiovascular		0.1	0.0	1.5	0.0	0.0	1.1	10.4	0.0	33.9	0.0	0.0	0.0	1.0	0.0	38.5	0.0	0.0	0.0	0.0	0.0	0.0	0.0	0.0	0.0	10.8	0.0	48.4	10.1	0.0	40.4
adult	s999927	word_cancer	Acute Myocardial Infarction	Cardiovascular		0.1	-0.2	0.5	0.3	-0.2	0.7	-0.1	-0.2	0.4	0.3	0.0	0.9	0.4	0.0	9.6	0.2	0.0	1.0	0.0	0.0	0.0	0.4	0.0	1.2	0.3	0.0	1.8	0.0	-0.1	0.4
adult	s999928	word_cardio	Acute Myocardial Infarction	Cardiovascular		6.4	3.2	8.2	11.4	4.0	11.3	1.8	1.0	25.0	1.7	0.5	8.2	221.2	120.1	326.9	21.4	6.8	302.6	0.0	0.0	0.0	2.7	1.6	8.6	0.0	0.0	0.0	2.7	1.0	11.3
adult	s999929	word_cardiomegali	Acute Myocardial Infarction	Cardiovascular		1.6	0.0	16.9	7.5	0.0	20.0	5.2	0.0	28.7	0.0	0.0	0.0	0.0	0.0	0.0	0.0	0.0	0.0	0.0	0.0	0.0	2.4	0.0	69.0	0.0	0.0	0.0	10.1	0.0	40.4
adult	s99993	word_alcohol	Acute Myocardial Infarction	Cardiovascular		-0.5	-0.6	0.2	-0.5	-0.7	-0.2	0.2	0.1	1.3	0.0	0.0	0.0	0.0	0.0	0.0	0.0	0.0	0.0	0.0	0.0	0.0	0.0	0.0	0.0	0.0	0.0	0.0	0.3	-0.1	2.0
adult	s999930	word_cathet	Acute Myocardial Infarction	Cardiovascular		0.3	-0.1	1.6	0.8	0.0	3.3	0.3	0.0	1.5	0.0	0.0	0.0	0.0	0.0	0.0	0.0	0.0	0.0	0.0	0.0	0.0	1.1	0.0	64.7	0.0	0.0	0.0	0.4	0.0	2.0
adult	s999931	word_cerebr	Acute Myocardial Infarction	Cardiovascular		0.2	-0.1	2.1	0.3	0.0	2.0	10.4	0.0	41.7	0.0	0.0	0.0	0.0	0.0	0.0	0.0	0.0	0.0	0.0	0.0	0.0	17.2	0.0	51.7	0.0	0.0	0.0	20.2	0.0	65.7
adult	s999932	word_cervix	Acute Myocardial Infarction	Cardiovascular		0.0	0.0	0.0	0.0	0.0	0.0	0.0	0.0	0.0	0.0	0.0	0.0	0.0	0.0	0.0	0.0	0.0	0.0	0.0	0.0	0.0	0.0	0.0	0.0	0.0	0.0	0.0	0.0	0.0	0.0
adult	s999933	word_cesarean	Acute Myocardial Infarction	Cardiovascular		3.0	0.0	6.8	0.0	0.0	0.0	5.2	0.0	20.8	0.0	0.0	0.0	0.0	0.0	0.0	0.0	0.0	0.0	0.0	0.0	0.0	0.0	0.0	0.0	10.8	0.0	43.0	0.0	0.0	0.0
adult	s999934	word_chemotherapi	Acute Myocardial Infarction	Cardiovascular		0.7	0.0	3.3	0.8	0.0	7.9	0.0	0.0	0.0	0.0	0.0	0.0	0.0	0.0	0.0	0.0	0.0	0.0	0.0	0.0	0.0	1.2	0.0	43.1	0.0	0.0	0.0	0.0	0.0	0.0
adult	s999935	word_chest	Acute Myocardial Infarction	Cardiovascular		5.1	3.1	6.8	3.9	2.6	6.5	2.6	1.3	3.4	2.3	1.3	4.5	2.5	1.3	5.3	2.4	0.0	92.1	0.0	0.0	0.0	1.0	0.5	2.4	2.2	1.5	5.0	1.2	0.5	1.9
adult	s999936	word_chronic	Acute Myocardial Infarction	Cardiovascular		0.5	0.0	1.5	0.7	0.0	2.4	0.5	0.0	2.6	0.0	0.0	0.0	4.0	0.0	38.5	0.8	0.0	2.5	0.0	0.0	0.0	0.8	0.0	2.6	0.0	0.0	0.0	0.7	0.0	14.0
adult	s999937	word_cirrhosi	Acute Myocardial Infarction	Cardiovascular		1.7	0.0	6.8	2.5	0.0	10.0	0.0	0.0	0.0	0.0	0.0	0.0	0.0	0.0	0.0	0.0	0.0	0.0	0.0	0.0	0.0	8.6	0.0	34.5	0.0	0.0	0.0	0.0	0.0	0.0
adult	s999938	word_clot	Acute Myocardial Infarction	Cardiovascular		0.5	0.0	1.6	0.9	0.3	2.7	0.2	0.0	10.4	1.7	0.3	59.4	9.6	0.0	38.5	0.0	0.0	0.0	0.0	0.0	0.0	1.0	0.0	51.7	0.0	0.0	0.0	0.2	0.0	10.1
adult	s999939	word_collaps	Acute Myocardial Infarction	Cardiovascular		3.1	0.0	19.0	0.0	0.0	0.0	2.4	0.3	52.1	0.0	0.0	0.0	0.0	0.0	0.0	0.0	0.0	0.0	0.0	0.0	0.0	0.0	0.0	0.0	0.0	0.0	0.0	3.1	1.0	111.1
adult	s99994	word_ami	Acute Myocardial Infarction	Cardiovascular		13.1	9.1	20.4	14.6	10.1	24.4	119.8	57.3	190.1	10.5	8.3	440.6	15.0	11.0	562.5	15.6	10.5	381.6	0.0	0.0	0.0	7.8	4.6	400.9	139.8	53.8	236.6	101.0	30.3	186.9
adult	s999940	word_colon	Acute Myocardial Infarction	Cardiovascular		0.7	0.0	5.1	1.1	0.0	12.5	0.0	0.0	0.0	0.0	0.0	0.0	0.0	0.0	0.0	0.0	0.0	0.0	0.0	0.0	0.0	1.0	0.0	47.5	0.0	0.0	0.0	0.0	0.0	0.0
adult	s999941	word_coma	Acute Myocardial Infarction	Cardiovascular		0.5	-0.1	1.2	0.0	-0.4	0.8	0.5	0.1	1.8	-0.2	-0.5	0.5	0.0	0.0	0.0	0.8	0.0	39.5	0.0	0.0	0.0	0.2	0.0	1.9	0.0	0.0	0.0	0.7	0.2	1.8
adult	s999942	word_congest	Acute Myocardial Infarction	Cardiovascular		1.1	0.3	9.5	1.3	0.1	8.8	0.0	0.0	0.0	19.8	0.0	59.4	28.8	0.0	72.2	0.0	0.0	0.0	0.0	0.0	0.0	8.6	0.0	43.1	0.0	0.0	0.0	0.0	0.0	0.0
adult	s999943	word_conscious	Acute Myocardial Infarction	Cardiovascular		0.8	0.2	1.5	0.7	0.1	1.8	0.5	0.1	1.7	0.9	0.2	3.1	0.0	0.0	1.5	26.3	0.0	78.9	0.0	0.0	0.0	0.3	-0.1	1.7	0.9	0.0	53.8	1.1	0.5	3.5
adult	s999944	word_convuls	Acute Myocardial Infarction	Cardiovascular		0.6	0.2	2.7	0.0	0.0	0.0	0.2	0.0	1.6	0.0	0.0	0.0	0.0	0.0	0.0	0.0	0.0	0.0	0.0	0.0	0.0	0.0	0.0	0.0	0.5	0.0	1.5	1.7	0.0	65.7
adult	s999945	word_copd	Acute Myocardial Infarction	Cardiovascular		8.8	0.0	20.3	7.5	0.0	21.3	10.4	0.0	31.3	19.8	0.0	59.4	9.6	0.0	38.5	0.0	0.0	0.0	0.0	0.0	0.0	0.0	0.0	0.0	10.8	0.0	48.4	10.1	0.0	40.4
adult	s999946	word_cough	Acute Myocardial Infarction	Cardiovascular		0.9	0.3	1.4	0.9	0.1	1.6	0.1	-0.2	0.6	0.0	-0.4	0.4	0.6	0.0	2.4	0.0	0.0	0.0	0.0	0.0	0.0	0.2	-0.1	0.6	0.1	-0.2	0.7	0.5	0.0	1.0
adult	s999947	word_ctscan	Acute Myocardial Infarction	Cardiovascular		-0.1	-0.1	0.8	0.0	0.0	0.0	0.4	0.0	20.8	0.0	0.0	0.0	0.0	0.0	0.0	0.0	0.0	0.0	0.0	0.0	0.0	0.0	0.0	0.0	0.0	0.0	0.0	0.6	0.0	35.4
adult	s999948	word_cut	Acute Myocardial Infarction	Cardiovascular		0.0	-0.4	0.7	0.0	-0.4	1.2	0.4	0.0	1.8	1.3	0.0	49.5	0.0	0.0	0.0	-0.2	-0.2	1.6	0.0	0.0	0.0	1.0	0.0	51.7	10.8	0.0	43.0	0.4	0.0	5.3
adult	s999949	word_deliv	Acute Myocardial Infarction	Cardiovascular		-0.1	-0.3	0.6	0.2	0.0	1.1	0.0	0.0	0.0	9.9	0.0	39.6	0.0	0.0	0.0	0.0	0.0	0.0	0.0	0.0	0.0	0.0	0.0	0.0	0.0	0.0	0.0	0.0	0.0	0.0
adult	s99995	word_amput	Acute Myocardial Infarction	Cardiovascular		1.4	0.1	12.1	0.9	0.0	12.6	15.6	0.0	41.7	9.9	0.0	34.7	0.0	0.0	0.0	0.0	0.0	0.0	0.0	0.0	0.0	1.3	0.0	34.5	0.0	0.0	0.0	30.3	0.0	80.8
adult	s999950	word_depress	Acute Myocardial Infarction	Cardiovascular		0.3	-0.3	1.1	0.3	-0.2	1.4	10.4	0.0	33.9	2.0	0.0	89.1	0.0	0.0	0.0	-0.3	-0.6	0.8	0.0	0.0	0.0	8.6	0.0	43.1	0.0	0.0	0.0	20.2	0.0	65.7
adult	s999951	word_diabet	Acute Myocardial Infarction	Cardiovascular		1.9	0.9	2.4	1.8	0.9	3.0	0.8	0.4	1.7	1.8	0.3	84.2	3.6	0.0	81.8	1.4	0.4	2.1	0.0	0.0	0.0	0.8	0.3	2.4	0.4	0.1	1.0	1.8	0.9	4.1
adult	s999952	word_dialysi	Acute Myocardial Infarction	Cardiovascular		0.7	0.2	2.2	0.7	0.0	2.5	1.0	0.2	48.7	0.0	0.0	0.0	0.0	0.0	0.0	1.4	0.0	52.6	0.0	0.0	0.0	0.4	0.0	30.2	0.0	0.0	0.0	1.0	0.2	7.9
adult	s999953	word_diarrhea	Acute Myocardial Infarction	Cardiovascular		0.8	0.1	3.2	1.0	0.0	7.3	28.8	0.0	31.3	0.0	0.0	0.0	19.2	0.0	57.7	1.6	0.0	72.4	0.0	0.0	0.0	0.0	0.0	0.0	0.0	0.0	0.0	20.2	0.0	65.7
adult	s999954	word_digest	Acute Myocardial Infarction	Cardiovascular		1.0	0.0	11.9	1.3	0.0	18.8	0.0	0.0	0.0	19.8	0.0	59.4	9.6	0.0	38.5	0.0	0.0	0.0	0.0	0.0	0.0	0.0	0.0	0.0	0.0	0.0	0.0	0.0	0.0	0.0
adult	s999955	word_dizzi	Acute Myocardial Infarction	Cardiovascular		1.2	0.3	2.5	3.1	1.0	6.7	0.1	-0.1	1.2	0.0	0.0	0.0	1.7	0.5	6.7	0.0	0.0	0.0	0.0	0.0	0.0	2.1	0.0	90.6	1.0	0.0	53.8	0.5	0.1	1.8
adult	s999956	word_drink	Acute Myocardial Infarction	Cardiovascular		0.1	-0.4	0.5	0.1	-0.3	0.8	-0.4	-0.5	0.1	0.1	-0.2	1.3	0.4	0.0	33.7	0.1	0.0	1.3	0.0	0.0	0.0	-0.1	-0.4	0.5	0.0	0.0	0.0	-0.3	-0.5	0.3
adult	s999957	word_drown	Acute Myocardial Infarction	Cardiovascular		0.0	0.0	0.0	0.0	0.0	0.0	0.0	0.0	0.0	0.0	0.0	0.0	0.0	0.0	0.0	0.0	0.0	0.0	0.0	0.0	0.0	0.0	0.0	0.0	0.0	0.0	0.0	0.0	0.0	0.0
adult	s999958	word_dyspnea	Acute Myocardial Infarction	Cardiovascular		0.7	0.1	2.6	1.0	0.2	2.9	9.6	0.0	36.5	0.0	0.0	0.0	0.0	0.0	0.0	0.0	0.0	0.0	0.0	0.0	0.0	0.4	0.1	1.7	0.0	0.0	0.0	2.8	0.0	60.6
adult	s999959	word_ecg	Acute Myocardial Infarction	Cardiovascular		5.1	3.1	10.6	8.3	4.3	18.7	2.0	1.0	7.2	21.1	9.3	311.9	19.2	0.0	62.5	0.0	0.0	0.0	0.0	0.0	0.0	3.4	1.4	129.4	43.0	0.0	96.8	2.4	1.0	56.4
adult	s99996	word_anemia	Acute Myocardial Infarction	Cardiovascular		-0.3	-0.6	0.1	-0.5	-0.7	-0.2	0.8	0.0	8.0	0.0	0.0	0.0	0.0	0.0	0.0	0.0	0.0	0.0	0.0	0.0	0.0	-0.1	-0.2	0.0	0.0	0.0	0.0	0.7	0.0	4.7
adult	s999960	word_edema	Acute Myocardial Infarction	Cardiovascular		0.7	0.1	1.1	0.6	0.0	1.6	0.0	-0.1	0.8	0.0	0.0	0.0	0.0	0.0	0.0	0.0	0.0	0.0	0.0	0.0	0.0	0.1	-0.2	0.7	0.0	0.0	0.0	0.1	-0.2	0.7
adult	s999961	word_electr	Acute Myocardial Infarction	Cardiovascular		1.8	0.0	17.4	2.2	0.0	17.5	5.2	0.0	20.8	9.9	0.0	39.6	9.6	0.0	38.5	0.0	0.0	0.0	0.0	0.0	0.0	8.6	0.0	43.1	0.0	0.0	0.0	10.1	0.0	50.5
adult	s999962	word_encephalopathi	Acute Myocardial Infarction	Cardiovascular		0.7	0.0	3.5	1.2	0.0	16.3	0.0	0.0	0.0	0.0	0.0	0.0	0.0	0.0	0.0	0.0	0.0	0.0	0.0	0.0	0.0	25.9	0.0	69.0	0.0	0.0	0.0	0.0	0.0	0.0
adult	s999963	word_enlarg	Acute Myocardial Infarction	Cardiovascular		1.2	0.5	2.3	1.1	0.5	3.5	0.7	0.4	2.1	9.9	0.0	39.6	0.0	0.0	0.0	0.0	0.0	0.0	0.0	0.0	0.0	0.5	0.0	1.7	0.0	0.0	0.0	0.8	0.3	2.4
adult	s999964	word_epilepsi	Acute Myocardial Infarction	Cardiovascular		0.6	0.0	8.9	1.1	0.0	10.0	0.0	0.0	0.0	0.0	0.0	0.0	0.0	0.0	0.0	13.2	0.0	52.6	0.0	0.0	0.0	0.0	0.0	0.0	0.0	0.0	0.0	0.0	0.0	0.0
adult	s999965	word_esophag	Acute Myocardial Infarction	Cardiovascular		0.0	0.0	0.0	0.0	0.0	0.0	0.0	0.0	0.0	0.0	0.0	0.0	0.0	0.0	0.0	0.0	0.0	0.0	0.0	0.0	0.0	0.0	0.0	0.0	0.0	0.0	0.0	0.0	0.0	0.0
adult	s999966	word_failur	Acute Myocardial Infarction	Cardiovascular		0.1	-0.3	0.5	0.3	-0.3	0.8	0.2	0.0	1.1	0.4	0.0	39.6	0.6	0.0	28.8	0.1	-0.3	1.1	0.0	0.0	0.0	-0.2	-0.3	0.5	0.0	0.0	0.0	0.3	0.0	1.2
adult	s999967	word_faint	Acute Myocardial Infarction	Cardiovascular		1.2	0.3	2.3	1.8	0.6	4.0	0.9	0.0	28.7	19.8	0.0	74.3	0.6	0.0	2.0	39.5	0.0	98.7	0.0	0.0	0.0	17.2	0.0	51.7	0.0	0.0	0.0	1.2	0.0	50.5
adult	s999968	word_fall	Acute Myocardial Infarction	Cardiovascular		0.7	0.2	1.2	0.4	-0.1	1.0	0.8	0.4	2.1	0.0	-0.4	0.6	0.0	-0.5	0.7	0.1	-0.3	1.4	0.0	0.0	0.0	0.6	0.1	2.1	1.3	0.8	87.2	0.4	0.0	1.9
adult	s999969	word_fever	Acute Myocardial Infarction	Cardiovascular		0.0	-0.3	0.3	-0.1	-0.4	0.4	-0.5	-0.7	0.0	-0.3	-0.5	0.1	-0.4	-0.6	0.1	0.0	0.0	0.0	0.0	0.0	0.0	-0.2	-0.5	0.3	-0.3	-0.4	0.1	-0.4	-0.6	0.0
adult	s99997	word_antibiot	Acute Myocardial Infarction	Cardiovascular		0.4	0.0	2.3	0.3	0.0	1.6	2.3	0.0	54.9	0.0	0.0	0.0	0.0	0.0	0.0	0.0	0.0	0.0	0.0	0.0	0.0	0.2	0.0	1.3	0.0	0.0	0.0	2.4	0.0	80.8
adult	s999970	word_finger	Acute Myocardial Infarction	Cardiovascular		1.3	0.2	3.4	2.0	0.0	7.5	1.1	0.0	50.5	9.9	0.0	34.7	0.0	0.0	0.0	4.3	0.0	65.8	0.0	0.0	0.0	17.2	0.0	51.7	0.0	0.0	0.0	2.8	0.0	60.6
adult	s999971	word_fire	Acute Myocardial Infarction	Cardiovascular		0.5	-0.1	1.7	0.7	0.0	2.8	0.8	0.0	57.6	1.1	0.0	59.4	0.9	0.0	33.7	0.0	0.0	0.0	0.0	0.0	0.0	2.6	0.0	56.1	0.0	0.0	0.0	3.1	0.0	60.6
adult	s999972	word_fluid	Acute Myocardial Infarction	Cardiovascular		0.6	0.1	1.0	0.3	-0.1	1.7	0.0	-0.3	0.5	0.0	0.0	0.0	0.0	0.0	0.0	0.0	0.0	0.0	0.0	0.0	0.0	0.2	-0.1	1.3	0.0	0.0	0.0	0.2	-0.2	0.7
adult	s999973	word_foot	Acute Myocardial Infarction	Cardiovascular		0.8	0.2	1.5	0.8	0.1	1.5	0.2	-0.2	1.1	9.9	0.0	34.7	0.0	0.0	0.0	1.0	0.0	4.1	0.0	0.0	0.0	0.1	-0.2	0.7	0.0	0.0	0.0	0.4	-0.1	1.5
adult	s999974	word_fractur	Acute Myocardial Infarction	Cardiovascular		0.2	0.0	1.0	0.3	0.0	2.1	0.0	0.0	0.0	0.0	0.0	0.0	0.0	0.0	0.0	0.0	0.0	0.0	0.0	0.0	0.0	8.6	0.0	34.5	0.0	0.0	0.0	0.0	0.0	0.0
adult	s999975	word_goiter	Acute Myocardial Infarction	Cardiovascular		0.5	0.0	5.5	0.7	0.0	8.4	5.2	0.0	20.8	0.0	0.0	0.0	0.0	0.0	0.0	0.0	0.0	0.0	0.0	0.0	0.0	0.4	0.0	25.9	0.0	0.0	0.0	10.1	0.0	40.4
adult	s999976	word_hand	Acute Myocardial Infarction	Cardiovascular		0.8	0.1	1.5	0.6	-0.1	1.4	0.4	0.0	1.7	0.1	-0.3	0.9	1.8	0.5	5.0	0.1	-0.2	2.6	0.0	0.0	0.0	0.1	0.0	1.9	1.0	0.4	2.5	0.0	0.0	1.0
adult	s999977	word_head	Acute Myocardial Infarction	Cardiovascular		1.0	0.3	1.8	0.6	-0.1	1.4	0.6	0.3	1.6	0.0	-0.4	1.0	0.3	-0.1	1.6	0.3	0.0	2.4	0.0	0.0	0.0	0.1	-0.1	1.1	2.1	1.0	236.6	0.3	0.0	1.5
adult	s999978	word_headach	Acute Myocardial Infarction	Cardiovascular		0.8	0.0	1.3	0.5	-0.1	1.2	0.5	0.0	1.4	0.6	0.0	29.7	0.1	-0.3	1.7	0.9	0.0	46.1	0.0	0.0	0.0	0.6	0.0	2.9	1.5	0.6	134.5	0.6	0.1	1.8
adult	s999979	word_heart	Acute Myocardial Infarction	Cardiovascular		4.9	3.3	7.1	5.6	3.2	7.8	2.2	1.5	3.5	2.0	1.2	4.2	5.9	3.0	48.5	3.8	1.0	10.7	0.0	0.0	0.0	1.2	0.7	2.3	1.7	1.1	4.2	1.9	1.2	3.3
adult	s99998	word_appetit	Acute Myocardial Infarction	Cardiovascular		0.6	0.1	1.4	0.6	0.1	1.9	0.1	-0.1	0.9	19.8	0.0	69.3	0.0	0.0	0.0	0.0	0.0	0.0	0.0	0.0	0.0	0.2	0.0	1.1	0.0	0.0	0.0	0.2	-0.2	0.8
adult	s999980	word_hematoma	Acute Myocardial Infarction	Cardiovascular		0.0	0.0	0.0	0.0	0.0	0.0	0.0	0.0	0.0	0.0	0.0	0.0	0.0	0.0	0.0	0.0	0.0	0.0	0.0	0.0	0.0	0.0	0.0	0.0	0.0	0.0	0.0	0.0	0.0	0.0
adult	s999981	word_hemorrhag	Acute Myocardial Infarction	Cardiovascular		0.2	-0.2	1.0	0.3	-0.1	1.7	5.2	0.0	28.7	9.9	0.0	39.6	19.2	0.0	67.3	-0.1	0.0	0.0	0.0	0.0	0.0	8.6	0.0	38.8	0.0	0.0	0.0	10.1	0.0	40.4
adult	s999982	word_hepat	Acute Myocardial Infarction	Cardiovascular		0.4	0.0	1.7	0.3	0.0	2.6	1.5	0.0	43.2	9.9	0.0	39.6	0.0	0.0	0.0	0.0	0.0	0.0	0.0	0.0	0.0	0.0	0.0	0.0	0.0	0.0	0.0	1.6	0.0	40.4
adult	s999983	word_hernia	Acute Myocardial Infarction	Cardiovascular		0.1	-0.1	1.4	0.7	0.0	2.9	0.0	0.0	0.0	0.0	0.0	0.0	0.0	0.0	0.0	0.5	0.0	19.8	0.0	0.0	0.0	17.2	0.0	56.1	0.0	0.0	0.0	0.0	0.0	0.0
adult	s999984	word_hiv	Acute Myocardial Infarction	Cardiovascular		0.3	0.0	5.9	0.4	0.0	7.5	0.0	0.0	0.0	1.3	0.0	39.6	0.0	0.0	0.0	0.0	0.0	0.0	0.0	0.0	0.0	0.0	0.0	0.0	0.0	0.0	0.0	0.0	0.0	0.0
adult	s999985	word_hypertens	Acute Myocardial Infarction	Cardiovascular		2.1	1.6	3.8	0.0	0.0	0.0	1.2	0.6	2.0	0.0	0.0	0.0	0.0	0.0	0.0	0.0	0.0	0.0	0.0	0.0	0.0	0.0	0.0	0.0	1.9	1.0	5.8	0.9	0.3	1.7
adult	s999986	word_hypovolem	Acute Myocardial Infarction	Cardiovascular		0.0	0.0	0.0	0.0	0.0	0.0	0.0	0.0	0.0	0.0	0.0	0.0	0.0	0.0	0.0	0.0	0.0	0.0	0.0	0.0	0.0	0.0	0.0	0.0	0.0	0.0	0.0	0.0	0.0	0.0
adult	s999987	word_icu	Acute Myocardial Infarction	Cardiovascular		2.7	1.3	3.5	3.2	1.2	5.5	1.1	0.6	2.8	0.0	0.0	2.1	9.6	0.0	38.5	13.2	0.0	65.8	0.0	0.0	0.0	2.7	1.6	7.9	0.0	0.0	0.0	1.5	0.8	3.4
adult	s999988	word_infarct	Acute Myocardial Infarction	Cardiovascular		12.9	5.4	81.1	16.9	9.3	87.5	57.3	20.8	104.2	0.0	0.0	0.0	28.8	0.0	72.2	118.4	32.8	223.7	0.0	0.0	0.0	5.4	4.0	150.9	0.0	0.0	0.0	111.1	35.3	207.1
adult	s999989	word_infect	Acute Myocardial Infarction	Cardiovascular		0.0	-0.5	0.4	-0.1	-0.6	0.5	0.4	0.1	1.2	-0.4	-0.5	0.1	-0.3	-0.1	0.0	0.1	-0.3	1.6	0.0	0.0	0.0	0.3	-0.1	1.5	0.0	0.0	0.0	0.6	0.1	2.0
adult	s99999	word_arrest	Acute Myocardial Infarction	Cardiovascular		4.6	1.6	6.4	4.7	1.6	5.9	8.6	4.5	117.0	1.1	0.0	22.7	163.5	81.7	259.6	0.8	0.0	39.5	0.0	0.0	0.0	1.1	0.6	3.6	0.0	0.0	0.0	10.9	4.2	156.6
adult	s999990	word_inflam	Acute Myocardial Infarction	Cardiovascular		0.7	0.0	2.1	0.8	0.3	3.2	1.3	0.0	72.0	0.0	0.0	0.0	0.0	0.0	0.0	1.0	0.0	52.6	0.0	0.0	0.0	0.6	0.0	2.2	0.0	0.0	0.0	1.0	0.0	65.7
adult	s999991	word_inhal	Acute Myocardial Infarction	Cardiovascular		1.1	0.3	2.1	2.1	0.5	5.7	0.3	0.0	1.1	0.0	0.0	0.0	0.0	0.0	0.0	0.0	0.0	0.0	0.0	0.0	0.0	1.1	0.4	4.4	21.5	0.0	69.9	0.5	0.0	1.6
adult	s999992	word_injuri	Acute Myocardial Infarction	Cardiovascular		0.0	-0.4	0.7	-0.1	-0.4	0.6	1.8	0.0	50.5	0.1	0.0	0.9	0.4	0.0	8.7	0.0	0.0	0.0	0.0	0.0	0.0	0.0	0.0	0.0	10.8	0.0	43.0	10.1	0.0	40.4
adult	s999993	word_intestin	Acute Myocardial Infarction	Cardiovascular		0.0	-0.3	0.8	0.2	-0.2	1.7	0.1	0.0	1.0	0.0	0.0	0.0	0.0	0.0	0.0	0.0	0.0	0.0	0.0	0.0	0.0	0.9	0.0	34.5	10.8	0.0	43.0	0.0	0.0	0.0
adult	s999994	word_intracerebr	Acute Myocardial Infarction	Cardiovascular		0.0	0.0	0.0	0.0	0.0	0.0	0.0	0.0	0.0	0.0	0.0	0.0	0.0	0.0	0.0	0.0	0.0	0.0	0.0	0.0	0.0	0.0	0.0	0.0	0.0	0.0	0.0	0.0	0.0	0.0
adult	s999995	word_intub	Acute Myocardial Infarction	Cardiovascular		0.9	0.3	2.0	1.9	0.4	5.1	0.2	-0.1	1.0	0.0	0.0	0.0	0.0	0.0	0.0	1.5	0.0	52.6	0.0	0.0	0.0	1.6	0.4	4.1	0.0	0.0	0.0	0.3	-0.1	1.2
adult	s999996	word_ischemia	Acute Myocardial Infarction	Cardiovascular		2.8	1.4	26.2	3.6	1.3	37.5	15.6	0.0	41.7	0.0	0.0	0.0	9.6	0.0	38.5	39.5	0.0	105.3	0.0	0.0	0.0	2.0	0.0	86.2	0.0	0.0	0.0	30.3	0.0	80.8
adult	s999997	word_jaundic	Acute Myocardial Infarction	Cardiovascular		-0.2	-0.5	0.4	-0.2	-0.4	0.5	0.7	0.0	20.8	0.0	-0.2	1.0	0.1	0.0	1.0	0.0	0.0	0.0	0.0	0.0	0.0	0.0	0.0	0.0	0.3	0.0	43.0	0.0	0.0	0.0
adult	s999998	word_kerosen	Acute Myocardial Infarction	Cardiovascular		0.0	0.0	0.0	0.0	0.0	0.0	0.0	0.0	0.0	0.0	0.0	0.0	0.0	0.0	0.0	0.0	0.0	0.0	0.0	0.0	0.0	0.0	0.0	0.0	0.0	0.0	0.0	0.0	0.0	0.0
adult	s999999	word_kidney	Acute Myocardial Infarction	Cardiovascular		0.5	0.0	0.9	0.5	-0.1	1.1	0.2	-0.1	1.0	0.0	-0.3	0.7	0.4	0.0	1.4	-0.3	-0.4	1.0	0.0	0.0	0.0	0.1	-0.2	1.0	0.0	0.0	0.0	0.5	0.0	1.6
adult	sex	Sex of deceased	Acute Myocardial Infarction	Cardiovascular		0.0	-0.2	0.4	-0.1	-0.4	0.3	0.1	-0.2	0.5	0.1	-0.2	0.6	-0.1	-0.5	0.3	-0.3	-0.7	0.1	-2.0	-2.3	-1.0	0.5	0.0	0.7	-0.1	-0.3	0.2	0.4	0.0	0.9
adult	age	Last known age of the deceased [years]	Anemia	Maternal		-1.0	-1.3	-0.9	-1.1	-1.3	-0.8	-1.1	-1.5	-0.8	-0.7	-0.9	-0.5	-0.9	-1.0	-0.4				-0.9	-1.1	-0.5				-0.8	-1.0	-0.5
adult	s1	Did Decedent Have Asthma?	Anemia	Maternal		-0.7	-1.2	-0.1	-0.6	-1.1	0.1	-0.8	-0.9	-0.4	-0.4	-0.5	-0.2	-0.1	-0.4	1.1				-0.4	-0.6	0.0				-0.5	-0.7	-0.2
adult	s10	Did Decedent Have Hypertension?	Anemia	Maternal		-0.2	-0.8	0.4	-0.1	-0.7	0.4	-0.8	-1.0	-0.4	1.0	-0.7	3.1	-0.5	-0.9	0.1				0.9	-0.1	2.1				-0.3	-0.5	-0.1
adult	s100	Sudden confusion	Anemia	Maternal		-0.3	-1.1	1.0	-0.3	-1.1	1.0	-0.4	-0.5	0.0	0.0	0.0	0.0	-0.3	-0.6	0.7				0.6	-0.5	3.4				0.0	0.0	0.0
adult	s101	Did [name] experience memory loss at any time in the three months prior to death?	Anemia	Maternal		-0.8	-1.5	0.2	-0.8	-1.5	0.1	-0.4	-0.7	-0.2	-0.5	-0.6	-0.1	0.2	-0.5	1.3				-1.0	-1.0	-0.4				0.0	0.0	0.0
adult	s102	Did [name] have convulsions?	Anemia	Maternal		-0.1	-1.0	1.3	-0.3	-1.3	0.9	8.5	5.2	11.0	-0.7	-0.7	-0.3	-0.3	-0.6	0.7				0.6	-0.4	3.0				6.9	3.9	12.3
adult	s103	For how long before death did the convulsions last? [days]	Anemia	Maternal		0.1	-0.6	2.1	0.5	-0.6	3.4	0.0	0.0	0.0	0.0	0.0	0.0	0.0	0.0	0.0				1.3	0.0	80.0				0.0	0.0	0.0
adult	s104	Did the person become unconscious immediately after the convulsions?	Anemia	Maternal		0.5	-0.6	2.2	0.3	-0.9	2.1	0.0	0.0	0.0	-0.4	-0.6	-0.1	0.0	-0.3	1.5				1.2	0.0	5.4				0.0	0.0	0.0
adult	s105	Was [name] in any way paralyzed?	Anemia	Maternal		-0.9	-1.4	0.0	-0.8	-1.2	0.0	-0.4	-0.5	0.0	-0.3	-0.3	0.0	-0.2	-0.1	0.0				0.1	-0.5	2.2				-0.1	-0.1	0.0
adult	s106	For how long before death did [name] have paralysis? [days]	Anemia	Maternal		-0.3	-0.9	0.9	-0.3	-0.8	0.9	0.0	0.0	0.0	0.0	0.0	0.0	0.0	0.0	0.0				0.9	0.0	5.0				0.0	0.0	0.0
adult	s107	Paralyzed on one side (arm and leg)	Anemia	Maternal		-0.6	-0.9	-0.3	-0.6	-0.8	-0.3	0.0	0.0	0.0	0.0	0.0	0.0	0.0	0.0	0.0				0.0	0.0	0.0				0.0	0.0	0.0
adult	s109	Paralyzed lower part of body	Anemia	Maternal		-0.4	-0.6	-0.2	-0.5	-0.6	0.0	0.0	0.0	0.0	0.0	0.0	0.0	0.0	0.0	0.0				0.0	0.0	0.0				0.0	0.0	0.0
adult	s11	Did Decedent Have Obesity?	Anemia	Maternal		-0.8	-1.1	-0.1	-0.7	-1.1	-0.2	-0.4	-0.5	0.0	-0.5	-0.5	0.0	0.3	0.0	2.9				-0.1	-0.3	0.0				0.0	0.0	0.0
adult	s110	Paralyzed upper part of body	Anemia	Maternal		0.0	0.0	0.0	0.0	0.0	0.0	0.0	0.0	0.0	0.0	0.0	0.0	0.0	0.0	0.0				0.0	0.0	0.0				0.0	0.0	0.0
adult	s111	Paralyzed one leg only	Anemia	Maternal		1.4	0.0	10.0	1.6	0.0	7.6	0.0	0.0	0.0	0.0	0.0	0.0	0.0	0.0	0.0				40.0	0.0	160.0				0.0	0.0	0.0
adult	s112	Paralyzed one arm only	Anemia	Maternal		0.0	0.0	0.0	0.0	0.0	0.0	0.0	0.0	0.0	0.0	0.0	0.0	0.0	0.0	0.0				0.0	0.0	0.0				0.0	0.0	0.0
adult	s113	Paralyzed whole body	Anemia	Maternal		-0.5	-0.6	0.0	-0.5	-0.5	0.0	0.0	0.0	0.0	0.0	0.0	0.0	0.0	0.0	0.0				0.0	0.0	0.0				0.0	0.0	0.0
adult	s114	Paralyzed refused	Anemia	Maternal		0.0	0.0	0.0	0.0	0.0	0.0	0.0	0.0	0.0	0.0	0.0	0.0	0.0	0.0	0.0				0.0	0.0	0.0				0.0	0.0	0.0
adult	s115	Paralyzed don't know	Anemia	Maternal		0.0	0.0	0.0	0.0	0.0	0.0	0.0	0.0	0.0	0.0	0.0	0.0	0.0	0.0	0.0				0.0	0.0	0.0				0.0	0.0	0.0
adult	s116	Paralyzed other	Anemia	Maternal		-0.1	-0.1	0.0	-0.2	-0.1	0.0	0.0	0.0	0.0	0.0	0.0	0.0	0.0	0.0	0.0				0.0	0.0	0.0				0.0	0.0	0.0
adult	s118	Did [name] have any swelling or lump in the breast?	Anemia	Maternal		2.1	-0.4	7.4	1.7	-0.4	6.6	0.0	0.0	0.0	0.0	0.0	0.0	57.1	0.0	171.4				40.0	0.0	160.0				0.0	0.0	0.0
adult	s119	Did [name] have any ulcers (pits) in the breast?	Anemia	Maternal		4.3	0.0	26.7	3.9	0.0	40.6	0.0	0.0	0.0	0.0	0.0	0.0	57.1	0.0	171.4				0.0	0.0	0.0				0.0	0.0	0.0
adult	s12	Did Decedent Have Stroke?	Anemia	Maternal		-0.9	-1.1	-0.5	-1.0	-1.1	-0.4	-0.6	-0.7	-0.3	0.0	0.0	0.0	0.0	0.0	0.0				-0.5	-0.5	0.0				-0.4	-0.5	0.0
adult	s120	Had [name] periods stopped naturally because of menopause	Anemia	Maternal		-0.9	-1.1	-0.6	-0.8	-1.1	-0.6	-0.7	-0.9	-0.4	-0.6	-0.7	-0.3	-0.5	-0.7	-0.2				-0.6	-0.7	-0.3				-0.5	-0.6	-0.1
adult	s121	Did [name] have vaginal bleeding after cessation of menstruation? (post menopausal)	Anemia	Maternal		-0.4	-0.5	0.0	-0.3	-0.4	0.0	0.0	0.0	0.0	0.0	0.0	0.0	0.0	0.0	0.0				0.0	0.0	0.0				0.0	0.0	0.0
adult	s122	Did [name] have vaginal bleeding other than her period? (intermenstrual)	Anemia	Maternal		4.6	1.0	8.7	4.6	0.9	8.7	0.0	0.0	0.0	0.0	0.0	0.0	5.5	0.0	271.6				2.7	0.0	40.0				0.0	0.0	0.0
adult	s123	Was there excessive vaginal bleeding in the week prior to death?	Anemia	Maternal		13.6	5.4	20.7	11.4	3.9	18.2	85.0	50.2	2764.0	0.0	0.0	0.0	14.1	3.5	328.7				8.2	1.7	360.0				1000.0	1000.0	1000.0
adult	s124	At the time of death was her period overdue?	Anemia	Maternal		3.9	1.3	6.4	3.4	1.1	5.4	22.0	13.3	32.6	0.0	0.0	0.0	0.0	0.0	0.0				3.5	1.7	5.6				91.0	48.2	1000.0
adult	s125	For how many weeks was her period overdue? [days]	Anemia	Maternal		9.5	3.4	23.2	9.0	3.0	22.3	1000.0	1000.0	1000.0	0.0	0.0	0.0	0.0	0.0	0.0				40.8	17.7	640.0				1000.0	1000.0	1000.0
adult	s126	Did [name] have a sharp pain in the belly shortly before death?	Anemia	Maternal		7.7	2.5	18.4	7.8	1.6	16.7	1000.0	1000.0	1000.0	0.0	0.0	0.0	0.0	0.0	0.0				8.6	2.6	22.5				1000.0	1000.0	1000.0
adult	s127	Was [name] pregnant at the time of death?	Anemia	Maternal		25.7	15.8	92.0	36.6	16.9	93.3	1000.0	1000.0	1000.0	500.0	0.0	1000.0	20.4	9.2	585.9				28.8	19.7	540.2				1000.0	1000.0	1000.0
adult	s128	For how many months was she pregnant? [days]	Anemia	Maternal		275.4	144.9	405.8	279.4	139.6	426.6	0.0	0.0	0.0	500.0	0.0	1000.0	371.4	171.4	600.0				200.0	40.0	400.0				0.0	0.0	0.0
adult	s129	Did [name] die during an abortion?	Anemia	Maternal		14.5	0.0	58.0	14.7	0.0	58.8	0.0	0.0	0.0	500.0	0.0	1000.0	0.0	0.0	0.0				0.0	0.0	0.0				0.0	0.0	0.0
adult	s13	Did Decedent Have TB?	Anemia	Maternal		-0.3	-1.0	0.6	-0.3	-1.0	0.9	-0.3	-0.4	0.0	7.1	-0.4	19.4	0.0	0.0	0.0				-0.1	-0.5	0.9				0.0	0.0	0.0
adult	s130	Did bleeding occur while she was pregnant?	Anemia	Maternal		58.0	0.0	130.4	58.8	0.0	147.1	0.0	0.0	0.0	0.0	0.0	0.0	114.3	0.0	257.1				0.0	0.0	0.0				0.0	0.0	0.0
adult	s131	Did she have excessive bleeding during labor or delivery?	Anemia	Maternal		87.0	14.5	166.7	73.5	14.7	183.9	1000.0	1000.0	1000.0	0.0	0.0	0.0	85.7	0.0	228.6				80.0	0.0	200.0				1000.0	1000.0	1000.0
adult	s132	Did she die during labor or delivery?	Anemia	Maternal		188.4	87.0	297.2	191.2	88.2	338.2	0.0	0.0	0.0	0.0	0.0	0.0	285.7	128.4	500.1				120.0	0.0	320.0				0.0	0.0	0.0
adult	s133	For how long was she in labor? [days]	Anemia	Maternal		87.0	14.5	173.9	88.2	14.7	191.2	0.0	0.0	0.0	0.0	0.0	0.0	85.7	0.0	228.6				120.0	0.0	280.0				0.0	0.0	0.0
adult	s134	Did she die within 6 weeks after having an abortion?	Anemia	Maternal		26.0	4.7	204.2	40.5	11.5	154.5	1000.0	1000.0	1000.0	0.0	0.0	0.0	114.3	0.0	257.1				40.0	0.0	160.0				1000.0	1000.0	1000.0
adult	s135	Did she die within 6 weeks of childbirth?	Anemia	Maternal		56.0	27.6	124.8	59.1	29.2	114.4	0.0	0.0	0.0	500.0	0.0	1000.0	35.4	19.8	628.6				30.1	19.6	840.0				0.0	0.0	0.0
adult	s136	Did she have excessive bleeding after delivery or abortion?	Anemia	Maternal		90.7	51.8	587.4	93.3	48.0	352.9	1000.0	1000.0	1000.0	0.0	0.0	0.0	171.4	28.6	342.9				400.0	160.0	640.0				1000.0	1000.0	1000.0
adult	s137	Did [name] have bad smelling vaginal discharge within 6 weeks after delivery or abortion?	Anemia	Maternal		0.0	0.0	0.0	0.0	0.0	0.0	0.0	0.0	0.0	0.0	0.0	0.0	0.0	0.0	0.0				0.0	0.0	0.0				0.0	0.0	0.0
adult	s138	Did [name] use tobacco?	Anemia	Maternal		-1.7	-2.2	-0.9	-1.5	-2.0	-0.8	-2.1	-2.8	-1.2	0.3	-1.8	3.0	-1.2	-1.9	-0.5				-1.0	-1.1	-0.4				-1.2	-1.5	-0.6
adult	s139	Type of tobacco used: cigarettes	Anemia	Maternal		-2.0	-2.8	-1.3	-1.9	-2.4	-1.2	-1.7	-2.3	-0.8	-1.3	-1.6	-0.7	-1.0	-1.2	-0.1				-0.7	-0.9	-0.4				-0.7	-0.8	-0.4
adult	s14	Did Decedent Have AIDS?	Anemia	Maternal		0.3	-0.5	2.6	0.2	-0.4	1.8	0.0	0.0	0.0	0.0	0.0	0.0	0.0	0.0	0.0				0.1	-0.4	2.2				0.0	0.0	0.0
adult	s140	Type of tobacco used: pipe	Anemia	Maternal		-0.4	-0.5	0.0	0.0	0.0	0.0	0.0	0.0	0.0	0.0	0.0	0.0	0.0	0.0	0.0				0.0	0.0	0.0				0.0	0.0	0.0
adult	s141	Type of tobacco used: chewing	Anemia	Maternal		0.5	-0.5	1.9	0.2	-0.7	1.5	0.0	0.0	0.0	1.9	-0.9	4.9	-0.7	-1.2	0.4				0.0	0.0	0.0				0.0	0.0	0.0
adult	s142	Type of tobacco used: local tobacco	Anemia	Maternal		-1.0	-1.2	-0.6	-0.8	-1.0	-0.4	-0.6	-0.7	-0.3	0.0	0.0	0.0	-1.0	-1.0	-0.4				0.0	0.0	0.0				0.0	0.0	0.0
adult	s143	Type of tobacco used: other	Anemia	Maternal		-0.5	-0.6	-0.1	0.0	0.0	0.0	-0.4	-0.5	0.0	0.0	0.0	0.0	0.0	0.0	0.0				0.0	0.0	0.0				-0.7	-0.7	-0.2
adult	s145	Type of tobacco used: refused	Anemia	Maternal		0.0	0.0	0.0	0.0	0.0	0.0	0.0	0.0	0.0	0.0	0.0	0.0	0.0	0.0	0.0				0.0	0.0	0.0				0.0	0.0	0.0
adult	s146	Type of tobacco used: don't know	Anemia	Maternal		0.0	0.0	0.0	0.0	0.0	0.0	0.0	0.0	0.0	0.0	0.0	0.0	0.0	0.0	0.0				0.0	0.0	0.0				0.0	0.0	0.0
adult	s147	How much pipe/chewing tobacco did [name] use daily?	Anemia	Maternal		-0.5	-1.0	0.6	-0.4	-1.0	0.5	-0.2	-0.3	0.0	-0.5	-0.7	-0.3	-1.2	-1.6	-0.3				0.0	0.0	0.0				-0.4	-0.6	0.0
adult	s148	How many cigarettes did [name] smoke daily?	Anemia	Maternal		-1.3	-1.5	-0.6	-1.4	-1.7	-0.5	-1.3	-1.4	-0.6	-0.9	-0.8	-0.4	-0.3	-0.7	1.0				-0.6	-0.7	0.0				-0.5	-0.6	0.0
adult	s149	Did [name] drink alcohol?	Anemia	Maternal		-1.8	-2.6	-1.1	-1.6	-2.3	-1.0	-1.1	-1.3	-0.7	0.2	-2.3	2.7	-0.7	-0.7	-0.2				-1.4	-2.0	-0.2				0.0	0.0	0.0
adult	s15	For how long was [name] ill before s/he died? [days]	Anemia	Maternal		0.2	-0.2	0.5	0.1	-0.2	0.5	-0.8	-1.0	-0.5	0.3	-0.9	1.4	0.5	-0.1	1.0				-0.5	-0.9	-0.2				-0.4	-0.6	-0.2
adult	s150991	Amount of alcohol drank daily was low	Anemia	Maternal		-2.0	-2.4	-0.8	-1.3	-1.9	-0.6	-0.9	-1.0	-0.4	-1.4	-1.6	-0.6	-0.5	-0.6	0.0				0.3	-0.5	3.6				0.0	0.0	0.0
adult	s150992	Amount of alcohol drank daily was moderate to large	Anemia	Maternal		-1.4	-1.9	-0.8	-1.3	-1.7	-0.7	-0.9	-1.2	-0.6	1.2	-1.3	3.7	-0.4	-0.5	0.0				-1.6	-1.7	-0.4				0.0	0.0	0.0
adult	s151	Decedent suffered road traffic injury	Anemia	Maternal		-0.4	-0.5	-0.1	-0.4	-0.6	0.0	0.0	0.0	0.0	0.0	0.0	0.0	0.0	0.0	0.0				0.0	0.0	0.0				0.0	0.0	0.0
adult	s152	Decedent suffered fall	Anemia	Maternal		-0.3	-1.2	1.5	-0.4	-1.1	1.3	0.0	0.0	0.0	0.0	0.0	0.0	1.7	0.0	114.3				0.0	0.0	0.0				0.0	0.0	0.0
adult	s153	Decedent suffered drowning	Anemia	Maternal		0.0	0.0	0.0	0.0	0.0	0.0	0.0	0.0	0.0	0.0	0.0	0.0	0.0	0.0	0.0				0.0	0.0	0.0				0.0	0.0	0.0
adult	s154	Decedent suffered poisoning	Anemia	Maternal		0.0	0.0	0.0	0.0	0.0	0.0	0.0	0.0	0.0	0.0	0.0	0.0	0.0	0.0	0.0				0.0	0.0	0.0				0.0	0.0	0.0
adult	s155	Decedent suffered bite/sting	Anemia	Maternal		0.0	0.0	0.0	0.0	0.0	0.0	0.0	0.0	0.0	0.0	0.0	0.0	0.0	0.0	0.0				0.0	0.0	0.0				0.0	0.0	0.0
adult	s156	Decedent suffered burn	Anemia	Maternal		0.0	0.0	0.0	0.0	0.0	0.0	0.0	0.0	0.0	0.0	0.0	0.0	0.0	0.0	0.0				0.0	0.0	0.0				0.0	0.0	0.0
adult	s157	Decedent victim of violence	Anemia	Maternal		-0.2	-0.3	0.0	-0.3	-0.3	0.0	0.0	0.0	0.0	0.0	0.0	0.0	0.0	0.0	0.0				0.0	0.0	0.0				0.0	0.0	0.0
adult	s158	Decedent did not suffer any injuries	Anemia	Maternal		-0.1	-0.5	0.1	0.0	-0.5	0.3	0.0	0.0	0.0	0.2	0.0	0.2	-0.7	-1.7	0.1				0.0	0.0	0.0				0.0	0.0	0.0
adult	s159	Decedent suffered other injury	Anemia	Maternal		1.5	-0.5	4.8	1.2	-0.5	3.7	0.0	0.0	0.0	0.0	0.0	0.0	3.8	0.0	171.4				0.0	0.0	0.0				0.0	0.0	0.0
adult	s16	Did [name] have a fever?	Anemia	Maternal		-0.5	-1.0	0.0	-0.5	-1.1	0.0	-1.8	-2.0	-1.1	-1.1	-1.3	-0.7	-0.1	-0.5	0.3				-0.5	-1.3	0.3				-1.2	-1.2	-0.6
adult	s161	Was the injury or accident self-inflicted?	Anemia	Maternal		1.4	-0.5	3.5	1.0	-0.6	3.1	0.0	0.0	0.0	0.0	0.0	0.0	0.1	-0.2	0.9				0.0	0.0	0.0				0.0	0.0	0.0
adult	s162	Was the injury or accident intentionally inflicted by someone else?	Anemia	Maternal		-0.3	-1.0	0.8	-0.4	-1.0	0.4	0.0	0.0	0.0	0.0	0.0	0.0	2.3	0.0	114.3				0.0	0.0	0.0				0.0	0.0	0.0
adult	s17	How many days did the fever last? [days]	Anemia	Maternal		-0.4	-0.9	0.3	-0.4	-1.0	0.2	-1.1	-1.1	-0.4	-0.7	-0.8	-0.4	-0.2	-0.5	0.3				-0.2	-0.6	0.8				-0.6	-0.7	-0.2
adult	s18991	Severity of fever was mild	Anemia	Maternal		-0.5	-1.4	1.1	-0.5	-1.3	0.6	-0.3	-0.5	0.0	-0.5	-0.6	0.0	0.0	-0.5	0.7				0.0	0.0	0.0				0.0	0.0	0.0
adult	s18992	Severity of fever was moderate to large	Anemia	Maternal		-0.5	-1.1	0.1	-0.5	-0.9	0.1	-1.8	-2.0	-1.0	-1.0	-1.1	-0.6	0.0	-0.5	0.6				-0.4	-0.9	0.3				-0.9	-1.3	-0.5
adult	s19991	Pattern of fever was continuous	Anemia	Maternal		0.3	-0.9	1.6	0.4	-0.6	1.7	-0.7	-1.0	-0.4	-0.4	-0.6	-0.2	0.2	-0.2	1.1				0.1	-0.6	1.0				-0.4	-0.4	0.0
adult	s19992	Pattern of fever was on-and-off	Anemia	Maternal		-0.7	-1.2	-0.1	-0.8	-1.2	-0.2	-1.1	-1.4	-0.7	-1.0	-1.2	-0.5	-0.2	-0.6	0.3				-0.4	-0.9	0.3				-1.0	-1.2	-0.5
adult	s2	Did Decedent Have Arthritis?	Anemia	Maternal		-0.7	-1.2	-0.2	-0.7	-1.2	-0.1	-0.7	-0.8	-0.4	-0.8	-1.0	-0.4	0.1	-0.4	1.4				-1.1	-0.8	-0.3				-0.4	-0.6	0.0
adult	s20	Did [name] have sweating with the fever?	Anemia	Maternal		-0.9	-1.4	-0.4	-0.9	-1.5	-0.4	-1.4	-1.4	-0.7	-0.7	-0.9	-0.4	-0.5	-0.7	0.0				-0.4	-1.0	0.5				-0.8	-1.0	-0.4
adult	s21	Did [name] have a rash?	Anemia	Maternal		-0.3	-1.1	0.9	-0.3	-1.0	0.9	-0.6	-0.6	-0.2	-0.5	-0.5	0.0	0.5	-0.4	2.6				0.0	0.0	0.0				0.0	-0.1	0.0
adult	s22	How many days did [name] have the rash? [days]	Anemia	Maternal		-0.9	-1.1	-0.4	-1.0	-1.0	-0.4	0.0	0.0	0.0	0.0	0.0	0.0	0.0	0.0	0.0				0.0	0.0	0.0				0.0	0.0	0.0
adult	s23991	Rash was located on face	Anemia	Maternal		-0.4	-0.5	0.0	-0.5	-0.5	0.0	0.0	0.0	0.0	0.0	0.0	0.0	0.0	0.0	0.0				0.0	0.0	0.0				0.0	0.0	0.0
adult	s23992	Rash was located on trunk	Anemia	Maternal		0.0	-0.8	2.4	0.1	-0.7	1.8	0.0	0.0	0.0	0.0	0.0	0.0	1.0	0.0	57.1				0.0	0.0	0.0				0.0	0.0	0.0
adult	s23993	Rash was located on extremities	Anemia	Maternal		-0.9	-1.1	-0.4	-1.0	-0.9	-0.3	0.0	0.0	0.0	0.0	0.0	0.0	0.0	0.0	0.0				0.0	0.0	0.0				0.0	0.0	0.0
adult	s23994	Rash was located everywhere	Anemia	Maternal		0.4	-0.7	2.4	0.4	-0.5	2.7	0.0	0.0	0.0	0.0	0.0	0.0	1.8	0.0	17.7				0.0	0.0	0.0				0.0	0.0	0.0
adult	s27	Did [name] have sores?	Anemia	Maternal		-0.8	-1.2	-0.6	-0.9	-1.2	-0.6	-0.3	-0.4	0.0	-0.2	-0.1	0.0	0.0	0.0	0.0				-0.5	-0.7	0.0				0.0	0.0	0.0
adult	s28	Did the sores have clear fluid or pus?	Anemia	Maternal		-0.6	-0.9	-0.4	-0.7	-0.9	-0.4	0.0	0.0	0.0	0.0	0.0	0.0	0.0	0.0	0.0				-0.5	-0.5	0.0				0.0	0.0	0.0
adult	s29	Did [name] have itching of skin?	Anemia	Maternal		-0.9	-1.3	-0.3	-0.8	-1.1	-0.2	-0.7	-0.8	-0.3	-0.5	-0.5	0.0	-0.2	-0.6	1.2				0.0	0.0	0.0				-0.3	-0.6	0.0
adult	s3	Did Decedent Have Cancer?	Anemia	Maternal		-0.5	-0.7	-0.2	-0.5	-0.6	-0.2	-0.2	-0.3	0.0	-0.1	-0.1	0.0	0.0	0.0	0.0				-0.1	-0.3	0.0				0.0	0.0	0.0
adult	s30	Did [name] have an ulcer (pit) on the foot?	Anemia	Maternal		-1.1	-1.2	-0.5	-0.9	-1.0	-0.4	0.0	0.0	0.0	0.0	0.0	0.0	0.0	0.0	0.0				0.0	0.0	0.0				0.0	0.0	0.0
adult	s31	Did the ulcer ooze pus?	Anemia	Maternal		-0.5	-0.6	0.0	-0.6	-0.6	0.0	0.0	0.0	0.0	0.0	0.0	0.0	0.0	0.0	0.0				0.0	0.0	0.0				0.0	0.0	0.0
adult	s32	For how many days did the ulcer ooze pus? [days]	Anemia	Maternal		0.0	0.0	0.0	0.0	0.0	0.0	0.0	0.0	0.0	0.0	0.0	0.0	0.0	0.0	0.0				0.0	0.0	0.0				0.0	0.0	0.0
adult	s33	Did [name] experience 'pins and needles' in their feet?	Anemia	Maternal		-0.6	-1.1	0.1	-0.5	-1.1	0.3	-1.1	-1.3	-0.7	-0.5	-0.6	-0.2	-0.4	-0.7	0.7				0.2	-0.6	1.3				0.0	0.0	0.0
adult	s34	Did [name] have blue lips?	Anemia	Maternal		-1.0	-1.8	0.3	-0.9	-1.8	0.3	-0.6	-0.7	-0.3	-0.5	-0.5	0.0	-0.2	-0.7	0.8				0.0	0.0	0.0				0.0	0.0	0.0
adult	s35	Had [name] lost weight in the three months prior to death?	Anemia	Maternal		-0.6	-0.9	-0.3	-0.6	-1.0	-0.3	-0.9	-1.1	-0.6	0.2	-1.2	1.6	-0.3	-0.7	0.2				-0.4	-0.7	0.0				-0.7	-1.0	-0.4
adult	s36991	Loss of weight was slight	Anemia	Maternal		-0.7	-1.5	0.6	-0.5	-1.4	0.8	-0.8	-0.8	-0.3	3.1	-0.9	6.7	-0.4	-0.6	0.4				0.1	-0.6	1.4				-0.5	-0.5	0.0
adult	s36992	Loss of weight was moderate to large	Anemia	Maternal		-0.5	-0.8	-0.2	-0.5	-0.8	-0.2	-0.7	-1.0	-0.5	-0.8	-0.9	-0.4	-0.1	-0.6	0.5				-0.6	-0.8	-0.2				-0.5	-0.7	-0.2
adult	s37	Did [name] look pale?	Anemia	Maternal		0.3	-0.2	0.8	0.3	-0.2	0.9	-1.3	-1.5	-0.8	0.4	-1.2	2.3	0.6	0.2	1.1				-0.5	-0.7	0.0				-1.0	-1.1	-0.4
adult	s38	Did [name] have yellow discoloration of the eyes?	Anemia	Maternal		0.6	-0.2	1.5	0.7	-0.1	1.6	-1.0	-1.0	-0.4	-0.6	-0.7	-0.2	1.1	0.2	1.9				-0.2	-0.7	0.8				-0.6	-0.7	-0.2
adult	s39	For how long did [name] have the yellow discoloration? [days]	Anemia	Maternal		0.1	-0.7	1.2	0.1	-0.7	0.9	-0.3	-0.3	0.0	0.0	0.0	0.0	0.4	-0.3	2.0				-0.3	-0.3	0.0				0.0	0.0	0.0
adult	s4	Did Decedent Have COPD?	Anemia	Maternal		-0.2	-0.9	0.6	-0.2	-0.9	0.5	-0.4	-0.4	0.0	-0.6	-0.6	-0.1	-0.2	-0.6	0.8				-0.3	-0.4	0.0				0.0	0.0	0.0
adult	s40	Did [name] have ankle swelling?	Anemia	Maternal		0.0	-0.5	0.7	0.1	-0.5	0.8	-1.0	-1.2	-0.6	2.3	-0.8	5.6	0.8	0.1	1.7				0.0	-0.6	2.1				-0.6	-0.7	-0.3
adult	s41	For how long did [name] have ankle swelling? [days]	Anemia	Maternal		0.0	-0.6	0.8	0.0	-0.6	0.9	-0.6	-0.6	-0.3	4.4	-0.5	14.5	1.2	0.2	3.0				-0.5	-0.6	0.0				-0.2	-0.3	0.0
adult	s42	Did [name] have puffiness of the face?	Anemia	Maternal		1.6	0.3	3.0	1.7	0.3	3.2	-0.7	-1.0	-0.4	1.5	-1.3	4.5	1.4	0.2	2.2				0.7	-0.4	2.6				-0.5	-0.6	0.0
adult	s43	For how long did [name] have puffiness of the face? [days]	Anemia	Maternal		0.7	-0.4	2.2	0.7	-0.3	2.0	-0.4	-0.6	-0.1	2.7	-0.5	7.9	0.6	-0.1	1.8				0.4	-0.5	2.3				0.0	0.0	0.0
adult	s44	Did [name] have general puffiness all over his/her body?	Anemia	Maternal		1.4	-0.1	2.9	1.6	-0.2	3.0	-0.5	-0.6	-0.2	2.8	-0.7	8.1	1.1	0.1	2.3				1.0	-0.5	3.3				-0.2	-0.3	0.0
adult	s45	For how long did [name] have puffiness all over his/her body? [days]	Anemia	Maternal		1.3	-0.4	3.0	1.0	-0.3	2.5	-0.3	-0.4	0.0	7.0	0.0	29.7	1.7	0.3	5.6				2.7	0.0	8.5				0.0	0.0	0.0
adult	s46	Did [name] have a lump in the neck?	Anemia	Maternal		0.0	-0.9	1.6	-0.1	-1.2	1.6	0.0	0.0	0.0	14.4	0.0	59.3	0.0	0.0	0.0				-0.4	-0.5	0.0				0.0	0.0	0.0
adult	s47	Did [name] have a lump in the armpit?	Anemia	Maternal		2.4	-0.1	5.1	2.1	0.0	4.4	0.0	0.0	0.0	500.0	0.0	1000.0	0.2	-0.4	1.2				0.0	0.0	0.0				0.0	0.0	0.0
adult	s48	Did [name] have a lump in the groin?	Anemia	Maternal		0.4	-0.8	2.5	0.5	-0.6	2.5	0.0	0.0	0.0	25.8	0.0	1000.0	0.0	0.0	0.0				-0.5	-0.5	0.0				0.0	0.0	0.0
adult	s49	Did [name] have a cough?	Anemia	Maternal		-0.6	-1.2	-0.1	-0.6	-0.9	0.0	-1.7	-1.8	-0.8	0.7	-0.8	2.8	0.1	-0.6	0.9				0.0	-0.6	0.8				-0.9	-1.1	-0.4
adult	s5	Did Decedent Have Dementia?	Anemia	Maternal		-0.9	-1.5	0.1	-0.8	-1.3	0.2	-0.4	-0.5	0.0	-0.5	-0.5	0.0	0.0	-0.5	1.7				0.0	0.0	0.0				0.0	0.0	0.0
adult	s50	For how long did [name] have a cough? [days]	Anemia	Maternal		-0.5	-0.9	0.1	-0.4	-0.8	0.1	-0.7	-0.7	-0.3	-0.4	-0.6	-0.2	-0.2	-0.5	0.6				0.1	-0.6	0.9				-0.4	-0.5	0.0
adult	s51	Did the cough produce sputum?	Anemia	Maternal		-0.7	-1.2	-0.1	-0.7	-1.0	0.0	-1.2	-1.2	-0.5	1.7	-0.6	5.2	0.0	-0.3	1.0				0.1	-0.5	1.3				-0.5	-0.7	-0.2
adult	s52	Did [name] cough blood?	Anemia	Maternal		0.0	-0.8	1.1	0.0	-0.7	0.9	-0.4	-0.4	0.0	0.0	0.0	0.0	0.8	0.0	8.1				1.3	0.0	80.0				0.0	0.0	0.0
adult	s53	Did [name] have difficulty breathing?	Anemia	Maternal		-0.6	-1.3	0.1	-0.6	-1.3	0.1	-2.5	-2.9	-1.3	0.7	0.4	0.9	0.0	-0.6	0.6				-0.1	-0.7	0.7				-0.9	-1.2	-0.5
adult	s54	For how long did [name] have difficulty breathing? [days]	Anemia	Maternal		-0.5	-0.8	-0.1	-0.5	-0.9	-0.1	-0.6	-0.8	-0.3	-0.5	-0.8	-0.3	-0.2	-0.5	0.3				-0.1	-0.6	0.8				-0.5	-0.5	0.0
adult	s55991	Breathing difficulty was continuous	Anemia	Maternal		-0.3	-1.2	0.6	-0.3	-1.2	0.7	-1.4	-2.0	-0.9	-2.2	-2.6	-1.3	0.2	-0.6	0.9				-0.2	-1.0	0.9				-0.5	-0.6	-0.2
adult	s55992	Breathing difficulty was on-and-off	Anemia	Maternal		-0.4	-1.0	0.2	-0.5	-1.0	0.3	-1.0	-1.1	-0.5	2.9	2.0	3.6	-0.1	-0.7	1.0				0.1	-0.6	1.1				-0.5	-0.7	-0.2
adult	s56991	Breathing difficulty worse in lying position	Anemia	Maternal		-1.1	-1.9	-0.1	-1.0	-1.8	-0.2	-1.9	-1.9	-0.7	-2.1	-2.2	-1.0	0.0	-0.5	1.2				1.0	-0.3	4.6				-0.7	-0.7	-0.2
adult	s56992	Breathing difficulty worse in sitting position	Anemia	Maternal		-1.0	-1.3	-0.5	-1.1	-1.2	-0.5	0.0	0.0	0.0	0.0	0.0	0.0	-0.4	-0.5	0.0				0.0	0.0	0.0				0.0	0.0	0.0
adult	s56993	Breathing difficulty worse in walking position	Anemia	Maternal		-0.6	-1.2	0.3	-0.5	-1.2	0.4	-0.3	-0.5	0.0	-0.6	-0.3	0.0	-0.6	-0.6	0.0				1.3	0.0	9.5				-0.1	-0.1	0.0
adult	s56994	Breathing difficulty not worse in any position	Anemia	Maternal		0.5	-0.6	1.8	0.6	-0.3	1.7	-1.4	-2.0	-0.7	2.9	1.6	3.3	0.5	-0.2	1.2				-0.3	-0.9	0.6				-0.5	-0.4	0.0
adult	s58	Did [name] have fast breathing?	Anemia	Maternal		0.2	-0.5	1.0	0.1	-0.7	0.9	-1.4	-1.4	-0.7	0.6	-2.0	3.2	0.2	-0.3	1.0				0.0	-0.6	1.2				-0.9	-1.1	-0.4
adult	s59	For how long did [name] have fast breathing? [days]	Anemia	Maternal		-0.5	-0.9	0.2	-0.4	-0.9	0.2	-0.4	-0.7	-0.2	2.0	-0.5	5.7	0.0	-0.5	0.8				-0.1	-0.5	1.5				-0.3	-0.4	0.0
adult	s6	Did Decedent Have Depression?	Anemia	Maternal		-1.1	-1.8	-0.5	-1.1	-1.7	-0.5	-0.5	-0.6	-0.1	-0.9	-1.1	-0.4	-0.6	-0.9	0.0				-0.6	-0.6	0.0				0.0	0.0	0.0
adult	s60	Did [name] wheeze?	Anemia	Maternal		-0.5	-1.4	0.4	-0.4	-1.2	0.3	-0.7	-0.8	-0.3	-0.9	-1.0	-0.4	0.3	0.0	1.7				-0.1	-0.7	1.2				-0.4	-0.6	-0.1
adult	s61	Did [name] experience pain in the chest in the month preceding death?	Anemia	Maternal		-0.4	-0.9	0.0	-0.5	-0.9	0.0	-0.9	-1.1	-0.5	-0.5	-0.6	-0.3	-0.6	-0.8	0.1				0.0	-0.5	0.7				-0.6	-0.6	-0.2
adult	s62	Pain greater than 24 hours	Anemia	Maternal		0.0	-0.8	1.0	-0.1	-0.7	0.9	0.0	0.0	0.0	0.0	0.0	0.0	-0.5	-0.7	0.0				0.2	-0.5	1.2				0.0	0.0	0.0
adult	s63	Was the pain during physical activity?	Anemia	Maternal		0.0	-0.8	1.2	0.0	-0.7	1.1	-0.4	-0.6	-0.1	0.0	0.0	0.0	-0.5	-0.5	0.0				0.5	-0.4	2.0				-0.3	-0.2	0.0
adult	s64991	Pain located in chest	Anemia	Maternal		-0.4	-0.9	0.2	-0.4	-0.9	0.1	-0.8	-1.1	-0.5	-0.4	-0.6	-0.2	-0.5	-0.8	0.2				0.1	-0.4	0.8				-0.5	-0.6	-0.2
adult	s64992	Pain located in left arm	Anemia	Maternal		-0.4	-0.6	0.0	-0.5	-0.6	0.0	0.0	0.0	0.0	0.0	0.0	0.0	0.0	0.0	0.0				0.0	0.0	0.0				0.0	0.0	0.0
adult	s66	Did [name] have more frequent loose or liquid stools than usual?	Anemia	Maternal		-0.6	-1.3	-0.1	-0.8	-1.3	0.0	-0.7	-0.9	-0.4	-1.0	-1.1	-0.4	-0.2	-0.7	0.6				-0.4	-0.8	0.5				-0.3	-0.5	0.0
adult	s67	For how long before death did [name] have loose or liquid stools? [days]	Anemia	Maternal		-0.7	-1.0	-0.1	-0.7	-1.0	-0.2	-0.4	-0.5	0.0	-0.3	-0.4	0.0	0.0	-0.3	0.9				-0.5	-0.6	0.0				0.0	0.0	0.0
adult	s68	Did [name] have a change in bowel habits?	Anemia	Maternal		-0.8	-1.4	-0.3	-0.9	-1.5	-0.3	-0.9	-1.1	-0.5	0.3	-1.8	2.2	-0.4	-1.0	0.1				-0.4	-0.7	0.2				-0.4	-0.7	-0.2
adult	s69	Was there blood in the stool?	Anemia	Maternal		-0.5	-0.9	0.1	-0.5	-0.9	0.1	-0.4	-0.4	0.0	-0.3	-0.4	0.0	0.1	-0.2	2.3				0.0	0.0	0.0				0.0	0.0	0.0
adult	s7	Did Decedent Have Diabetes?	Anemia	Maternal		-1.0	-1.1	-0.6	-0.8	-1.0	-0.5	-0.5	-0.7	-0.2	-0.4	-0.6	-0.2	-0.2	-0.4	0.0				-0.4	-0.5	0.0				-0.4	-0.5	0.0
adult	s70	Was there blood in the stool up until death?	Anemia	Maternal		-0.7	-1.0	-0.4	-0.6	-0.9	-0.3	-0.3	-0.4	0.0	0.0	0.0	0.0	0.0	0.0	0.0				0.0	0.0	0.0				0.0	0.0	0.0
adult	s71	Did [name] stop urinating?	Anemia	Maternal		-1.4	-1.7	0.0	-1.0	-1.8	-0.1	-0.9	-1.0	-0.4	1.6	-1.2	4.6	-0.8	-1.0	-0.4				0.2	-0.5	1.8				-0.7	-0.8	-0.3
adult	s72	Did [name] vomit in the week preceding the death?	Anemia	Maternal		-0.3	-1.1	0.5	-0.3	-1.1	0.4	2.5	1.8	3.4	-1.4	-1.6	-0.6	0.3	-0.4	1.0				-0.6	-1.1	0.1				1.3	0.8	1.7
adult	s73	For how long before death did [name] vomit? [days]	Anemia	Maternal		-0.1	-0.7	0.5	-0.3	-0.7	0.4	-0.6	-0.7	-0.2	-0.6	-0.7	-0.3	0.1	-0.4	0.8				-0.5	-0.8	0.3				-0.4	-0.5	-0.1
adult	s74	Was there blood in the vomit?	Anemia	Maternal		-0.3	-1.1	1.0	-0.3	-1.2	1.0	-0.4	-0.5	0.0	-0.3	-0.2	0.0	0.1	0.0	2.9				-0.4	-0.3	0.0				-0.1	-0.1	0.0
adult	s75	Was the vomit black?	Anemia	Maternal		0.3	-1.0	1.9	0.2	-0.9	1.6	-0.4	-0.5	0.0	-0.3	0.0	0.0	2.1	0.0	6.2				-0.4	-0.3	0.0				0.0	0.0	0.0
adult	s76	Did [name] have difficulty swallowing?	Anemia	Maternal		-1.2	-1.8	-0.6	-1.2	-1.6	-0.5	-2.1	-1.7	-0.7	1.6	1.0	2.0	-0.8	-0.9	0.0				-0.5	-0.9	0.0				-1.0	-1.2	-0.5
adult	s77	For how long before death did [name] have difficulty swallowing? [days]	Anemia	Maternal		-0.8	-1.0	-0.4	-0.9	-1.1	-0.5	-0.6	-0.7	-0.2	-0.8	-0.9	-0.4	-0.3	-0.5	0.0				-0.4	-0.6	-0.1				-0.4	-0.6	0.0
adult	s78	Difficulty swallowing both solids and liquids	Anemia	Maternal		-1.4	-2.0	-0.5	-1.3	-1.8	-0.5	-1.5	-1.5	-0.6	1.7	-1.5	5.8	-0.4	-0.6	0.4				-0.6	-1.0	-0.4				-0.9	-1.0	-0.4
adult	s79	Did [name] have pain upon swallowing?	Anemia	Maternal		-0.9	-1.3	-0.3	-0.9	-1.3	-0.3	-0.6	-0.6	-0.1	-1.1	-1.1	-0.4	-0.7	-0.7	-0.3				-0.5	-0.8	0.1				-0.4	-0.5	0.0
adult	s8	Did Decedent Have Epilepsy?	Anemia	Maternal		0.8	-0.9	3.1	0.5	-0.8	2.3	0.0	0.0	0.0	0.0	0.0	0.0	0.0	0.0	0.0				2.3	0.0	120.0				0.0	0.0	0.0
adult	s80	Did [name] have belly pain?	Anemia	Maternal		0.3	-0.2	1.0	0.3	-0.3	0.9	2.3	1.6	3.5	-1.0	-1.1	-0.5	0.6	-0.2	1.2				0.4	-0.3	1.0				2.2	1.2	2.9
adult	s81	For how long before death did [name] have belly pain? [days]	Anemia	Maternal		-0.3	-0.7	0.3	-0.3	-0.7	0.3	-0.5	-0.5	0.0	-0.5	-0.6	-0.2	0.2	-0.3	1.5				-0.4	-0.6	0.2				-0.1	-0.1	0.0
adult	s82991	Pain located in lower belly	Anemia	Maternal		0.6	-0.2	1.4	0.4	-0.3	1.3	6.0	3.3	7.0	-0.5	-0.6	-0.1	0.3	-0.3	1.1				0.8	0.0	1.5				3.1	2.2	5.4
adult	s84	Did [name] have a more than usual protruding belly?	Anemia	Maternal		-0.3	-0.8	0.2	-0.4	-0.8	0.1	-0.9	-1.0	-0.3	1.9	-1.1	5.6	0.1	-0.5	0.8				-0.3	-0.5	-0.1				-0.4	-0.5	-0.2
adult	s85	For how long before death did [name] have a protruding belly? [days]	Anemia	Maternal		-0.5	-0.7	-0.3	-0.5	-0.6	-0.3	-0.3	-0.3	0.0	-0.4	-0.3	0.0	0.0	0.0	0.0				-0.4	-0.5	0.0				0.0	0.0	0.0
adult	s86	Slowly protruding belly	Anemia	Maternal		-0.1	-0.7	0.6	-0.2	-0.8	0.6	-0.6	-0.7	-0.2	2.5	-0.9	6.5	0.1	-0.5	0.8				-0.3	-0.4	0.0				-0.3	-0.5	0.0
adult	s87	Did [name] have any mass in the belly?	Anemia	Maternal		-0.6	-1.0	-0.4	-0.7	-1.0	-0.3	-0.2	-0.3	0.0	0.0	0.0	0.0	0.0	0.0	0.0				-0.3	-0.4	0.0				-0.1	-0.1	0.0
adult	s88	For how long before death did [name] have a mass in the belly [days]	Anemia	Maternal		-0.6	-0.7	-0.2	-0.5	-0.6	-0.2	0.0	0.0	0.0	0.0	0.0	0.0	0.0	0.0	0.0				0.0	0.0	0.0				0.0	0.0	0.0
adult	s88881	age quartile 1	Anemia	Maternal		1.5	1.1	1.9	1.4	1.0	1.8	2.1	1.5	2.6	1.7	1.3	2.0	1.1	0.6	1.6				1.3	0.7	2.2				2.6	1.6	4.0
adult	s88882	age quartile 2	Anemia	Maternal		-0.9	-1.8	0.2	-1.0	-2.0	0.3	-0.9	-1.2	-0.5	-1.4	-1.8	-0.8	-0.4	-1.1	0.5				-0.4	-1.3	0.5				-0.6	-0.7	-0.2
adult	s88883	age quartile 3	Anemia	Maternal		-1.4	-1.9	-1.0	-1.2	-1.6	-0.9	-1.8	-1.5	-0.6	-0.8	-1.0	-0.5	-0.7	-0.9	-0.5				-0.8	-1.0	-0.4				-0.6	-0.7	-0.3
adult	s88884	age quartile 4	Anemia	Maternal		-0.8	-1.0	-0.5	-0.8	-0.9	-0.5	-0.8	-0.9	-0.4	-0.4	-0.6	-0.2	-0.3	-0.5	0.0				-0.4	-0.7	-0.2				-0.7	-0.6	0.0
adult	s89	Did [name] have headaches?	Anemia	Maternal		-0.4	-1.2	0.2	-0.5	-1.2	0.1	-0.8	-0.9	-0.4	-0.6	-0.7	-0.3	-0.8	-1.0	-0.1				-0.1	-1.1	0.8				-0.5	-0.6	0.0
adult	s9	Did Decedent Have Heart Disease?	Anemia	Maternal		-0.9	-1.1	-0.6	-0.8	-1.1	-0.5	-0.5	-0.7	-0.2	-0.3	-0.6	-0.1	-0.3	-0.5	-0.1				-0.5	-0.6	0.0				-0.3	-0.5	0.0
adult	s90	For how long before death did [name] have headaches? [days]	Anemia	Maternal		-0.7	-1.3	0.3	-0.6	-1.2	0.3	-0.4	-0.5	-0.1	0.0	0.0	0.0	0.0	0.0	0.0				0.0	0.0	0.0				0.0	0.0	0.0
adult	s91	Rapid headache onset	Anemia	Maternal		-0.5	-1.2	0.3	-0.6	-1.2	0.3	-0.5	-0.5	0.0	-0.2	-0.2	0.0	-0.6	-0.7	-0.2				0.0	-0.9	1.1				0.0	0.0	0.0
adult	s92	Did [name] have a stiff neck?	Anemia	Maternal		-0.5	-1.3	1.1	-0.4	-1.2	0.9	-0.5	-0.6	0.0	-0.3	-0.5	0.0	-0.4	-0.4	0.0				0.3	-0.2	3.4				0.0	0.0	0.0
adult	s93	For how long before death did [name] have stiff neck? [days]	Anemia	Maternal		-0.7	-0.8	-0.3	-0.7	-0.8	-0.2	0.0	0.0	0.0	0.0	0.0	0.0	0.0	0.0	0.0				0.0	0.0	0.0				0.0	0.0	0.0
adult	s94	Did [name] experience a period of loss of consciousness?	Anemia	Maternal		-0.3	-1.4	0.7	-0.4	-1.1	0.7	-1.0	-1.1	-0.5	-1.3	-1.6	-0.7	-0.2	-1.0	0.5				0.0	-1.1	1.4				-0.6	-0.7	-0.3
adult	s95	Sudden loss of consciousness	Anemia	Maternal		-0.8	-1.8	0.6	-0.7	-1.9	0.7	-0.8	-1.0	-0.4	-0.8	-0.9	-0.3	-0.6	-1.2	0.3				0.0	-0.9	1.4				-0.4	-0.6	-0.2
adult	s96	For how long did the period of loss of consciousness last? [days]	Anemia	Maternal		-0.6	-1.3	0.6	-0.5	-1.2	0.6	-0.8	-0.7	-0.2	-0.6	-0.7	-0.3	-0.4	-0.6	-0.2				1.0	-0.6	3.5				-0.2	-0.3	0.0
adult	s97	Did it continue until death?	Anemia	Maternal		-0.1	-0.8	0.9	-0.1	-0.8	0.7	-0.5	-0.7	-0.3	-1.6	-1.6	-0.6	-0.1	-0.7	0.5				-0.1	-1.0	1.0				-0.5	-0.6	0.0
adult	s98	Did [name] experience a period of confusion at any time in the three months prior to death?	Anemia	Maternal		-0.4	-1.1	0.7	-0.5	-1.3	0.5	-0.4	-0.6	-0.2	-0.5	-0.6	-0.2	-0.4	-0.8	0.5				0.3	-0.6	1.9				0.0	0.0	0.0
adult	s99	For how long did the period of confusion last? [days]	Anemia	Maternal		-0.7	-1.3	0.5	-0.8	-1.4	0.1	0.0	0.0	0.0	-0.4	-0.6	0.0	0.0	-0.4	1.5				-0.6	-0.1	0.0				0.0	0.0	0.0
adult	s99991	word_abdomen	Anemia	Maternal		1.0	-0.6	2.7	1.7	-0.2	4.5	-0.6	-0.8	-0.3	0.0	0.0	0.0	0.7	-0.2	1.6				0.0	0.0	0.0				0.0	0.0	0.0
adult	s999910	word_arteri	Anemia	Maternal		-0.3	-0.4	0.0	-0.2	-0.2	0.0	0.0	0.0	0.0	0.0	0.0	0.0	0.0	0.0	0.0				0.0	0.0	0.0				0.0	0.0	0.0
adult	s9999100	word_kill	Anemia	Maternal		1.8	0.0	12.1	1.7	0.0	14.7	0.0	0.0	0.0	0.0	0.0	0.0	0.0	0.0	0.0				40.0	0.0	160.0				0.0	0.0	0.0
adult	s9999101	word_knee	Anemia	Maternal		1.3	-0.6	4.7	1.7	-0.4	6.2	0.0	0.0	0.0	0.0	0.0	0.0	4.6	0.0	142.9				0.0	0.0	0.0				0.0	0.0	0.0
adult	s9999102	word_labor	Anemia	Maternal		3.4	0.0	9.1	3.7	0.0	11.2	26.3	17.4	85.4	0.0	0.0	0.0	1.0	0.0	5.4				0.0	0.0	0.0				16.0	11.3	683.9
adult	s9999103	word_leukemia	Anemia	Maternal		0.0	0.0	0.0	0.0	0.0	0.0	0.0	0.0	0.0	0.0	0.0	0.0	0.0	0.0	0.0				0.0	0.0	0.0				0.0	0.0	0.0
adult	s9999104	word_liver	Anemia	Maternal		-0.9	-1.0	-0.4	-0.9	-0.9	-0.3	-0.3	-0.4	0.0	-0.2	-0.2	0.0	0.0	0.0	0.0				0.0	0.0	0.0				0.0	0.0	0.0
adult	s9999105	word_lump	Anemia	Maternal		0.3	-0.6	2.9	0.3	-0.6	2.3	0.0	0.0	0.0	0.0	0.0	0.0	0.7	0.0	4.4				0.0	0.0	0.0				0.0	0.0	0.0
adult	s9999106	word_lung	Anemia	Maternal		-0.8	-1.1	-0.5	-0.8	-1.2	-0.4	-0.4	-0.5	0.0	-0.5	-0.6	0.0	0.0	0.0	0.0				0.0	0.0	0.0				0.0	0.0	0.0
adult	s9999107	word_lymphoma	Anemia	Maternal		0.0	0.0	0.0	0.0	0.0	0.0	0.0	0.0	0.0	0.0	0.0	0.0	0.0	0.0	0.0				0.0	0.0	0.0				0.0	0.0	0.0
adult	s9999108	word_malaria	Anemia	Maternal		0.0	0.0	0.0	0.0	0.0	0.0	0.0	0.0	0.0	0.0	0.0	0.0	0.0	0.0	0.0				0.0	0.0	0.0				0.0	0.0	0.0
adult	s9999109	word_mass	Anemia	Maternal		-0.4	-0.6	0.0	0.0	0.0	0.0	-0.4	-0.4	0.0	0.0	0.0	0.0	0.0	0.0	0.0				0.0	0.0	0.0				0.0	0.0	0.0
adult	s999911	word_asthma	Anemia	Maternal		0.0	-0.6	1.2	0.4	-0.4	3.0	-0.5	-0.6	0.0	0.0	0.0	0.0	1.0	0.0	71.6				0.0	0.0	0.0				-0.4	-0.5	0.0
adult	s9999110	word_mellitus	Anemia	Maternal		-0.1	-0.1	0.0	-0.2	-0.1	0.0	0.0	0.0	0.0	0.0	0.0	0.0	0.0	0.0	0.0				0.0	0.0	0.0				0.0	0.0	0.0
adult	s9999111	word_mental	Anemia	Maternal		-0.5	-0.7	-0.2	-0.5	-0.6	0.0	0.0	0.0	0.0	0.0	0.0	0.0	0.0	0.0	0.0				0.0	0.0	0.0				0.0	0.0	0.0
adult	s9999112	word_motorcycl	Anemia	Maternal		0.0	0.0	0.0	0.0	0.0	0.0	0.0	0.0	0.0	0.0	0.0	0.0	0.0	0.0	0.0				0.0	0.0	0.0				0.0	0.0	0.0
adult	s9999113	word_neck	Anemia	Maternal		-0.4	-0.9	1.4	-0.3	-1.0	1.7	0.0	0.0	0.0	0.0	0.0	0.0	-0.5	-0.5	0.0				0.0	0.0	0.0				0.0	0.0	0.0
adult	s9999114	word_nephropathi	Anemia	Maternal		0.0	0.0	0.0	0.0	0.0	0.0	0.0	0.0	0.0	0.0	0.0	0.0	0.0	0.0	0.0				0.0	0.0	0.0				0.0	0.0	0.0
adult	s9999115	word_nerv	Anemia	Maternal		0.0	0.0	0.0	0.0	0.0	0.0	0.0	0.0	0.0	0.0	0.0	0.0	0.0	0.0	0.0				0.0	0.0	0.0				0.0	0.0	0.0
adult	s9999116	word_numb	Anemia	Maternal		-0.6	-0.6	0.0	-0.5	-0.4	0.0	0.0	0.0	0.0	0.0	0.0	0.0	0.0	0.0	0.0				0.0	0.0	0.0				0.0	0.0	0.0
adult	s9999117	word_obstruct	Anemia	Maternal		0.0	0.0	0.0	0.0	0.0	0.0	0.0	0.0	0.0	0.0	0.0	0.0	0.0	0.0	0.0				0.0	0.0	0.0				0.0	0.0	0.0
adult	s9999118	word_organ	Anemia	Maternal		-0.4	-0.5	0.0	-0.2	-0.2	0.0	0.0	0.0	0.0	0.0	0.0	0.0	0.0	0.0	0.0				0.0	0.0	0.0				0.0	0.0	0.0
adult	s9999119	word_pain	Anemia	Maternal		0.2	-0.7	1.2	0.6	-0.3	1.7	2.5	1.3	2.8	-0.8	-0.9	-0.4	0.3	-0.3	1.2				0.0	0.0	0.0				1.5	0.6	1.9
adult	s999912	word_attack	Anemia	Maternal		-0.7	-0.8	-0.3	-0.3	-0.6	-0.1	-0.3	-0.2	0.0	0.0	0.0	0.0	0.0	0.0	0.0				0.0	0.0	0.0				0.0	0.0	0.0
adult	s9999120	word_paralyz	Anemia	Maternal		-0.1	-0.6	1.4	0.1	-0.6	1.8	-0.4	-0.3	0.0	0.0	0.0	0.0	0.8	0.0	6.6				0.0	0.0	0.0				0.0	0.0	0.0
adult	s9999121	word_phlegm	Anemia	Maternal		-0.4	-0.6	0.0	-0.1	-0.1	0.0	-0.4	-0.5	0.0	0.0	0.0	0.0	0.0	0.0	0.0				0.0	0.0	0.0				-0.4	-0.4	0.0
adult	s9999122	word_pneumonia	Anemia	Maternal		-0.7	-1.0	-0.4	-0.8	-0.9	-0.4	-0.3	-0.4	0.0	0.0	0.0	0.0	0.0	0.0	0.0				0.0	0.0	0.0				0.0	0.0	0.0
adult	s9999123	word_poison	Anemia	Maternal		1.4	-0.1	8.2	1.8	0.0	11.9	0.0	0.0	0.0	0.0	0.0	0.0	1.4	0.0	85.7				0.0	0.0	0.0				0.0	0.0	0.0
adult	s9999124	word_polic	Anemia	Maternal		0.0	0.0	0.0	0.0	0.0	0.0	0.0	0.0	0.0	0.0	0.0	0.0	0.0	0.0	0.0				0.0	0.0	0.0				0.0	0.0	0.0
adult	s9999125	word_pregnanc	Anemia	Maternal		23.7	11.3	35.6	27.1	11.7	39.3	47.8	30.0	405.8	1000.0	1000.0	1000.0	19.5	8.3	63.2				0.0	0.0	0.0				1000.0	1000.0	1000.0
adult	s9999126	word_prostat	Anemia	Maternal		0.0	0.0	0.0	0.0	0.0	0.0	0.0	0.0	0.0	0.0	0.0	0.0	0.0	0.0	0.0				0.0	0.0	0.0				0.0	0.0	0.0
adult	s9999127	word_puffi	Anemia	Maternal		-0.4	-0.2	0.0	0.0	0.0	0.0	0.0	0.0	0.0	0.0	0.0	0.0	0.0	0.0	0.0				0.0	0.0	0.0				0.0	0.0	0.0
adult	s9999128	word_pulmonari	Anemia	Maternal		-0.4	-0.6	-0.1	-0.5	-0.6	0.0	0.0	0.0	0.0	0.0	0.0	0.0	0.0	0.0	0.0				0.0	0.0	0.0				0.0	0.0	0.0
adult	s9999129	word_pus	Anemia	Maternal		-0.4	-0.6	0.0	-0.4	-0.5	0.0	0.0	0.0	0.0	0.0	0.0	0.0	0.0	0.0	0.0				0.0	0.0	0.0				0.0	0.0	0.0
adult	s999913	word_babi	Anemia	Maternal		2.4	-0.3	10.3	2.3	-0.1	10.6	0.0	0.0	0.0	25.3	0.0	1000.0	0.0	0.0	0.0				40.0	0.0	200.0				0.0	0.0	0.0
adult	s9999130	word_renal	Anemia	Maternal		-0.5	-0.6	0.0	-0.5	-0.5	0.0	0.0	0.0	0.0	0.0	0.0	0.0	0.0	0.0	0.0				0.0	0.0	0.0				0.0	0.0	0.0
adult	s9999131	word_respiratori	Anemia	Maternal		-0.3	-0.9	0.8	0.0	-0.6	1.8	-0.5	-0.6	0.0	0.0	0.0	0.0	1.5	0.0	85.7				0.0	0.0	0.0				-0.6	-0.8	-0.3
adult	s9999132	word_ruptur	Anemia	Maternal		-0.5	-0.5	0.0	-0.4	-0.3	0.0	0.0	0.0	0.0	0.0	0.0	0.0	0.0	0.0	0.0				0.0	0.0	0.0				0.0	0.0	0.0
adult	s9999133	word_seizur	Anemia	Maternal		0.0	0.0	0.0	0.0	0.0	0.0	0.0	0.0	0.0	0.0	0.0	0.0	0.0	0.0	0.0				0.0	0.0	0.0				0.0	0.0	0.0
adult	s9999134	word_sepsi	Anemia	Maternal		0.0	-0.5	1.1	-0.1	-0.5	1.0	0.0	0.0	0.0	0.0	0.0	0.0	0.0	0.0	0.0				40.0	0.0	160.0				0.0	0.0	0.0
adult	s9999135	word_sever	Anemia	Maternal		-0.2	-1.4	1.3	0.3	-1.0	2.1	-1.2	-1.4	-0.5	-0.8	-1.0	-0.4	0.7	-0.3	1.9				1.4	0.0	160.0				0.0	0.0	0.0
adult	s9999136	word_shock	Anemia	Maternal		-0.8	-1.0	-0.4	-0.8	-1.0	-0.4	0.0	0.0	0.0	0.0	0.0	0.0	0.0	0.0	0.0				0.0	0.0	0.0				0.0	0.0	0.0
adult	s9999137	word_shot	Anemia	Maternal		0.0	0.0	0.0	0.0	0.0	0.0	0.0	0.0	0.0	0.0	0.0	0.0	0.0	0.0	0.0				0.0	0.0	0.0				0.0	0.0	0.0
adult	s9999138	word_skin	Anemia	Maternal		0.0	-0.7	1.8	0.3	-0.5	3.0	-0.4	-0.4	0.0	0.0	0.0	0.0	28.6	0.0	114.3				0.0	0.0	0.0				0.0	0.0	0.0
adult	s9999139	word_smoke	Anemia	Maternal		-0.8	-0.9	-0.3	-0.7	-0.7	-0.2	-0.5	-0.6	0.0	0.0	0.0	0.0	0.0	0.0	0.0				0.0	0.0	0.0				-0.2	-0.3	0.0
adult	s999914	word_bacteria	Anemia	Maternal		0.0	0.0	0.0	0.0	0.0	0.0	0.0	0.0	0.0	0.0	0.0	0.0	0.0	0.0	0.0				0.0	0.0	0.0				0.0	0.0	0.0
adult	s9999140	word_snake	Anemia	Maternal		14.5	0.0	58.0	14.7	0.0	73.5	0.0	0.0	0.0	0.0	0.0	0.0	28.6	0.0	85.7				0.0	0.0	0.0				0.0	0.0	0.0
adult	s9999141	word_stomach	Anemia	Maternal		-1.0	-1.5	-0.1	-1.0	-1.6	0.3	-0.7	-0.7	-0.3	-0.8	-1.1	-0.4	-0.3	-0.6	1.1				0.0	0.0	0.0				-0.6	-0.7	-0.3
adult	s9999142	word_stomachach	Anemia	Maternal		2.1	0.0	11.4	1.7	0.0	9.2	0.0	0.0	0.0	0.0	0.0	0.0	28.6	0.0	85.7				0.0	0.0	0.0				0.0	0.0	0.0
adult	s9999143	word_stone	Anemia	Maternal		-0.4	-0.6	0.0	-0.4	-0.4	0.0	0.0	0.0	0.0	0.0	0.0	0.0	0.0	0.0	0.0				0.0	0.0	0.0				0.0	0.0	0.0
adult	s9999144	word_stool	Anemia	Maternal		-0.4	-0.6	-0.2	-0.4	-0.5	0.0	-0.2	-0.4	0.0	0.0	0.0	0.0	0.0	0.0	0.0				0.0	0.0	0.0				0.0	0.0	0.0
adult	s9999145	word_stress	Anemia	Maternal		-0.3	-0.4	0.0	-0.3	-0.3	0.0	0.0	0.0	0.0	0.0	0.0	0.0	0.0	0.0	0.0				0.0	0.0	0.0				0.0	0.0	0.0
adult	s9999146	word_stroke	Anemia	Maternal		-0.9	-0.9	-0.3	-0.6	-0.5	0.0	-0.6	-0.7	-0.2	0.0	0.0	0.0	0.0	0.0	0.0				0.0	0.0	0.0				-0.2	-0.3	0.0
adult	s9999147	word_sugar	Anemia	Maternal		-0.1	-0.5	1.3	0.0	-0.6	1.2	0.0	0.0	0.0	0.0	0.0	0.0	0.1	-0.1	1.3				0.0	0.0	0.0				0.0	0.0	0.0
adult	s9999148	word_suicid	Anemia	Maternal		0.0	0.0	0.0	0.0	0.0	0.0	0.0	0.0	0.0	0.0	0.0	0.0	0.0	0.0	0.0				0.0	0.0	0.0				0.0	0.0	0.0
adult	s9999149	word_surgeri	Anemia	Maternal		-0.8	-0.9	-0.3	-0.7	-0.7	-0.3	0.0	0.0	0.0	0.0	0.0	0.0	0.0	0.0	0.0				0.0	0.0	0.0				0.0	0.0	0.0
adult	s999915	word_biopsi	Anemia	Maternal		0.0	0.0	0.0	0.0	0.0	0.0	0.0	0.0	0.0	0.0	0.0	0.0	0.0	0.0	0.0				0.0	0.0	0.0				0.0	0.0	0.0
adult	s9999150	word_suspect	Anemia	Maternal		0.6	-0.5	4.2	0.9	-0.3	5.3	0.0	0.0	0.0	0.0	0.0	0.0	0.0	0.0	0.0				40.0	0.0	160.0				0.0	0.0	0.0
adult	s9999151	word_swell	Anemia	Maternal		1.4	0.1	3.0	2.4	0.5	4.4	-1.1	-1.2	-0.4	-0.4	-0.6	-0.2	0.8	0.0	1.8				0.0	0.0	0.0				-0.8	-0.9	-0.3
adult	s9999152	word_tetanus	Anemia	Maternal		0.0	0.0	0.0	0.0	0.0	0.0	0.0	0.0	0.0	0.0	0.0	0.0	0.0	0.0	0.0				0.0	0.0	0.0				0.0	0.0	0.0
adult	s9999153	word_throat	Anemia	Maternal		-0.6	-0.7	-0.2	-0.4	-0.5	0.0	-0.2	-0.1	0.0	0.0	0.0	0.0	0.0	0.0	0.0				0.0	0.0	0.0				0.0	0.0	0.0
adult	s9999154	word_tongu	Anemia	Maternal		-0.3	-0.3	0.0	0.0	0.0	0.0	0.0	0.0	0.0	0.0	0.0	0.0	0.0	0.0	0.0				0.0	0.0	0.0				0.0	0.0	0.0
adult	s9999155	word_transfus	Anemia	Maternal		0.6	-0.5	2.8	1.1	-0.4	4.2	-0.4	-0.4	0.0	0.0	0.0	0.0	57.1	0.0	171.4				40.0	0.0	160.0				0.0	0.0	0.0
adult	s9999156	word_tree	Anemia	Maternal		0.0	0.0	0.0	0.0	0.0	0.0	0.0	0.0	0.0	0.0	0.0	0.0	0.0	0.0	0.0				0.0	0.0	0.0				0.0	0.0	0.0
adult	s9999157	word_tumor	Anemia	Maternal		-0.5	-0.6	-0.1	-0.4	-0.5	0.0	0.0	0.0	0.0	0.0	0.0	0.0	0.0	0.0	0.0				0.0	0.0	0.0				0.0	0.0	0.0
adult	s9999158	word_ulcer	Anemia	Maternal		-0.5	-0.7	-0.2	-0.6	-0.7	0.0	-0.3	-0.4	0.0	0.0	0.0	0.0	0.0	0.0	0.0				0.0	0.0	0.0				0.0	0.0	0.0
adult	s9999159	word_ultrasound	Anemia	Maternal		0.4	-0.5	2.0	0.8	-0.4	3.5	-0.3	-0.4	0.0	0.0	0.0	0.0	2.0	0.0	128.7				0.0	0.0	0.0				0.0	0.0	0.0
adult	s999916	word_birth	Anemia	Maternal		2.9	-0.5	9.4	3.1	-0.3	8.9	0.0	0.0	0.0	0.0	0.0	0.0	2.8	0.0	60.0				0.0	0.0	0.0				0.0	0.0	0.0
adult	s9999160	word_unconsci	Anemia	Maternal		-0.7	-0.9	-0.4	-0.6	-0.7	-0.3	-0.4	-0.5	-0.1	-0.1	0.0	0.0	-0.5	-0.5	0.0				0.0	0.0	0.0				-0.5	-0.7	0.0
adult	s9999161	word_urin	Anemia	Maternal		-0.8	-1.1	0.1	-0.6	-1.1	0.3	-1.0	-0.9	-0.4	-0.7	-0.7	-0.3	-0.2	-0.6	1.1				0.0	0.0	0.0				-0.5	-0.5	0.0
adult	s9999162	word_uterus	Anemia	Maternal		0.0	0.0	0.0	0.0	0.0	0.0	0.0	0.0	0.0	0.0	0.0	0.0	0.0	0.0	0.0				0.0	0.0	0.0				0.0	0.0	0.0
adult	s9999163	word_vascular	Anemia	Maternal		0.0	0.0	0.0	0.0	0.0	0.0	0.0	0.0	0.0	0.0	0.0	0.0	0.0	0.0	0.0				0.0	0.0	0.0				0.0	0.0	0.0
adult	s9999164	word_vehicular	Anemia	Maternal		0.0	0.0	0.0	0.0	0.0	0.0	0.0	0.0	0.0	0.0	0.0	0.0	0.0	0.0	0.0				0.0	0.0	0.0				0.0	0.0	0.0
adult	s9999165	word_virus	Anemia	Maternal		0.0	0.0	0.0	0.0	0.0	0.0	0.0	0.0	0.0	0.0	0.0	0.0	0.0	0.0	0.0				0.0	0.0	0.0				0.0	0.0	0.0
adult	s9999166	word_vomit	Anemia	Maternal		0.3	-0.7	1.4	0.7	-0.4	2.5	-1.0	-1.2	-0.4	-0.6	-0.7	-0.2	0.5	-0.2	1.8				0.0	0.0	0.0				-0.6	-0.8	-0.3
adult	s9999167	word_water	Anemia	Maternal		-0.1	-1.3	1.4	-0.3	-1.3	1.4	9.3	5.0	10.6	-0.9	-0.9	-0.3	0.1	-0.5	1.4				0.0	0.0	0.0				6.2	3.3	10.6
adult	s9999168	word_womb	Anemia	Maternal		14.6	2.3	55.1	17.9	4.8	117.6	0.0	0.0	0.0	0.0	0.0	0.0	7.4	2.1	271.6				0.0	0.0	0.0				0.0	0.0	0.0
adult	s9999169	word_wound	Anemia	Maternal		-0.6	-0.8	-0.3	-0.9	-0.8	-0.3	-0.2	-0.2	0.0	0.0	0.0	0.0	0.0	0.0	0.0				0.0	0.0	0.0				0.0	0.0	0.0
adult	s999917	word_bite	Anemia	Maternal		0.4	-0.7	2.7	0.6	-0.6	4.2	0.0	0.0	0.0	0.0	0.0	0.0	1.1	0.0	85.7				0.0	0.0	0.0				0.0	0.0	0.0
adult	s9999170	word_xray	Anemia	Maternal		-0.4	-0.6	-0.1	-0.4	-0.4	0.0	-0.6	-0.7	-0.2	0.0	0.0	0.0	0.0	0.0	0.0				0.0	0.0	0.0				0.0	0.0	0.0
adult	s9999171	word_yellow	Anemia	Maternal		-0.3	-0.9	1.1	0.0	-0.6	2.2	-0.6	-0.7	-0.2	0.0	0.0	0.0	1.0	0.0	28.6				0.0	0.0	0.0				-0.1	-0.1	0.0
adult	s999918	word_black	Anemia	Maternal		-0.7	-0.7	-0.3	-0.3	-0.5	0.0	-0.6	-0.6	0.0	0.0	0.0	0.0	0.0	0.0	0.0				0.0	0.0	0.0				0.0	0.0	0.0
adult	s999919	word_blood	Anemia	Maternal		2.2	1.2	3.5	3.0	1.5	5.0	2.2	1.4	2.7	1.5	-1.4	4.6	2.2	1.2	3.5				8.2	0.0	240.0				1.4	0.9	2.2
adult	s99992	word_accid	Anemia	Maternal		-0.4	-0.6	-0.2	-0.5	-0.6	-0.1	0.0	0.0	0.0	0.0	0.0	0.0	0.0	0.0	0.0				0.0	0.0	0.0				0.0	0.0	0.0
adult	s999920	word_bone	Anemia	Maternal		-0.3	-0.5	0.0	-0.4	-0.4	0.0	0.0	0.0	0.0	0.0	0.0	0.0	0.0	0.0	0.0				0.0	0.0	0.0				0.0	0.0	0.0
adult	s999921	word_born	Anemia	Maternal		4.9	0.0	20.8	4.9	0.0	31.9	0.0	0.0	0.0	0.0	0.0	0.0	57.1	0.0	171.4				0.0	0.0	0.0				0.0	0.0	0.0
adult	s999922	word_bowel	Anemia	Maternal		0.0	0.0	0.0	0.0	0.0	0.0	0.0	0.0	0.0	0.0	0.0	0.0	0.0	0.0	0.0				0.0	0.0	0.0				0.0	0.0	0.0
adult	s999923	word_brain	Anemia	Maternal		-0.7	-1.0	-0.3	-0.7	-0.8	-0.2	-0.2	-0.2	0.0	0.0	0.0	0.0	0.0	0.0	0.0				0.0	0.0	0.0				0.0	0.0	0.0
adult	s999924	word_breast	Anemia	Maternal		7.4	0.0	65.3	8.3	0.0	117.6	0.0	0.0	0.0	0.0	0.0	0.0	85.7	0.0	228.6				40.0	0.0	160.0				0.0	0.0	0.0
adult	s999925	word_breath	Anemia	Maternal		0.0	-0.5	0.8	0.7	-0.4	1.9	-1.2	-1.5	-0.7	-0.8	-1.0	-0.4	0.5	-0.2	1.4				0.0	0.0	0.0				-0.5	-0.5	0.0
adult	s999926	word_broken	Anemia	Maternal		-0.5	-0.4	0.0	-0.3	-0.2	0.0	0.0	0.0	0.0	0.0	0.0	0.0	0.0	0.0	0.0				0.0	0.0	0.0				0.0	0.0	0.0
adult	s999927	word_cancer	Anemia	Maternal		0.0	-0.6	1.0	0.1	-0.5	1.1	-0.2	-0.3	0.0	0.0	0.0	0.0	0.0	0.0	0.0				0.8	0.0	9.7				0.0	0.0	0.0
adult	s999928	word_cardio	Anemia	Maternal		-0.8	-0.9	-0.3	-1.0	-0.9	-0.3	0.0	0.0	0.0	0.0	0.0	0.0	0.0	0.0	0.0				0.0	0.0	0.0				0.0	0.0	0.0
adult	s999929	word_cardiomegali	Anemia	Maternal		0.0	0.0	0.0	0.0	0.0	0.0	0.0	0.0	0.0	0.0	0.0	0.0	0.0	0.0	0.0				0.0	0.0	0.0				0.0	0.0	0.0
adult	s99993	word_alcohol	Anemia	Maternal		-0.3	-0.7	1.4	0.0	-0.6	1.5	-0.3	-0.3	0.0	0.0	0.0	0.0	0.9	0.0	7.0				0.0	0.0	0.0				0.0	0.0	0.0
adult	s999930	word_cathet	Anemia	Maternal		-0.5	-0.6	0.0	-0.2	0.0	0.0	-0.2	-0.2	0.0	0.0	0.0	0.0	0.0	0.0	0.0				0.0	0.0	0.0				0.0	0.0	0.0
adult	s999931	word_cerebr	Anemia	Maternal		-0.6	-0.5	0.0	-0.3	-0.1	0.0	0.0	0.0	0.0	0.0	0.0	0.0	0.0	0.0	0.0				0.0	0.0	0.0				0.0	0.0	0.0
adult	s999932	word_cervix	Anemia	Maternal		0.0	0.0	0.0	0.0	0.0	0.0	0.0	0.0	0.0	0.0	0.0	0.0	0.0	0.0	0.0				0.0	0.0	0.0				0.0	0.0	0.0
adult	s999933	word_cesarean	Anemia	Maternal		0.0	0.0	0.0	0.0	0.0	0.0	0.0	0.0	0.0	0.0	0.0	0.0	0.0	0.0	0.0				0.0	0.0	0.0				0.0	0.0	0.0
adult	s999934	word_chemotherapi	Anemia	Maternal		0.0	0.0	0.0	0.0	0.0	0.0	0.0	0.0	0.0	0.0	0.0	0.0	0.0	0.0	0.0				0.0	0.0	0.0				0.0	0.0	0.0
adult	s999935	word_chest	Anemia	Maternal		-0.9	-1.4	0.0	-0.5	-1.0	0.4	-0.9	-1.0	-0.4	-0.3	-0.6	-0.1	-0.1	-0.6	0.9				0.0	0.0	0.0				-0.4	-0.6	0.0
adult	s999936	word_chronic	Anemia	Maternal		-0.4	-0.6	0.0	-0.3	-0.5	0.0	0.0	0.0	0.0	0.0	0.0	0.0	0.0	0.0	0.0				0.0	0.0	0.0				0.0	0.0	0.0
adult	s999937	word_cirrhosi	Anemia	Maternal		0.0	0.0	0.0	0.0	0.0	0.0	0.0	0.0	0.0	0.0	0.0	0.0	0.0	0.0	0.0				0.0	0.0	0.0				0.0	0.0	0.0
adult	s999938	word_clot	Anemia	Maternal		-0.4	-0.6	0.0	-0.4	-0.3	0.0	0.0	0.0	0.0	0.0	0.0	0.0	0.0	0.0	0.0				0.0	0.0	0.0				0.0	0.0	0.0
adult	s999939	word_collaps	Anemia	Maternal		0.0	0.0	0.0	0.0	0.0	0.0	0.0	0.0	0.0	0.0	0.0	0.0	0.0	0.0	0.0				0.0	0.0	0.0				0.0	0.0	0.0
adult	s99994	word_ami	Anemia	Maternal		-0.6	-0.6	0.0	-0.5	-0.5	0.0	0.0	0.0	0.0	0.0	0.0	0.0	0.0	0.0	0.0				0.0	0.0	0.0				0.0	0.0	0.0
adult	s999940	word_colon	Anemia	Maternal		0.0	0.0	0.0	0.0	0.0	0.0	0.0	0.0	0.0	0.0	0.0	0.0	0.0	0.0	0.0				0.0	0.0	0.0				0.0	0.0	0.0
adult	s999941	word_coma	Anemia	Maternal		-0.8	-1.0	-0.5	-0.8	-0.9	-0.4	-0.5	-0.5	0.0	-0.5	-0.6	-0.2	0.0	0.0	0.0				0.0	0.0	0.0				0.0	0.0	0.0
adult	s999942	word_congest	Anemia	Maternal		0.0	0.0	0.0	0.0	0.0	0.0	0.0	0.0	0.0	0.0	0.0	0.0	0.0	0.0	0.0				0.0	0.0	0.0				0.0	0.0	0.0
adult	s999943	word_conscious	Anemia	Maternal		-0.2	-0.8	0.8	-0.2	-0.6	1.0	-0.4	-0.4	0.0	-0.1	-0.1	0.0	0.2	0.0	3.4				0.0	0.0	0.0				0.0	0.0	0.0
adult	s999944	word_convuls	Anemia	Maternal		1.0	-0.1	6.9	0.0	0.0	0.0	15.3	10.9	40.9	0.0	0.0	0.0	0.0	0.0	0.0				0.0	0.0	0.0				10.8	6.2	23.1
adult	s999945	word_copd	Anemia	Maternal		0.0	0.0	0.0	0.0	0.0	0.0	0.0	0.0	0.0	0.0	0.0	0.0	0.0	0.0	0.0				0.0	0.0	0.0				0.0	0.0	0.0
adult	s999946	word_cough	Anemia	Maternal		0.0	-0.7	1.2	0.3	-0.7	1.8	-0.9	-1.1	-0.4	3.7	-0.4	11.0	0.7	-0.1	3.3				0.0	0.0	0.0				-0.5	-0.6	-0.1
adult	s999947	word_ctscan	Anemia	Maternal		-0.3	-0.2	0.0	0.0	0.0	0.0	0.0	0.0	0.0	0.0	0.0	0.0	0.0	0.0	0.0				0.0	0.0	0.0				0.0	0.0	0.0
adult	s999948	word_cut	Anemia	Maternal		-0.6	-0.7	-0.3	-0.6	-0.6	0.0	0.0	0.0	0.0	0.0	0.0	0.0	0.0	0.0	0.0				0.0	0.0	0.0				0.0	0.0	0.0
adult	s999949	word_deliv	Anemia	Maternal		25.4	13.3	44.4	25.5	13.0	65.6	54.5	37.0	1382.0	1000.0	1000.0	1000.0	14.9	9.1	614.4				80.0	0.0	240.0				1000.0	1000.0	1000.0
adult	s99995	word_amput	Anemia	Maternal		0.0	0.0	0.0	0.0	0.0	0.0	0.0	0.0	0.0	0.0	0.0	0.0	0.0	0.0	0.0				0.0	0.0	0.0				0.0	0.0	0.0
adult	s999950	word_depress	Anemia	Maternal		-1.0	-0.7	-0.3	-0.8	-0.7	-0.2	0.0	0.0	0.0	0.0	0.0	0.0	0.0	0.0	0.0				0.0	0.0	0.0				0.0	0.0	0.0
adult	s999951	word_diabet	Anemia	Maternal		-0.7	-0.8	-0.3	-0.5	-0.8	-0.3	-0.5	-0.6	0.0	0.0	0.0	0.0	0.0	0.0	0.0				0.0	0.0	0.0				-0.2	-0.3	0.0
adult	s999952	word_dialysi	Anemia	Maternal		-0.3	-0.4	0.0	0.0	0.0	0.0	0.0	0.0	0.0	0.0	0.0	0.0	0.0	0.0	0.0				0.0	0.0	0.0				0.0	0.0	0.0
adult	s999953	word_diarrhea	Anemia	Maternal		-0.3	-0.1	0.0	0.0	0.0	0.0	0.0	0.0	0.0	0.0	0.0	0.0	0.0	0.0	0.0				0.0	0.0	0.0				0.0	0.0	0.0
adult	s999954	word_digest	Anemia	Maternal		2.8	0.0	36.6	2.5	0.0	32.1	0.0	0.0	0.0	0.0	0.0	0.0	28.6	0.0	114.3				0.0	0.0	0.0				0.0	0.0	0.0
adult	s999955	word_dizzi	Anemia	Maternal		-0.4	-0.7	-0.2	-0.5	-0.3	0.0	-0.4	-0.5	0.0	0.0	0.0	0.0	-0.1	0.0	0.0				0.0	0.0	0.0				0.0	0.0	0.0
adult	s999956	word_drink	Anemia	Maternal		-0.3	-1.0	0.9	-0.6	-1.0	0.3	8.1	4.8	8.3	-0.5	-0.5	0.0	1.1	0.0	85.7				0.0	0.0	0.0				1000.0	1000.0	1000.0
adult	s999957	word_drown	Anemia	Maternal		0.0	0.0	0.0	0.0	0.0	0.0	0.0	0.0	0.0	0.0	0.0	0.0	0.0	0.0	0.0				0.0	0.0	0.0				0.0	0.0	0.0
adult	s999958	word_dyspnea	Anemia	Maternal		-0.3	-0.4	0.0	-0.2	-0.2	0.0	0.0	0.0	0.0	0.0	0.0	0.0	0.0	0.0	0.0				0.0	0.0	0.0				0.0	0.0	0.0
adult	s999959	word_ecg	Anemia	Maternal		-0.4	-0.5	0.0	0.0	0.0	0.0	0.0	0.0	0.0	0.0	0.0	0.0	0.0	0.0	0.0				0.0	0.0	0.0				0.0	0.0	0.0
adult	s99996	word_anemia	Anemia	Maternal		0.6	-0.6	2.6	0.6	-0.5	3.3	0.0	0.0	0.0	0.0	0.0	0.0	0.0	0.0	0.0				8.1	0.0	240.0				0.0	0.0	0.0
adult	s999960	word_edema	Anemia	Maternal		-0.5	-0.7	-0.3	-0.5	-0.6	-0.1	-0.6	-0.6	-0.1	0.0	0.0	0.0	0.0	0.0	0.0				0.0	0.0	0.0				0.0	0.0	0.0
adult	s999961	word_electr	Anemia	Maternal		0.0	0.0	0.0	0.0	0.0	0.0	0.0	0.0	0.0	0.0	0.0	0.0	0.0	0.0	0.0				0.0	0.0	0.0				0.0	0.0	0.0
adult	s999962	word_encephalopathi	Anemia	Maternal		0.0	0.0	0.0	0.0	0.0	0.0	0.0	0.0	0.0	0.0	0.0	0.0	0.0	0.0	0.0				0.0	0.0	0.0				0.0	0.0	0.0
adult	s999963	word_enlarg	Anemia	Maternal		-0.5	-0.6	-0.1	-0.3	-0.5	0.0	-0.2	-0.2	0.0	0.0	0.0	0.0	0.0	0.0	0.0				0.0	0.0	0.0				0.0	0.0	0.0
adult	s999964	word_epilepsi	Anemia	Maternal		0.0	0.0	0.0	0.0	0.0	0.0	0.0	0.0	0.0	0.0	0.0	0.0	0.0	0.0	0.0				0.0	0.0	0.0				0.0	0.0	0.0
adult	s999965	word_esophag	Anemia	Maternal		0.0	0.0	0.0	0.0	0.0	0.0	0.0	0.0	0.0	0.0	0.0	0.0	0.0	0.0	0.0				0.0	0.0	0.0				0.0	0.0	0.0
adult	s999966	word_failur	Anemia	Maternal		-0.6	-0.9	-0.4	-0.9	-1.0	-0.4	0.0	0.0	0.0	0.0	0.0	0.0	0.0	0.0	0.0				0.0	0.0	0.0				0.0	0.0	0.0
adult	s999967	word_faint	Anemia	Maternal		-0.5	-0.6	0.0	-0.4	-0.5	0.0	0.0	0.0	0.0	0.0	0.0	0.0	-0.4	-0.5	0.0				0.0	0.0	0.0				0.0	0.0	0.0
adult	s999968	word_fall	Anemia	Maternal		-0.1	-1.0	1.0	-0.1	-1.0	1.0	-0.4	-0.5	0.0	-0.6	-0.7	-0.2	-0.4	-1.0	0.5				0.0	0.0	0.0				0.0	0.0	0.0
adult	s999969	word_fever	Anemia	Maternal		0.1	-0.6	1.1	0.4	-0.4	1.5	-1.3	-1.4	-0.6	-0.6	-0.7	-0.3	0.4	-0.4	1.2				0.0	0.0	0.0				-0.9	-0.9	-0.3
adult	s99997	word_antibiot	Anemia	Maternal		-0.5	-0.4	0.0	0.0	0.0	0.0	0.0	0.0	0.0	0.0	0.0	0.0	0.0	0.0	0.0				0.0	0.0	0.0				0.0	0.0	0.0
adult	s999970	word_finger	Anemia	Maternal		0.0	0.0	0.0	0.0	0.0	0.0	0.0	0.0	0.0	0.0	0.0	0.0	0.0	0.0	0.0				0.0	0.0	0.0				0.0	0.0	0.0
adult	s999971	word_fire	Anemia	Maternal		-0.6	-0.6	-0.1	-0.4	-0.5	0.0	0.0	0.0	0.0	0.0	0.0	0.0	0.0	0.0	0.0				0.0	0.0	0.0				0.0	0.0	0.0
adult	s999972	word_fluid	Anemia	Maternal		-0.6	-0.8	-0.3	-0.5	-0.6	0.0	-0.7	-0.7	-0.4	0.0	0.0	0.0	0.0	0.0	0.0				0.0	0.0	0.0				0.0	0.0	0.0
adult	s999973	word_foot	Anemia	Maternal		-0.8	-1.0	-0.4	-0.7	-0.9	-0.3	-0.7	-0.7	-0.1	0.0	0.0	0.0	0.0	0.0	0.0				0.0	0.0	0.0				0.0	0.0	0.0
adult	s999974	word_fractur	Anemia	Maternal		0.0	0.0	0.0	0.0	0.0	0.0	0.0	0.0	0.0	0.0	0.0	0.0	0.0	0.0	0.0				0.0	0.0	0.0				0.0	0.0	0.0
adult	s999975	word_goiter	Anemia	Maternal		0.0	0.0	0.0	0.0	0.0	0.0	0.0	0.0	0.0	0.0	0.0	0.0	0.0	0.0	0.0				0.0	0.0	0.0				0.0	0.0	0.0
adult	s999976	word_hand	Anemia	Maternal		-0.9	-1.2	-0.5	-0.8	-1.1	-0.4	-0.5	-0.6	0.0	-0.6	-0.7	-0.2	-0.2	0.0	0.0				0.0	0.0	0.0				0.0	0.0	0.0
adult	s999977	word_head	Anemia	Maternal		-0.8	-1.0	-0.4	-0.7	-0.9	-0.4	-0.4	-0.4	0.0	-0.4	-0.5	0.0	-0.5	-0.6	0.0				0.0	0.0	0.0				0.0	0.0	0.0
adult	s999978	word_headach	Anemia	Maternal		-0.7	-1.0	-0.4	-0.8	-0.8	-0.3	-0.4	-0.6	0.0	0.0	0.0	0.0	-0.5	-0.6	0.0				0.0	0.0	0.0				0.0	0.0	0.0
adult	s999979	word_heart	Anemia	Maternal		-0.4	-0.9	0.3	-0.3	-0.8	0.8	-0.5	-0.6	-0.2	-0.3	-0.6	-0.1	0.6	0.0	3.1				0.0	0.0	0.0				-0.3	-0.4	0.0
adult	s99998	word_appetit	Anemia	Maternal		-0.7	-0.8	-0.3	-0.4	-0.5	0.0	-0.5	-0.6	0.0	0.0	0.0	0.0	0.0	0.0	0.0				0.0	0.0	0.0				0.0	0.0	0.0
adult	s999980	word_hematoma	Anemia	Maternal		0.0	0.0	0.0	0.0	0.0	0.0	0.0	0.0	0.0	0.0	0.0	0.0	0.0	0.0	0.0				0.0	0.0	0.0				0.0	0.0	0.0
adult	s999981	word_hemorrhag	Anemia	Maternal		-0.4	-0.5	0.0	-0.3	-0.3	0.0	0.0	0.0	0.0	0.0	0.0	0.0	0.0	0.0	0.0				0.0	0.0	0.0				0.0	0.0	0.0
adult	s999982	word_hepat	Anemia	Maternal		0.0	0.0	0.0	0.0	0.0	0.0	0.0	0.0	0.0	0.0	0.0	0.0	0.0	0.0	0.0				0.0	0.0	0.0				0.0	0.0	0.0
adult	s999983	word_hernia	Anemia	Maternal		-0.5	-0.4	0.0	-0.2	0.0	0.0	0.0	0.0	0.0	0.0	0.0	0.0	0.0	0.0	0.0				0.0	0.0	0.0				0.0	0.0	0.0
adult	s999984	word_hiv	Anemia	Maternal		0.0	0.0	0.0	0.0	0.0	0.0	0.0	0.0	0.0	0.0	0.0	0.0	0.0	0.0	0.0				0.0	0.0	0.0				0.0	0.0	0.0
adult	s999985	word_hypertens	Anemia	Maternal		-0.3	-0.6	-0.2	0.0	0.0	0.0	-0.5	-0.6	-0.3	0.0	0.0	0.0	0.0	0.0	0.0				0.0	0.0	0.0				-0.2	-0.3	0.0
adult	s999986	word_hypovolem	Anemia	Maternal		0.0	0.0	0.0	0.0	0.0	0.0	0.0	0.0	0.0	0.0	0.0	0.0	0.0	0.0	0.0				0.0	0.0	0.0				0.0	0.0	0.0
adult	s999987	word_icu	Anemia	Maternal		-0.7	-0.7	-0.3	-0.5	-0.6	0.0	-0.4	-0.5	0.0	-0.4	-0.3	0.0	0.0	0.0	0.0				0.0	0.0	0.0				0.0	0.0	0.0
adult	s999988	word_infarct	Anemia	Maternal		0.0	0.0	0.0	0.0	0.0	0.0	0.0	0.0	0.0	0.0	0.0	0.0	0.0	0.0	0.0				0.0	0.0	0.0				0.0	0.0	0.0
adult	s999989	word_infect	Anemia	Maternal		-0.3	-1.0	0.7	-0.4	-1.0	1.2	-0.1	-0.1	0.0	-0.5	-0.6	0.0	0.4	0.0	3.0				0.0	0.0	0.0				0.0	0.0	0.0
adult	s99999	word_arrest	Anemia	Maternal		-1.0	-1.1	-0.3	-0.9	-1.0	-0.3	0.0	0.0	0.0	0.0	0.0	0.0	0.0	0.0	0.0				0.0	0.0	0.0				0.0	0.0	0.0
adult	s999990	word_inflam	Anemia	Maternal		-0.4	-0.5	0.0	-0.3	-0.4	0.0	0.0	0.0	0.0	0.0	0.0	0.0	0.0	0.0	0.0				0.0	0.0	0.0				0.0	0.0	0.0
adult	s999991	word_inhal	Anemia	Maternal		-0.5	-0.7	-0.2	0.0	0.0	0.0	-0.7	-0.8	-0.3	0.0	0.0	0.0	0.0	0.0	0.0				0.0	0.0	0.0				0.0	0.0	0.0
adult	s999992	word_injuri	Anemia	Maternal		-0.4	-0.6	0.0	-0.4	-0.5	0.0	0.0	0.0	0.0	-0.1	-0.1	0.0	0.0	0.0	0.0				0.0	0.0	0.0				0.0	0.0	0.0
adult	s999993	word_intestin	Anemia	Maternal		-0.4	-0.5	0.0	-0.5	-0.5	0.0	0.0	0.0	0.0	0.0	0.0	0.0	0.0	0.0	0.0				0.0	0.0	0.0				0.0	0.0	0.0
adult	s999994	word_intracerebr	Anemia	Maternal		0.0	0.0	0.0	0.0	0.0	0.0	0.0	0.0	0.0	0.0	0.0	0.0	0.0	0.0	0.0				0.0	0.0	0.0				0.0	0.0	0.0
adult	s999995	word_intub	Anemia	Maternal		-0.5	-0.6	-0.2	-0.4	-0.4	0.0	-0.5	-0.7	0.0	0.0	0.0	0.0	0.0	0.0	0.0				0.0	0.0	0.0				0.0	0.0	0.0
adult	s999996	word_ischemia	Anemia	Maternal		0.0	0.0	0.0	0.0	0.0	0.0	0.0	0.0	0.0	0.0	0.0	0.0	0.0	0.0	0.0				0.0	0.0	0.0				0.0	0.0	0.0
adult	s999997	word_jaundic	Anemia	Maternal		2.2	-0.3	5.1	1.9	-0.4	5.8	0.0	0.0	0.0	-0.3	-0.4	0.0	1.6	0.0	6.6				0.0	0.0	0.0				0.0	0.0	0.0
adult	s999998	word_kerosen	Anemia	Maternal		0.0	0.0	0.0	0.0	0.0	0.0	0.0	0.0	0.0	0.0	0.0	0.0	0.0	0.0	0.0				0.0	0.0	0.0				0.0	0.0	0.0
adult	s999999	word_kidney	Anemia	Maternal		-0.5	-1.0	0.5	-0.3	-1.0	0.5	-0.7	-0.6	-0.1	-0.4	-0.6	-0.2	0.0	-0.4	1.1				0.0	0.0	0.0				0.0	0.0	0.0
adult	sex	Sex of deceased	Anemia	Maternal		3.9	2.6	4.7	3.7	2.3	4.4	2.0	1.1	2.5	2.0	1.3	2.4	1.8	1.2	2.6				2.2	1.2	2.8				1.9	0.6	1.8
adult	age	Last known age of the deceased [years]	Asthma	NCD		0.6	0.3	1.0	0.7	0.3	1.1	0.5	-0.1	0.9	0.9	0.4	1.2	-0.9	-1.0	-0.4	0.7	0.5	1.0	0.7	-0.1	1.5	0.1	-0.9	0.8	0.4	-0.1	0.7	0.2	-0.6	0.7
adult	s1	Did Decedent Have Asthma?	Asthma	NCD		10.4	7.5	14.2	12.1	7.3	15.6	6.3	3.4	6.7	4.0	2.2	5.5	12.7	7.1	17.9	0.0	0.0	0.0	12.1	6.7	21.0	3.9	1.4	5.3	2.7	1.7	4.6	4.8	3.9	9.6
adult	s10	Did Decedent Have Hypertension?	Asthma	NCD		1.3	0.3	2.1	1.3	0.3	2.0	0.9	-0.3	2.0	0.5	-0.2	1.3	3.0	2.0	4.1	2.1	1.5	2.6	1.4	-0.1	2.9	1.1	-1.0	2.7	0.6	-0.4	2.1	1.3	0.0	2.4
adult	s100	Sudden confusion	Asthma	NCD		-1.3	-1.6	-0.7	-1.4	-1.7	-0.8	-0.4	-0.5	0.0	0.0	0.0	0.0	-0.5	-0.7	0.0	-1.3	-1.4	-0.6	-0.5	-0.6	0.0	-0.9	-0.9	-0.3	0.0	0.0	0.0	-0.3	-0.4	0.0
adult	s101	Did [name] experience memory loss at any time in the three months prior to death?	Asthma	NCD		-0.4	-1.3	1.0	-0.3	-1.3	1.1	-0.4	-0.7	-0.2	0.4	-0.5	3.0	9.3	5.2	10.8	-0.6	-0.8	-0.3	-1.0	-1.0	-0.4	-0.2	-1.0	1.8	0.0	0.0	0.0	-0.4	-0.5	0.0
adult	s102	Did [name] have convulsions?	Asthma	NCD		-0.1	-1.2	1.4	-0.2	-1.3	1.5	0.3	-0.6	2.6	-0.2	-0.6	0.9	-0.5	-0.7	-0.2	-1.2	-1.2	-0.4	0.6	-0.4	4.8	0.6	-0.7	3.5	0.9	0.0	4.3	0.0	0.0	0.0
adult	s103	For how long before death did the convulsions last? [days]	Asthma	NCD		0.3	-0.7	2.6	1.1	-0.6	6.2	0.0	0.0	0.0	1.5	0.0	142.9	0.0	0.0	0.0	0.0	0.0	0.0	0.0	0.0	0.0	0.0	0.0	0.0	0.0	0.0	0.0	0.0	0.0	0.0
adult	s104	Did the person become unconscious immediately after the convulsions?	Asthma	NCD		0.0	-1.0	1.6	0.0	-1.0	2.0	0.0	0.0	0.0	0.0	-0.5	1.6	-0.3	-0.5	0.0	-0.7	-0.7	-0.2	-0.2	-0.2	0.0	2.6	0.0	14.0	0.0	0.0	0.0	0.0	0.0	0.0
adult	s105	Was [name] in any way paralyzed?	Asthma	NCD		1.2	-0.5	3.2	0.0	-1.0	1.8	2.9	-0.2	7.5	1.1	0.0	4.6	-0.2	-0.1	0.0	-0.7	-1.0	-0.3	0.6	-0.5	4.1	-0.5	-0.6	0.0	1.8	0.0	6.5	4.9	0.0	14.8
adult	s106	For how long before death did [name] have paralysis? [days]	Asthma	NCD		-0.7	-1.0	-0.3	-0.7	-0.9	-0.3	0.0	0.0	0.0	0.0	0.0	0.0	0.0	0.0	0.0	-0.5	-0.6	-0.2	-0.3	-0.2	0.0	0.0	0.0	0.0	0.0	0.0	0.0	0.0	0.0	0.0
adult	s107	Paralyzed on one side (arm and leg)	Asthma	NCD		0.9	-0.7	3.2	0.0	-0.6	1.4	3.7	0.0	15.2	0.0	0.0	0.0	0.0	0.0	0.0	0.0	0.0	0.0	2.6	0.0	16.2	0.0	0.0	0.0	3.2	0.0	357.9	8.3	0.0	750.0
adult	s109	Paralyzed lower part of body	Asthma	NCD		0.5	-0.6	3.5	-0.5	-0.6	0.0	5.4	0.0	272.7	0.0	0.0	0.0	0.0	0.0	0.0	0.0	0.0	0.0	0.0	0.0	0.0	0.0	0.0	0.0	142.9	0.0	571.4	0.0	0.0	0.0
adult	s11	Did Decedent Have Obesity?	Asthma	NCD		0.1	-0.8	1.3	-0.1	-1.0	0.9	2.2	-0.2	8.3	0.2	-0.5	2.0	-0.2	-0.3	0.0	5.4	3.3	6.8	-0.1	-0.3	0.0	0.7	-0.6	4.3	0.0	0.0	0.0	5.1	-0.4	14.9
adult	s110	Paralyzed upper part of body	Asthma	NCD		0.0	0.0	0.0	0.0	0.0	0.0	0.0	0.0	0.0	0.0	0.0	0.0	0.0	0.0	0.0	0.0	0.0	0.0	0.0	0.0	0.0	0.0	0.0	0.0	0.0	0.0	0.0	0.0	0.0	0.0
adult	s111	Paralyzed one leg only	Asthma	NCD		-0.2	0.0	0.0	0.0	0.0	0.0	0.0	0.0	0.0	0.0	0.0	0.0	0.0	0.0	0.0	0.0	0.0	0.0	0.0	0.0	0.0	0.0	0.0	0.0	0.0	0.0	0.0	0.0	0.0	0.0
adult	s112	Paralyzed one arm only	Asthma	NCD		0.0	0.0	0.0	0.0	0.0	0.0	0.0	0.0	0.0	0.0	0.0	0.0	0.0	0.0	0.0	0.0	0.0	0.0	0.0	0.0	0.0	0.0	0.0	0.0	0.0	0.0	0.0	0.0	0.0	0.0
adult	s113	Paralyzed whole body	Asthma	NCD		2.8	-0.5	7.7	2.4	-0.4	8.8	3.4	0.0	47.0	95.2	0.0	285.7	0.0	0.0	0.0	0.0	0.0	0.0	0.0	0.0	0.0	0.0	0.0	0.0	0.0	0.0	0.0	11.0	0.0	500.0
adult	s114	Paralyzed refused	Asthma	NCD		0.0	0.0	0.0	0.0	0.0	0.0	0.0	0.0	0.0	0.0	0.0	0.0	0.0	0.0	0.0	0.0	0.0	0.0	0.0	0.0	0.0	0.0	0.0	0.0	0.0	0.0	0.0	0.0	0.0	0.0
adult	s115	Paralyzed don't know	Asthma	NCD		0.0	0.0	0.0	0.0	0.0	0.0	0.0	0.0	0.0	0.0	0.0	0.0	0.0	0.0	0.0	0.0	0.0	0.0	0.0	0.0	0.0	0.0	0.0	0.0	0.0	0.0	0.0	0.0	0.0	0.0
adult	s116	Paralyzed other	Asthma	NCD		-0.1	-0.1	0.0	-0.2	-0.1	0.0	0.0	0.0	0.0	0.0	0.0	0.0	0.0	0.0	0.0	0.0	0.0	0.0	0.0	0.0	0.0	0.0	0.0	0.0	0.0	0.0	0.0	0.0	0.0	0.0
adult	s118	Did [name] have any swelling or lump in the breast?	Asthma	NCD		0.5	-0.6	4.1	0.5	-0.5	4.6	0.0	0.0	0.0	0.0	0.0	0.0	0.0	0.0	0.0	-0.1	0.0	0.0	0.0	0.0	0.0	5.0	0.0	333.3	0.0	0.0	0.0	0.0	0.0	0.0
adult	s119	Did [name] have any ulcers (pits) in the breast?	Asthma	NCD		0.0	0.0	0.0	0.0	0.0	0.0	0.0	0.0	0.0	0.0	0.0	0.0	0.0	0.0	0.0	0.0	0.0	0.0	0.0	0.0	0.0	0.0	0.0	0.0	0.0	0.0	0.0	0.0	0.0	0.0
adult	s12	Did Decedent Have Stroke?	Asthma	NCD		0.9	-0.6	3.0	0.1	-0.8	2.0	1.3	-0.5	4.0	1.3	0.0	5.4	0.0	0.0	0.0	-0.5	-0.5	0.0	0.9	-0.4	6.1	-0.2	-0.4	0.0	0.3	-0.4	2.7	4.5	-0.2	11.2
adult	s120	Had [name] periods stopped naturally because of menopause	Asthma	NCD		0.7	0.0	1.5	0.7	0.0	1.5	0.5	-0.5	1.7	1.3	0.0	2.4	-0.5	-0.7	-0.2	1.9	1.6	2.3	0.4	-0.5	2.1	1.5	-0.1	2.5	0.8	-0.4	2.7	0.1	-0.8	1.7
adult	s121	Did [name] have vaginal bleeding after cessation of menstruation? (post menopausal)	Asthma	NCD		0.7	-0.4	5.7	0.8	-0.3	5.5	0.0	0.0	0.0	0.0	0.0	0.0	0.0	0.0	0.0	0.0	0.0	0.0	0.0	0.0	0.0	166.7	0.0	666.7	0.0	0.0	0.0	0.0	0.0	0.0
adult	s122	Did [name] have vaginal bleeding other than her period? (intermenstrual)	Asthma	NCD		-0.5	-0.6	-0.2	-0.4	-0.5	-0.2	0.0	0.0	0.0	0.0	0.0	0.0	0.0	0.0	0.0	-0.1	-0.1	0.0	0.0	0.0	0.0	0.0	0.0	0.0	0.0	0.0	0.0	0.0	0.0	0.0
adult	s123	Was there excessive vaginal bleeding in the week prior to death?	Asthma	NCD		-0.4	-0.5	0.0	-0.4	-0.5	0.0	0.0	0.0	0.0	0.0	0.0	0.0	0.0	0.0	0.0	0.0	0.0	0.0	0.0	0.0	0.0	0.0	0.0	0.0	0.0	0.0	0.0	0.0	0.0	0.0
adult	s124	At the time of death was her period overdue?	Asthma	NCD		-0.1	-0.8	1.3	0.1	-0.8	1.5	-0.2	-0.2	0.0	0.0	0.0	0.0	0.0	0.0	0.0	0.0	0.0	0.0	0.6	-0.6	2.4	-0.3	-0.3	0.0	0.0	0.0	0.0	0.0	0.0	0.0
adult	s125	For how many weeks was her period overdue? [days]	Asthma	NCD		-0.3	-0.4	0.0	-0.3	-0.3	0.0	0.0	0.0	0.0	0.0	0.0	0.0	0.0	0.0	0.0	0.0	0.0	0.0	0.0	0.0	0.0	0.0	0.0	0.0	0.0	0.0	0.0	0.0	0.0	0.0
adult	s126	Did [name] have a sharp pain in the belly shortly before death?	Asthma	NCD		-0.4	-0.4	0.0	-0.3	-0.4	0.0	0.0	0.0	0.0	0.0	0.0	0.0	0.0	0.0	0.0	0.0	0.0	0.0	0.0	0.0	0.0	0.0	0.0	0.0	0.0	0.0	0.0	0.0	0.0	0.0
adult	s127	Was [name] pregnant at the time of death?	Asthma	NCD		-0.1	-0.1	0.0	0.0	0.0	0.0	0.0	0.0	0.0	0.0	0.0	0.0	0.0	0.0	0.0	0.0	0.0	0.0	0.0	0.0	0.0	0.0	0.0	0.0	0.0	0.0	0.0	0.0	0.0	0.0
adult	s128	For how many months was she pregnant? [days]	Asthma	NCD		0.0	0.0	0.0	0.0	0.0	0.0	0.0	0.0	0.0	0.0	0.0	0.0	0.0	0.0	0.0	0.0	0.0	0.0	0.0	0.0	0.0	0.0	0.0	0.0	0.0	0.0	0.0	0.0	0.0	0.0
adult	s129	Did [name] die during an abortion?	Asthma	NCD		0.0	0.0	0.0	0.0	0.0	0.0	0.0	0.0	0.0	0.0	0.0	0.0	0.0	0.0	0.0	0.0	0.0	0.0	0.0	0.0	0.0	0.0	0.0	0.0	0.0	0.0	0.0	0.0	0.0	0.0
adult	s13	Did Decedent Have TB?	Asthma	NCD		0.1	-0.8	1.4	0.0	-1.1	1.5	0.3	-0.4	2.8	-0.5	-0.4	0.0	0.0	0.0	0.0	0.0	0.0	0.0	0.2	-0.5	2.1	-0.3	-0.6	0.0	2.7	0.0	285.7	-0.3	-0.4	0.0
adult	s130	Did bleeding occur while she was pregnant?	Asthma	NCD		0.0	0.0	0.0	0.0	0.0	0.0	0.0	0.0	0.0	0.0	0.0	0.0	0.0	0.0	0.0	0.0	0.0	0.0	0.0	0.0	0.0	0.0	0.0	0.0	0.0	0.0	0.0	0.0	0.0	0.0
adult	s131	Did she have excessive bleeding during labor or delivery?	Asthma	NCD		0.0	0.0	0.0	0.0	0.0	0.0	0.0	0.0	0.0	0.0	0.0	0.0	0.0	0.0	0.0	0.0	0.0	0.0	0.0	0.0	0.0	0.0	0.0	0.0	0.0	0.0	0.0	0.0	0.0	0.0
adult	s132	Did she die during labor or delivery?	Asthma	NCD		0.0	0.0	0.0	0.0	0.0	0.0	0.0	0.0	0.0	0.0	0.0	0.0	0.0	0.0	0.0	0.0	0.0	0.0	0.0	0.0	0.0	0.0	0.0	0.0	0.0	0.0	0.0	0.0	0.0	0.0
adult	s133	For how long was she in labor? [days]	Asthma	NCD		0.0	0.0	0.0	0.0	0.0	0.0	0.0	0.0	0.0	0.0	0.0	0.0	0.0	0.0	0.0	0.0	0.0	0.0	0.0	0.0	0.0	0.0	0.0	0.0	0.0	0.0	0.0	0.0	0.0	0.0
adult	s134	Did she die within 6 weeks after having an abortion?	Asthma	NCD		0.0	0.0	0.0	0.0	0.0	0.0	0.0	0.0	0.0	0.0	0.0	0.0	0.0	0.0	0.0	0.0	0.0	0.0	0.0	0.0	0.0	0.0	0.0	0.0	0.0	0.0	0.0	0.0	0.0	0.0
adult	s135	Did she die within 6 weeks of childbirth?	Asthma	NCD		2.1	0.0	8.3	0.0	0.0	0.0	90.9	0.0	363.6	0.0	0.0	0.0	0.0	0.0	0.0	0.0	0.0	0.0	0.0	0.0	0.0	0.0	0.0	0.0	0.0	0.0	0.0	250.0	0.0	750.0
adult	s136	Did she have excessive bleeding after delivery or abortion?	Asthma	NCD		0.0	0.0	0.0	0.0	0.0	0.0	0.0	0.0	0.0	0.0	0.0	0.0	0.0	0.0	0.0	0.0	0.0	0.0	0.0	0.0	0.0	0.0	0.0	0.0	0.0	0.0	0.0	0.0	0.0	0.0
adult	s137	Did [name] have bad smelling vaginal discharge within 6 weeks after delivery or abortion?	Asthma	NCD		0.0	0.0	0.0	0.0	0.0	0.0	0.0	0.0	0.0	0.0	0.0	0.0	0.0	0.0	0.0	0.0	0.0	0.0	0.0	0.0	0.0	0.0	0.0	0.0	0.0	0.0	0.0	0.0	0.0	0.0
adult	s138	Did [name] use tobacco?	Asthma	NCD		0.5	-0.7	1.1	0.1	-0.7	1.0	0.6	-0.5	1.7	0.0	-0.9	1.0	2.1	1.3	3.2	2.5	1.6	3.1	0.6	-0.7	2.3	-0.8	-1.5	0.0	0.6	-0.3	1.0	-0.3	-1.8	1.5
adult	s139	Type of tobacco used: cigarettes	Asthma	NCD		-0.1	-1.0	1.1	-0.2	-1.1	1.1	0.1	-1.2	1.6	-0.1	-0.9	1.0	-1.2	-1.3	-0.5	2.5	1.6	3.3	0.6	-0.6	2.3	-0.7	-1.5	0.5	0.0	-0.8	1.3	0.3	-1.2	1.8
adult	s14	Did Decedent Have AIDS?	Asthma	NCD		1.1	-0.4	4.4	1.0	-0.4	4.5	0.0	0.0	0.0	6.5	0.0	190.5	0.0	0.0	0.0	0.0	0.0	0.0	0.7	-0.5	4.0	0.0	0.0	0.0	0.0	0.0	0.0	0.0	0.0	0.0
adult	s140	Type of tobacco used: pipe	Asthma	NCD		-0.4	-0.5	0.0	0.0	0.0	0.0	0.0	0.0	0.0	0.0	0.0	0.0	0.0	0.0	0.0	0.0	0.0	0.0	0.0	0.0	0.0	0.0	0.0	0.0	0.0	0.0	0.0	0.0	0.0	0.0
adult	s141	Type of tobacco used: chewing	Asthma	NCD		0.1	-0.9	1.4	0.0	-1.0	1.4	0.0	0.0	0.0	0.0	-0.7	1.1	-1.6	-1.9	-0.8	0.0	0.0	0.0	0.0	0.0	0.0	0.0	0.0	0.0	0.0	0.0	0.0	0.0	0.0	0.0
adult	s142	Type of tobacco used: local tobacco	Asthma	NCD		-0.2	-0.9	1.3	-0.2	-0.9	1.5	0.0	-0.6	1.8	0.0	0.0	0.0	5.7	3.0	5.8	0.0	0.0	0.0	0.0	0.0	0.0	-0.2	0.0	0.0	1.2	0.0	6.4	-0.6	-0.6	-0.1
adult	s143	Type of tobacco used: other	Asthma	NCD		3.6	-0.3	9.7	0.0	0.0	0.0	4.1	1.0	9.3	0.0	0.0	0.0	0.0	0.0	0.0	0.0	0.0	0.0	0.0	0.0	0.0	0.0	0.0	0.0	1.4	0.2	2.7	0.0	0.0	0.0
adult	s145	Type of tobacco used: refused	Asthma	NCD		0.0	0.0	0.0	0.0	0.0	0.0	0.0	0.0	0.0	0.0	0.0	0.0	0.0	0.0	0.0	0.0	0.0	0.0	0.0	0.0	0.0	0.0	0.0	0.0	0.0	0.0	0.0	0.0	0.0	0.0
adult	s146	Type of tobacco used: don't know	Asthma	NCD		17.2	0.0	86.2	21.3	0.0	85.1	0.0	0.0	0.0	0.0	0.0	0.0	0.0	0.0	0.0	0.0	0.0	0.0	0.0	0.0	0.0	0.0	0.0	0.0	0.0	0.0	0.0	0.0	0.0	0.0
adult	s147	How much pipe/chewing tobacco did [name] use daily?	Asthma	NCD		1.0	-0.4	3.0	-0.2	-1.0	1.1	4.8	1.1	12.6	-0.2	-0.7	0.8	4.6	2.6	6.2	0.0	0.0	0.0	0.0	0.0	0.0	0.0	0.0	0.0	2.4	0.6	5.2	0.0	0.0	0.0
adult	s148	How many cigarettes did [name] smoke daily?	Asthma	NCD		-0.6	-1.2	0.4	-0.6	-1.3	1.0	-0.8	-1.3	0.6	-0.6	-0.7	0.5	-0.6	-0.7	0.0	-0.7	-0.8	-0.3	-0.6	-0.7	0.0	-0.2	-1.0	1.6	-0.5	-0.6	0.0	0.1	-1.0	2.2
adult	s149	Did [name] drink alcohol?	Asthma	NCD		-0.5	-1.4	0.3	-0.4	-1.3	0.4	-0.5	-1.1	0.4	-0.4	-1.2	0.7	-0.7	-0.7	-0.2	-1.2	-1.5	-0.8	-0.8	-1.8	1.1	-1.6	-2.7	-0.3	0.0	0.0	0.0	0.3	-1.6	1.6
adult	s15	For how long was [name] ill before s/he died? [days]	Asthma	NCD		-0.4	-0.8	0.0	-0.4	-0.8	0.0	-0.4	-0.9	0.4	-0.1	-0.5	0.5	0.8	0.5	1.1	-1.3	-1.5	-0.8	0.0	-0.6	0.5	-0.2	-0.7	0.6	0.2	-0.5	1.0	-0.8	-0.8	-0.4
adult	s150991	Amount of alcohol drank daily was low	Asthma	NCD		-1.4	-1.9	0.3	-0.9	-1.9	0.3	-0.3	-0.8	1.1	-0.7	-1.2	0.7	-0.5	-0.6	0.0	-0.9	-1.0	-0.4	-0.7	-0.6	0.0	-1.5	-1.7	-0.6	0.0	0.0	0.0	0.3	-1.1	2.8
adult	s150992	Amount of alcohol drank daily was moderate to large	Asthma	NCD		0.0	-0.9	0.8	0.0	-0.9	1.0	-0.3	-1.0	0.7	0.1	-0.8	1.0	-0.4	-0.5	0.0	-0.8	-1.1	-0.5	-0.7	-1.5	1.3	-0.6	-1.1	0.6	0.0	0.0	0.0	0.4	-1.5	2.5
adult	s151	Decedent suffered road traffic injury	Asthma	NCD		-0.4	-0.5	-0.1	-0.4	-0.6	0.0	0.0	0.0	0.0	0.0	0.0	0.0	0.0	0.0	0.0	0.0	0.0	0.0	0.0	0.0	0.0	0.0	0.0	0.0	0.0	0.0	0.0	0.0	0.0	0.0
adult	s152	Decedent suffered fall	Asthma	NCD		-0.2	-1.1	2.3	0.0	-1.2	2.2	0.0	0.0	0.0	0.0	0.0	0.0	0.0	0.0	0.0	-0.9	-0.8	-0.2	3.8	0.0	250.0	0.0	0.0	0.0	0.0	0.0	0.0	0.0	0.0	0.0
adult	s153	Decedent suffered drowning	Asthma	NCD		0.0	0.0	0.0	0.0	0.0	0.0	0.0	0.0	0.0	0.0	0.0	0.0	0.0	0.0	0.0	0.0	0.0	0.0	0.0	0.0	0.0	0.0	0.0	0.0	0.0	0.0	0.0	0.0	0.0	0.0
adult	s154	Decedent suffered poisoning	Asthma	NCD		0.0	0.0	0.0	0.0	0.0	0.0	0.0	0.0	0.0	0.0	0.0	0.0	0.0	0.0	0.0	0.0	0.0	0.0	0.0	0.0	0.0	0.0	0.0	0.0	0.0	0.0	0.0	0.0	0.0	0.0
adult	s155	Decedent suffered bite/sting	Asthma	NCD		0.0	0.0	0.0	0.0	0.0	0.0	0.0	0.0	0.0	0.0	0.0	0.0	0.0	0.0	0.0	0.0	0.0	0.0	0.0	0.0	0.0	0.0	0.0	0.0	0.0	0.0	0.0	0.0	0.0	0.0
adult	s156	Decedent suffered burn	Asthma	NCD		0.0	0.0	0.0	0.0	0.0	0.0	0.0	0.0	0.0	0.0	0.0	0.0	0.0	0.0	0.0	0.0	0.0	0.0	0.0	0.0	0.0	0.0	0.0	0.0	0.0	0.0	0.0	0.0	0.0	0.0
adult	s157	Decedent victim of violence	Asthma	NCD		-0.2	-0.3	0.0	-0.3	-0.3	0.0	0.0	0.0	0.0	0.0	0.0	0.0	0.0	0.0	0.0	-0.4	-0.2	0.0	0.0	0.0	0.0	0.0	0.0	0.0	0.0	0.0	0.0	0.0	0.0	0.0
adult	s158	Decedent did not suffer any injuries	Asthma	NCD		0.2	-0.1	0.5	0.3	-0.2	0.7	0.0	0.0	0.0	0.2	0.0	0.2	0.3	0.0	0.3	2.3	1.1	2.6	0.0	0.0	0.0	0.2	0.0	0.3	0.0	0.0	0.0	0.0	0.0	0.0
adult	s159	Decedent suffered other injury	Asthma	NCD		-0.6	-0.6	-0.2	-0.6	-0.6	-0.2	0.0	0.0	0.0	0.0	0.0	0.0	0.0	0.0	0.0	-0.4	-0.2	0.0	0.0	0.0	0.0	0.0	0.0	0.0	0.0	0.0	0.0	0.0	0.0	0.0
adult	s16	Did [name] have a fever?	Asthma	NCD		-0.1	-0.7	0.5	-0.1	-0.7	0.6	-0.4	-1.4	0.7	0.2	-0.3	0.8	-0.9	-1.2	-0.6	-1.8	-2.3	-1.1	0.0	-1.1	1.0	-0.3	-1.9	1.3	-0.2	-0.9	0.6	-0.7	-1.6	0.9
adult	s161	Was the injury or accident self-inflicted?	Asthma	NCD		0.1	-0.7	1.6	0.1	-0.7	2.1	0.0	0.0	0.0	0.0	0.0	0.0	5.0	2.3	7.9	0.0	0.0	0.0	0.0	0.0	0.0	0.0	0.0	0.0	0.0	0.0	0.0	0.0	0.0	0.0
adult	s162	Was the injury or accident intentionally inflicted by someone else?	Asthma	NCD		-0.6	-1.1	-0.4	-0.7	-1.0	-0.4	0.0	0.0	0.0	0.0	0.0	0.0	0.0	0.0	0.0	-1.2	-1.4	-0.5	0.0	0.0	0.0	0.0	0.0	0.0	0.0	0.0	0.0	0.0	0.0	0.0
adult	s17	How many days did the fever last? [days]	Asthma	NCD		0.5	-0.4	1.5	0.5	-0.4	1.7	0.0	-0.9	1.6	0.5	-0.3	1.5	-0.7	-0.7	-0.3	-0.8	-1.0	-0.4	0.4	-0.6	2.0	0.1	-0.7	2.1	0.3	-0.5	1.4	-0.4	-0.6	-0.2
adult	s18991	Severity of fever was mild	Asthma	NCD		0.0	-1.1	1.7	0.2	-0.9	2.3	-0.3	-0.5	0.0	0.9	-0.5	5.2	-0.5	-0.8	-0.2	-0.8	-1.1	-0.4	0.0	0.0	0.0	0.3	-0.7	3.1	0.0	0.0	0.0	0.0	0.0	0.0
adult	s18992	Severity of fever was moderate to large	Asthma	NCD		-0.1	-0.7	0.6	-0.1	-0.8	0.7	-0.3	-1.3	1.0	0.1	-0.5	0.8	-0.9	-1.1	-0.5	-1.6	-2.0	-0.9	0.0	-0.9	1.0	-0.2	-1.6	1.4	0.0	-0.8	1.0	-0.6	-1.5	1.3
adult	s19991	Pattern of fever was continuous	Asthma	NCD		0.1	-1.1	1.4	0.3	-1.1	1.6	-0.1	-0.8	1.4	-0.2	-0.6	0.6	-0.7	-0.7	-0.2	-1.0	-1.0	-0.4	1.0	-0.6	2.8	0.9	-0.8	3.0	-0.4	-0.4	0.0	0.5	-0.7	3.3
adult	s19992	Pattern of fever was on-and-off	Asthma	NCD		-0.1	-0.8	0.7	-0.1	-0.7	0.8	-0.1	-1.1	1.2	0.6	-0.1	1.4	-0.7	-0.8	-0.4	-1.1	-1.5	-0.7	-0.4	-1.1	0.6	-0.5	-1.4	0.9	0.0	-0.7	1.1	-0.6	-0.9	-0.3
adult	s2	Did Decedent Have Arthritis?	Asthma	NCD		1.4	0.0	2.7	2.1	0.4	3.3	-0.2	-0.7	1.2	1.5	0.3	2.7	-0.4	-0.6	0.0	-0.5	-0.6	-0.1	-1.1	-0.8	-0.3	-0.1	-0.8	1.4	0.0	-0.5	1.4	-0.5	-0.7	-0.2
adult	s20	Did [name] have sweating with the fever?	Asthma	NCD		0.3	-0.3	1.2	0.3	-0.6	1.4	0.2	-1.0	1.7	0.9	0.0	1.9	-0.6	-0.8	-0.2	-1.2	-1.6	-0.8	0.2	-0.9	1.5	-0.1	-1.3	1.4	0.2	-0.7	1.1	0.1	-0.7	1.9
adult	s21	Did [name] have a rash?	Asthma	NCD		-0.7	-1.4	0.2	-0.7	-1.3	0.4	-0.6	-0.6	-0.2	-0.5	-0.5	0.0	-0.5	-0.6	0.0	-0.9	-1.2	-0.4	0.0	0.0	0.0	0.7	-0.5	5.7	0.0	-0.1	0.0	-0.3	-0.4	0.0
adult	s22	How many days did [name] have the rash? [days]	Asthma	NCD		-0.9	-1.1	-0.4	-1.0	-1.0	-0.4	0.0	0.0	0.0	0.0	0.0	0.0	0.0	0.0	0.0	-0.6	-0.7	-0.2	0.0	0.0	0.0	0.0	0.0	0.0	0.0	0.0	0.0	0.0	0.0	0.0
adult	s23991	Rash was located on face	Asthma	NCD		-0.4	-0.5	0.0	-0.5	-0.5	0.0	0.0	0.0	0.0	0.0	0.0	0.0	0.0	0.0	0.0	-0.2	-0.2	0.0	0.0	0.0	0.0	0.0	0.0	0.0	0.0	0.0	0.0	0.0	0.0	0.0
adult	s23992	Rash was located on trunk	Asthma	NCD		0.2	-0.8	2.8	0.4	-0.7	3.0	0.0	0.0	0.0	0.0	0.0	0.0	0.0	0.0	0.0	-0.6	-0.6	0.0	0.0	0.0	0.0	166.7	0.0	666.7	0.0	0.0	0.0	0.0	0.0	0.0
adult	s23993	Rash was located on extremities	Asthma	NCD		-0.9	-1.1	-0.4	-1.0	-0.9	-0.3	0.0	0.0	0.0	0.0	0.0	0.0	0.0	0.0	0.0	-0.4	-0.5	0.0	0.0	0.0	0.0	-0.2	0.0	0.0	0.0	0.0	0.0	0.0	0.0	0.0
adult	s23994	Rash was located everywhere	Asthma	NCD		-0.8	-0.9	-0.3	-0.7	-0.7	-0.2	0.0	0.0	0.0	0.0	0.0	0.0	0.0	0.0	0.0	-0.5	-0.5	0.0	0.0	0.0	0.0	0.0	0.0	0.0	0.0	0.0	0.0	0.0	0.0	0.0
adult	s27	Did [name] have sores?	Asthma	NCD		0.0	-0.8	1.1	0.1	-0.9	1.4	-0.3	-0.4	0.0	-0.2	-0.1	0.0	30.7	17.2	1000.0	5.1	2.9	6.4	-0.5	-0.7	0.0	1.3	-0.5	4.3	0.0	0.0	0.0	-0.3	-0.1	0.0
adult	s28	Did the sores have clear fluid or pus?	Asthma	NCD		0.0	-0.8	1.2	0.0	-0.7	1.5	0.0	0.0	0.0	0.0	0.0	0.0	45.5	31.4	1000.0	6.8	5.0	8.7	-0.5	-0.5	0.0	0.0	0.0	0.0	0.0	0.0	0.0	0.0	0.0	0.0
adult	s29	Did [name] have itching of skin?	Asthma	NCD		-0.4	-1.0	0.5	-0.3	-1.0	0.8	-0.7	-0.8	-0.3	0.4	-0.2	4.4	-0.4	-0.6	0.0	2.8	2.1	3.7	0.0	0.0	0.0	-0.4	-0.6	0.0	-0.3	-0.6	0.0	-0.6	-0.6	0.0
adult	s3	Did Decedent Have Cancer?	Asthma	NCD		0.2	-0.5	0.9	0.4	-0.5	1.0	-0.2	-0.3	0.0	1.1	0.0	4.5	0.0	0.0	0.0	-0.2	-0.3	0.0	-0.1	-0.3	0.0	-0.3	-0.3	0.0	0.0	0.0	0.0	-0.1	-0.1	0.0
adult	s30	Did [name] have an ulcer (pit) on the foot?	Asthma	NCD		-1.1	-1.2	-0.5	-0.9	-1.0	-0.4	0.0	0.0	0.0	0.0	0.0	0.0	0.0	0.0	0.0	-0.5	-0.6	-0.2	0.0	0.0	0.0	-0.3	-0.4	0.0	0.0	0.0	0.0	0.0	0.0	0.0
adult	s31	Did the ulcer ooze pus?	Asthma	NCD		-0.5	-0.6	0.0	-0.6	-0.6	0.0	0.0	0.0	0.0	0.0	0.0	0.0	0.0	0.0	0.0	-0.3	-0.4	0.0	0.0	0.0	0.0	0.0	0.0	0.0	0.0	0.0	0.0	0.0	0.0	0.0
adult	s32	For how many days did the ulcer ooze pus? [days]	Asthma	NCD		0.0	0.0	0.0	0.0	0.0	0.0	0.0	0.0	0.0	0.0	0.0	0.0	0.0	0.0	0.0	0.0	0.0	0.0	0.0	0.0	0.0	0.0	0.0	0.0	0.0	0.0	0.0	0.0	0.0	0.0
adult	s33	Did [name] experience 'pins and needles' in their feet?	Asthma	NCD		-0.3	-1.0	0.5	-0.2	-1.0	0.9	-0.4	-1.1	0.8	0.7	-0.4	2.9	-1.1	-0.9	-0.3	3.8	2.0	4.1	-0.2	-1.0	1.2	0.0	-1.4	1.9	0.0	0.0	0.0	0.4	-1.0	2.1
adult	s34	Did [name] have blue lips?	Asthma	NCD		-1.3	-2.0	-0.2	-1.1	-2.1	0.0	-0.6	-0.7	-0.3	0.3	-0.4	2.9	4.4	3.0	6.2	-1.8	-2.3	-1.0	0.0	0.0	0.0	-1.0	-1.2	-0.5	0.0	0.0	0.0	-0.6	-0.7	-0.3
adult	s35	Had [name] lost weight in the three months prior to death?	Asthma	NCD		-0.1	-0.6	0.3	0.0	-0.5	0.4	-0.4	-0.9	0.4	0.9	0.2	1.4	-0.9	-1.2	-0.6	0.9	0.6	1.2	-0.4	-0.8	0.2	-0.6	-1.5	0.5	-0.1	-0.7	0.6	-0.5	-1.0	0.5
adult	s36991	Loss of weight was slight	Asthma	NCD		2.5	-0.1	4.2	2.5	0.4	4.8	-0.1	-0.7	1.8	3.7	0.8	4.5	-0.7	-0.7	-0.2	8.3	4.1	8.9	-0.2	-0.7	1.5	0.9	-1.1	3.4	0.5	-0.4	3.9	-0.6	-0.7	-0.2
adult	s36992	Loss of weight was moderate to large	Asthma	NCD		-0.4	-0.8	-0.1	-0.4	-0.8	-0.1	-0.3	-0.8	0.5	-0.2	-0.7	0.6	-0.7	-1.0	-0.4	-1.1	-1.5	-0.9	-0.5	-0.8	0.2	-1.2	-1.2	-0.5	-0.1	-0.6	0.9	-0.2	-0.7	1.1
adult	s37	Did [name] look pale?	Asthma	NCD		-0.7	-1.1	0.0	-0.6	-1.1	0.0	-1.0	-1.4	0.0	-0.2	-0.9	0.6	-1.1	-1.4	-0.8	1.2	0.7	1.4	0.1	-0.5	0.8	-0.6	-2.2	0.8	-0.5	-0.9	0.6	-1.0	-1.1	-0.5
adult	s38	Did [name] have yellow discoloration of the eyes?	Asthma	NCD		-0.6	-1.0	0.1	-0.4	-1.1	0.4	-1.0	-1.0	-0.4	0.0	-0.5	1.3	3.3	2.0	4.0	2.1	1.5	3.3	0.3	-0.7	2.5	-0.5	-0.7	-0.3	-0.6	-0.7	-0.2	-0.5	-0.7	-0.2
adult	s39	For how long did [name] have the yellow discoloration? [days]	Asthma	NCD		-0.6	-1.0	0.1	-0.4	-1.0	0.2	-0.3	-0.3	0.0	0.0	0.0	0.0	-0.5	-0.6	-0.1	-1.2	-1.2	-0.6	1.1	0.0	8.2	-0.3	-0.4	0.0	0.0	0.0	0.0	0.0	0.0	0.0
adult	s4	Did Decedent Have COPD?	Asthma	NCD		3.0	1.0	5.9	3.2	1.1	6.2	2.1	-0.2	8.2	1.4	-0.1	4.4	5.4	4.0	9.6	-0.4	-0.6	0.0	2.3	-0.2	7.2	4.1	0.0	333.3	3.4	0.0	357.9	3.8	0.0	15.6
adult	s40	Did [name] have ankle swelling?	Asthma	NCD		-0.2	-0.8	0.5	0.0	-0.8	0.8	-0.7	-1.1	0.1	0.3	-0.6	1.6	3.3	2.4	4.7	2.1	1.1	2.4	0.6	-0.6	4.2	0.0	-1.2	1.3	-0.6	-0.7	-0.3	-0.2	-1.0	1.3
adult	s41	For how long did [name] have ankle swelling? [days]	Asthma	NCD		-0.5	-0.9	0.4	-0.4	-0.9	0.6	-0.6	-0.6	-0.3	0.1	-0.4	1.6	-0.3	-0.5	0.0	2.0	1.6	2.9	0.9	-0.5	7.2	-0.4	-0.5	0.0	-0.2	-0.3	0.0	-0.5	-0.5	0.0
adult	s42	Did [name] have puffiness of the face?	Asthma	NCD		0.1	-0.9	1.3	0.4	-0.9	1.6	-0.3	-0.8	1.0	0.9	-0.4	1.8	3.9	2.3	5.0	-1.3	-1.5	-0.7	-0.6	-0.7	-0.2	-0.2	-1.0	1.9	-0.5	-0.6	0.0	0.5	-0.6	3.4
adult	s43	For how long did [name] have puffiness of the face? [days]	Asthma	NCD		0.1	-0.8	1.4	0.3	-0.7	1.7	-0.4	-0.6	-0.1	1.0	-0.1	2.9	4.7	3.3	6.7	-0.8	-1.2	-0.4	-0.5	-0.6	0.0	-0.6	-0.6	-0.1	0.0	0.0	0.0	-0.2	-0.3	0.0
adult	s44	Did [name] have general puffiness all over his/her body?	Asthma	NCD		-0.1	-1.1	1.1	0.3	-1.0	1.6	-0.5	-0.6	-0.2	0.7	-0.4	2.3	-0.7	-0.8	-0.3	4.8	2.8	6.0	-0.4	-0.6	0.0	0.2	-0.6	2.6	-0.2	-0.3	0.0	-0.3	-0.4	0.0
adult	s45	For how long did [name] have puffiness all over his/her body? [days]	Asthma	NCD		-0.2	-0.9	1.1	-0.1	-0.8	1.0	-0.3	-0.4	0.0	0.5	0.0	4.1	-0.3	-0.4	0.0	5.7	3.4	6.4	0.0	0.0	0.0	-0.3	-0.3	0.0	0.0	0.0	0.0	0.0	0.0	0.0
adult	s46	Did [name] have a lump in the neck?	Asthma	NCD		-0.3	-1.0	1.3	-0.5	-1.2	2.0	0.0	0.0	0.0	-0.1	0.0	0.0	0.0	0.0	0.0	-0.4	-0.5	0.0	-0.4	-0.5	0.0	0.7	-0.4	4.9	0.0	0.0	0.0	0.0	0.0	0.0
adult	s47	Did [name] have a lump in the armpit?	Asthma	NCD		0.3	-0.8	2.3	0.4	-0.9	2.5	0.0	0.0	0.0	0.0	0.0	0.0	5.5	3.7	7.0	0.0	0.0	0.0	0.0	0.0	0.0	5.0	0.0	500.0	0.0	0.0	0.0	0.0	0.0	0.0
adult	s48	Did [name] have a lump in the groin?	Asthma	NCD		-1.0	-1.0	-0.4	-1.0	-0.9	-0.3	0.0	0.0	0.0	0.0	0.0	0.0	0.0	0.0	0.0	0.0	0.0	0.0	-0.5	-0.5	0.0	0.0	0.0	0.0	0.0	0.0	0.0	0.0	0.0	0.0
adult	s49	Did [name] have a cough?	Asthma	NCD		1.4	0.8	2.1	1.3	0.6	2.2	1.9	0.2	2.8	1.4	0.7	2.5	3.5	2.3	5.6	1.9	1.1	2.4	0.0	-0.7	1.2	1.1	-0.3	1.9	1.5	0.1	1.9	0.6	-1.0	2.2
adult	s5	Did Decedent Have Dementia?	Asthma	NCD		-0.8	-1.5	0.3	-0.7	-1.4	0.7	-0.4	-0.5	0.0	-0.5	-0.5	0.0	-0.4	-0.6	0.0	-0.4	-0.5	0.0	0.0	0.0	0.0	-2.0	-1.5	-0.5	0.0	0.0	0.0	0.0	0.0	0.0
adult	s50	For how long did [name] have a cough? [days]	Asthma	NCD		0.4	-0.4	1.2	0.6	-0.2	1.8	-0.7	-0.7	-0.3	0.9	-0.1	2.9	-0.5	-0.6	-0.1	-0.8	-0.9	-0.4	0.3	-0.6	1.7	0.1	-0.6	3.0	-0.4	-0.5	0.0	-0.2	-0.4	0.0
adult	s51	Did the cough produce sputum?	Asthma	NCD		1.5	0.4	2.7	1.5	0.4	2.7	1.4	-0.4	3.3	1.4	0.2	3.1	-0.3	-0.5	0.0	2.9	1.8	3.6	0.1	-0.6	1.8	2.3	0.2	3.0	1.6	0.4	3.4	-0.7	-0.7	-0.3
adult	s52	Did [name] cough blood?	Asthma	NCD		0.4	-0.7	2.0	-0.1	-0.8	0.8	2.2	-0.3	9.9	0.0	0.0	0.0	0.0	0.0	0.0	-0.7	-0.7	-0.2	2.6	0.0	83.3	-0.3	-0.3	0.0	4.9	0.0	27.2	0.0	0.0	0.0
adult	s53	Did [name] have difficulty breathing?	Asthma	NCD		1.2	0.8	2.0	1.3	0.6	1.8	1.2	0.6	1.5	0.7	0.4	0.9	1.2	0.6	1.4	0.9	0.5	1.1	2.4	1.1	2.9	0.4	0.2	0.6	1.4	0.7	1.9	1.0	0.3	0.8
adult	s54	For how long did [name] have difficulty breathing? [days]	Asthma	NCD		0.6	0.0	1.3	0.8	0.1	1.6	-0.2	-0.7	0.7	1.4	0.3	2.3	-0.5	-0.7	-0.3	2.4	1.2	2.6	1.8	0.2	2.9	0.4	-0.7	1.7	-0.5	-0.5	0.0	0.1	-0.8	1.8
adult	s55991	Breathing difficulty was continuous	Asthma	NCD		0.6	-0.5	1.6	0.5	-0.7	1.9	0.5	-0.6	1.6	0.9	-0.5	1.9	2.0	1.3	2.8	1.8	1.1	2.4	1.4	-0.7	3.1	-0.9	-2.5	1.1	0.8	-0.4	2.9	1.1	-1.4	2.5
adult	s55992	Breathing difficulty was on-and-off	Asthma	NCD		1.1	0.3	2.3	1.2	0.1	2.4	1.0	-0.4	2.1	0.3	-0.5	1.5	-0.9	-1.0	-0.5	-1.2	-1.6	-0.6	1.8	0.7	3.7	1.1	-0.5	2.9	1.3	0.0	3.7	0.0	-0.8	1.8
adult	s56991	Breathing difficulty worse in lying position	Asthma	NCD		1.0	-0.3	2.6	0.4	-0.6	2.0	3.1	0.0	4.3	0.7	-0.8	2.2	4.6	4.2	7.9	4.3	1.9	4.7	0.6	-0.5	4.3	0.9	-1.5	2.4	1.0	-0.1	2.9	3.7	-0.1	4.9
adult	s56992	Breathing difficulty worse in sitting position	Asthma	NCD		-0.3	-1.1	1.9	-0.2	-1.2	1.7	0.0	0.0	0.0	0.0	0.0	0.0	-0.4	-0.5	0.0	-0.5	-0.6	0.0	2.8	0.0	250.8	0.0	0.0	0.0	0.0	0.0	0.0	0.0	0.0	0.0
adult	s56993	Breathing difficulty worse in walking position	Asthma	NCD		1.3	-0.6	3.4	0.8	-0.8	3.1	1.8	-0.3	8.1	3.0	0.0	9.2	-0.6	-0.6	0.0	-0.8	-1.2	-0.5	2.8	0.0	20.4	0.0	0.0	0.0	3.7	0.0	19.2	0.0	0.0	0.0
adult	s56994	Breathing difficulty not worse in any position	Asthma	NCD		0.7	-0.4	2.1	1.1	-0.1	2.5	-0.5	-1.4	0.7	0.3	-0.7	1.3	-1.5	-1.9	-0.9	-1.2	-1.5	-0.6	1.8	0.1	3.5	0.6	-1.0	2.8	0.5	-0.2	3.8	-1.0	-2.7	2.0
adult	s58	Did [name] have fast breathing?	Asthma	NCD		1.3	0.4	2.4	0.9	-0.3	1.9	2.1	0.6	2.8	1.4	0.0	2.4	1.7	1.2	2.5	2.2	1.3	2.8	0.0	-0.8	1.8	0.8	-0.4	1.6	1.6	0.3	2.2	1.5	-0.5	2.6
adult	s59	For how long did [name] have fast breathing? [days]	Asthma	NCD		1.1	0.3	2.2	1.2	0.3	2.3	0.8	-0.5	2.8	1.6	0.4	3.3	4.5	3.3	6.1	2.8	1.8	3.4	0.4	-0.5	3.4	0.5	-0.7	2.3	0.5	-0.2	3.8	1.6	-0.4	4.9
adult	s6	Did Decedent Have Depression?	Asthma	NCD		-0.1	-1.0	0.9	0.0	-0.9	1.4	-0.5	-0.6	-0.1	-0.1	-0.8	1.2	4.2	2.7	5.6	-2.0	-2.3	-0.9	1.5	-0.4	6.6	0.1	-1.5	2.0	0.0	0.0	0.0	-0.6	-0.6	0.0
adult	s60	Did [name] wheeze?	Asthma	NCD		3.3	1.4	5.0	2.4	0.9	4.3	4.9	1.7	6.4	2.3	0.5	3.7	10.2	7.4	19.1	2.5	1.8	3.3	1.7	-0.6	4.3	2.0	-0.7	4.2	1.6	0.4	3.3	6.1	1.3	13.1
adult	s61	Did [name] experience pain in the chest in the month preceding death?	Asthma	NCD		1.1	0.4	2.0	1.4	0.5	2.5	-0.1	-0.8	1.2	1.1	0.3	2.4	5.6	2.9	6.2	3.4	1.9	3.9	1.9	0.6	3.7	-0.4	-0.9	1.1	0.3	-0.5	1.9	-0.6	-0.8	-0.3
adult	s62	Pain greater than 24 hours	Asthma	NCD		0.8	-0.6	2.4	0.6	-0.7	2.1	3.5	0.0	227.7	0.0	0.0	0.0	11.8	7.7	16.3	-0.5	-0.7	0.0	1.0	-0.5	3.5	0.0	0.0	0.0	7.4	0.0	571.4	0.0	0.0	0.0
adult	s63	Was the pain during physical activity?	Asthma	NCD		1.2	-0.3	3.2	1.2	-0.2	3.5	0.4	-0.6	3.4	0.0	0.0	0.0	14.9	9.0	25.6	-1.2	-1.1	-0.4	1.4	-0.4	4.6	-0.4	-0.4	0.0	0.9	0.0	6.8	-0.4	-0.5	0.0
adult	s64991	Pain located in chest	Asthma	NCD		1.0	0.2	2.0	1.3	0.3	2.5	0.0	-0.8	1.3	1.0	0.0	2.3	5.8	3.4	6.5	-1.3	-1.5	-0.7	1.9	0.4	3.5	-0.3	-0.9	1.3	0.4	-0.5	2.1	-0.6	-0.8	-0.3
adult	s64992	Pain located in left arm	Asthma	NCD		2.2	-0.3	7.2	2.6	-0.4	8.3	0.0	0.0	0.0	3.3	0.0	190.5	0.0	0.0	0.0	90.7	75.3	1000.0	0.0	0.0	0.0	0.0	0.0	0.0	0.0	0.0	0.0	0.0	0.0	0.0
adult	s66	Did [name] have more frequent loose or liquid stools than usual?	Asthma	NCD		-0.4	-1.1	0.3	-0.6	-1.2	0.2	0.0	-0.7	1.6	-0.7	-1.0	0.1	-0.8	-1.0	-0.4	2.5	1.6	3.2	-0.1	-0.7	1.4	0.8	-0.6	3.4	0.3	-0.4	2.6	-0.6	-0.7	0.0
adult	s67	For how long before death did [name] have loose or liquid stools? [days]	Asthma	NCD		-0.7	-1.0	0.0	-0.6	-1.0	0.0	-0.4	-0.5	0.0	-0.3	-0.4	0.0	-0.2	-0.4	0.0	-1.0	-1.3	-0.5	0.4	-0.5	3.4	0.0	-0.1	0.0	0.0	0.0	0.0	0.0	0.0	0.0
adult	s68	Did [name] have a change in bowel habits?	Asthma	NCD		0.0	-0.7	0.8	-0.1	-0.9	0.7	0.7	-0.6	2.3	0.4	-0.8	1.1	1.7	1.2	2.8	3.4	1.5	4.1	-0.6	-0.7	-0.3	-0.2	-1.2	1.2	0.9	-0.2	2.2	-0.7	-0.8	-0.3
adult	s69	Was there blood in the stool?	Asthma	NCD		-0.5	-0.9	0.2	-0.4	-0.8	0.4	-0.4	-0.4	0.0	-0.3	-0.4	0.0	-0.4	-0.3	0.0	-0.9	-1.0	-0.4	0.0	0.0	0.0	0.4	-0.5	2.8	0.0	0.0	0.0	-0.3	-0.4	0.0
adult	s7	Did Decedent Have Diabetes?	Asthma	NCD		-0.5	-0.9	0.3	-0.5	-0.9	0.3	0.0	-0.6	1.6	-0.1	-0.5	0.9	-0.2	-0.4	0.0	2.5	1.7	3.0	-0.4	-0.5	0.0	-0.4	-0.6	-0.1	0.1	-0.5	1.3	-0.5	-0.5	0.0
adult	s70	Was there blood in the stool up until death?	Asthma	NCD		-0.3	-0.9	0.9	-0.2	-0.8	1.1	-0.3	-0.4	0.0	0.0	0.0	0.0	0.0	0.0	0.0	-0.5	-0.7	-0.1	0.0	0.0	0.0	0.9	-0.2	6.0	0.0	0.0	0.0	-0.2	-0.3	0.0
adult	s71	Did [name] stop urinating?	Asthma	NCD		0.2	-0.9	1.5	0.0	-1.3	1.3	0.8	-0.7	2.7	0.4	-0.6	1.5	-0.8	-1.0	-0.4	-1.2	-1.3	-0.5	-0.8	-0.8	-0.3	0.6	-0.7	3.9	0.4	-0.4	1.7	-0.4	-0.5	0.0
adult	s72	Did [name] vomit in the week preceding the death?	Asthma	NCD		-0.6	-1.3	0.1	-0.7	-1.6	0.2	-0.1	-1.1	1.1	-0.5	-1.3	0.5	-1.2	-1.4	-0.6	-1.6	-1.9	-0.9	-0.1	-0.9	0.8	-0.4	-1.2	1.5	0.0	-0.8	0.9	-0.9	-1.0	-0.4
adult	s73	For how long before death did [name] vomit? [days]	Asthma	NCD		-0.2	-0.8	0.6	-0.3	-0.8	0.6	0.0	-0.7	1.8	0.3	-0.6	1.6	-0.6	-0.8	-0.3	-0.9	-1.1	-0.4	0.0	-0.7	1.0	-0.3	-0.4	0.0	0.0	-0.5	1.1	-0.1	-0.1	0.0
adult	s74	Was there blood in the vomit?	Asthma	NCD		-0.1	-1.2	1.2	-0.5	-1.1	1.0	0.6	-0.5	4.6	-0.3	-0.2	0.0	-0.5	-0.3	0.0	-0.5	-0.6	0.0	1.3	0.0	8.0	-0.1	-0.1	0.0	1.2	0.0	13.0	0.0	0.0	0.0
adult	s75	Was the vomit black?	Asthma	NCD		0.0	-1.0	1.6	-0.4	-1.1	1.1	1.1	-0.5	7.5	-0.3	0.0	0.0	-0.2	-0.1	0.0	-0.6	-0.6	-0.2	1.5	-0.3	8.8	0.0	0.0	0.0	1.2	0.0	19.0	0.0	0.0	0.0
adult	s76	Did [name] have difficulty swallowing?	Asthma	NCD		0.9	0.0	1.9	1.0	0.1	2.0	-0.4	-1.3	1.6	0.9	0.0	1.6	-0.9	-1.0	-0.4	-1.5	-1.8	-0.8	-0.2	-0.9	0.8	0.6	-0.9	2.5	-0.2	-0.8	0.7	-0.6	-0.7	-0.2
adult	s77	For how long before death did [name] have difficulty swallowing? [days]	Asthma	NCD		0.6	-0.2	1.8	0.6	-0.2	1.8	0.7	-0.6	3.0	1.1	0.0	2.2	-0.3	-0.5	0.0	-1.2	-1.3	-0.5	-0.1	-0.6	1.1	-0.3	-0.4	0.0	0.6	-0.5	2.3	-0.1	-0.1	0.0
adult	s78	Difficulty swallowing both solids and liquids	Asthma	NCD		0.3	-1.1	1.6	0.2	-0.9	1.4	0.3	-1.1	2.6	0.1	-1.2	1.4	-0.6	-0.7	-0.2	-1.2	-1.4	-0.6	0.1	-0.8	1.7	0.3	-0.6	2.9	0.0	-0.8	1.2	-0.5	-0.7	0.0
adult	s79	Did [name] have pain upon swallowing?	Asthma	NCD		-0.7	-1.2	0.1	-0.6	-1.2	0.2	-0.6	-0.6	-0.1	-0.4	-1.0	0.6	-0.7	-0.7	-0.3	-1.2	-1.3	-0.5	-0.3	-0.8	0.7	-0.5	-0.5	-0.1	-0.4	-0.5	0.0	0.0	0.0	0.0
adult	s8	Did Decedent Have Epilepsy?	Asthma	NCD		-1.0	-1.1	-0.4	-0.9	-1.0	-0.4	0.0	0.0	0.0	0.0	0.0	0.0	0.0	0.0	0.0	0.0	0.0	0.0	0.0	0.0	0.0	0.0	0.0	0.0	0.0	0.0	0.0	0.0	0.0	0.0
adult	s80	Did [name] have belly pain?	Asthma	NCD		-0.8	-1.4	-0.2	-0.8	-1.4	-0.2	-0.5	-1.1	0.3	-0.5	-0.8	0.3	-0.8	-1.0	-0.4	2.2	1.4	2.9	-0.3	-0.9	0.4	-0.9	-1.2	-0.5	-0.3	-0.6	0.7	-0.7	-1.0	-0.3
adult	s81	For how long before death did [name] have belly pain? [days]	Asthma	NCD		-0.6	-0.9	-0.2	-0.8	-1.0	-0.5	0.6	-0.5	6.6	-0.5	-0.6	-0.2	-0.2	-0.5	0.0	-1.0	-1.1	-0.5	-0.6	-0.7	-0.3	-0.2	-0.4	0.0	1.1	0.0	10.9	0.0	0.0	0.0
adult	s82991	Pain located in lower belly	Asthma	NCD		-0.5	-1.0	0.0	-0.6	-1.0	0.2	0.0	-0.6	1.6	-0.1	-0.6	1.1	-0.5	-0.7	-0.2	3.5	2.4	4.7	-0.3	-0.7	0.4	-0.4	-0.6	-0.2	0.0	-0.5	1.5	-0.5	-0.5	0.0
adult	s84	Did [name] have a more than usual protruding belly?	Asthma	NCD		-0.2	-0.7	0.4	-0.4	-0.8	0.4	0.1	-0.7	1.6	-0.1	-0.8	0.9	-0.7	-1.0	-0.3	2.7	1.8	3.3	-0.3	-0.5	-0.1	-0.3	-0.9	1.6	0.4	-0.5	1.8	-0.6	-0.6	-0.1
adult	s85	For how long before death did [name] have a protruding belly? [days]	Asthma	NCD		-0.2	-0.6	0.3	-0.3	-0.6	0.3	0.6	-0.2	3.5	0.3	-0.2	4.0	0.0	0.0	0.0	-0.7	-0.9	-0.4	-0.4	-0.5	0.0	-0.2	-0.3	0.0	1.7	0.0	285.7	0.0	0.0	0.0
adult	s86	Slowly protruding belly	Asthma	NCD		-0.1	-0.9	0.7	-0.2	-1.0	0.8	0.1	-0.6	2.1	0.1	-0.7	1.2	-0.6	-0.9	-0.3	-0.6	-0.8	-0.3	-0.3	-0.4	0.0	0.3	-0.6	2.8	0.4	-0.4	2.4	-0.2	-0.3	0.0
adult	s87	Did [name] have any mass in the belly?	Asthma	NCD		0.4	-0.8	2.0	-0.2	-0.9	1.0	2.0	-0.2	9.9	0.0	0.0	0.0	0.0	0.0	0.0	-0.6	-0.7	-0.3	0.5	-0.3	3.1	-0.1	-0.1	0.0	2.0	0.0	7.9	0.0	0.0	0.0
adult	s88	For how long before death did [name] have a mass in the belly [days]	Asthma	NCD		-0.6	-0.7	-0.2	-0.5	-0.6	-0.2	0.0	0.0	0.0	0.0	0.0	0.0	0.0	0.0	0.0	-0.3	-0.3	0.0	0.0	0.0	0.0	0.0	0.0	0.0	0.0	0.0	0.0	0.0	0.0	0.0
adult	s88881	age quartile 1	Asthma	NCD		-0.5	-0.7	-0.1	-0.4	-0.6	-0.1	-0.5	-0.6	-0.2	-0.5	-0.7	-0.1	-0.9	-1.1	-0.5	-0.2	-0.4	-0.1	-0.3	-0.8	0.5	0.4	-0.5	1.9	-0.4	-0.5	0.0	-0.3	-0.5	-0.1
adult	s88882	age quartile 2	Asthma	NCD		-0.8	-2.0	0.5	-0.9	-2.3	0.6	0.0	-1.0	1.5	-0.5	-1.3	0.6	4.1	2.8	6.7	-1.1	-1.3	-0.6	-0.4	-1.6	0.9	-0.6	-0.8	-0.4	-0.1	-0.6	1.3	0.2	-0.7	2.0
adult	s88883	age quartile 3	Asthma	NCD		0.3	-0.4	1.1	0.2	-0.6	1.2	0.9	-0.7	2.1	0.6	-0.3	1.5	-0.7	-0.9	-0.5	2.7	2.1	3.8	-0.4	-0.7	0.7	-0.5	-1.2	1.3	0.3	-0.5	1.2	0.7	-0.7	2.4
adult	s88884	age quartile 4	Asthma	NCD		1.0	0.4	1.8	1.1	0.3	2.1	0.4	-0.5	1.3	1.1	0.2	2.7	-0.3	-0.5	0.0	-0.8	-0.9	-0.4	1.7	0.3	4.0	0.9	-0.6	2.3	0.6	-0.3	2.8	0.0	-0.9	1.4
adult	s89	Did [name] have headaches?	Asthma	NCD		-0.3	-1.1	0.5	-0.2	-1.0	0.6	-0.8	-0.9	-0.4	0.3	-0.6	1.4	-1.0	-1.1	-0.5	-1.6	-2.0	-0.9	-0.3	-1.3	1.1	-0.3	-1.3	1.4	-0.5	-0.6	0.0	-0.5	-0.7	-0.2
adult	s9	Did Decedent Have Heart Disease?	Asthma	NCD		1.1	-0.1	2.2	0.9	-0.4	2.3	0.8	-0.4	2.4	0.8	-0.4	3.0	4.9	3.5	7.4	5.2	3.0	6.0	1.2	-0.5	4.1	-0.5	-0.7	-0.3	0.1	-0.4	1.3	1.6	-0.4	4.5
adult	s90	For how long before death did [name] have headaches? [days]	Asthma	NCD		0.0	-1.0	1.5	0.2	-0.9	1.6	-0.4	-0.5	-0.1	0.0	0.0	0.0	0.0	0.0	0.0	-1.3	-1.9	-0.7	0.0	0.0	0.0	4.3	0.0	333.3	0.0	0.0	0.0	-0.2	-0.3	0.0
adult	s91	Rapid headache onset	Asthma	NCD		-0.2	-1.1	1.0	0.0	-1.1	1.2	-0.5	-0.5	0.0	0.5	0.0	3.7	-0.6	-0.7	-0.2	-1.2	-1.4	-0.6	0.0	-1.1	1.6	-0.7	-0.7	-0.2	0.0	0.0	0.0	-0.5	-0.4	0.0
adult	s92	Did [name] have a stiff neck?	Asthma	NCD		-1.2	-1.5	-0.6	-1.0	-1.4	-0.6	-0.5	-0.6	0.0	-0.3	-0.5	0.0	-0.4	-0.4	0.0	-0.5	-0.7	-0.1	-0.4	-0.5	0.0	-0.5	-0.5	0.0	0.0	0.0	0.0	0.0	0.0	0.0
adult	s93	For how long before death did [name] have stiff neck? [days]	Asthma	NCD		-0.7	-0.8	-0.3	-0.7	-0.8	-0.2	0.0	0.0	0.0	0.0	0.0	0.0	0.0	0.0	0.0	-0.5	-0.6	0.0	0.0	0.0	0.0	0.0	0.0	0.0	0.0	0.0	0.0	0.0	0.0	0.0
adult	s94	Did [name] experience a period of loss of consciousness?	Asthma	NCD		-0.3	-1.4	0.7	-0.6	-1.7	0.4	0.5	-0.6	1.8	0.2	-0.7	1.4	-1.4	-2.0	-0.8	-1.3	-1.8	-0.7	-1.2	-2.0	0.3	-0.7	-1.6	1.4	0.3	-0.5	1.2	0.2	-0.7	2.3
adult	s95	Sudden loss of consciousness	Asthma	NCD		-1.1	-2.3	0.4	-1.5	-2.5	-0.1	0.4	-0.7	2.1	-0.2	-0.7	0.8	-1.4	-1.6	-0.6	-1.0	-1.5	-0.6	-0.9	-1.7	0.7	-0.3	-1.3	1.6	0.3	-0.5	1.8	0.2	-0.7	2.5
adult	s96	For how long did the period of loss of consciousness last? [days]	Asthma	NCD		-0.6	-1.4	0.4	-0.9	-1.5	0.1	0.8	-0.5	3.4	-0.2	-0.6	0.9	-0.4	-0.6	-0.2	-0.9	-1.0	-0.4	-1.0	-1.2	-0.4	0.0	0.0	0.0	0.7	-0.1	4.1	1.7	-0.2	8.3
adult	s97	Did it continue until death?	Asthma	NCD		0.1	-0.8	1.1	0.1	-1.0	1.1	0.6	-0.5	2.2	0.5	-0.4	1.5	-0.9	-1.5	-0.6	-0.7	-1.2	-0.4	-0.6	-1.4	0.6	-0.1	-0.9	1.7	0.4	-0.5	1.9	0.7	-0.6	3.7
adult	s98	Did [name] experience a period of confusion at any time in the three months prior to death?	Asthma	NCD		-1.0	-1.6	-0.1	-1.0	-1.7	0.0	-0.4	-0.6	-0.2	-0.1	-0.6	1.2	6.0	3.2	7.3	-1.2	-1.5	-0.6	-0.5	-0.7	-0.2	-1.3	-1.3	-0.4	0.0	0.0	0.0	-0.4	-0.7	0.0
adult	s99	For how long did the period of confusion last? [days]	Asthma	NCD		-1.1	-1.4	-0.6	-1.1	-1.4	-0.6	0.0	0.0	0.0	-0.4	-0.6	0.0	-0.3	-0.5	0.0	-0.6	-0.7	0.0	-0.6	-0.1	0.0	-0.7	-0.6	0.0	0.0	0.0	0.0	-0.2	-0.2	0.0
adult	s99991	word_abdomen	Asthma	NCD		-0.4	-1.1	0.4	-0.8	-1.0	-0.4	-0.2	-0.7	1.4	0.0	0.0	0.0	-0.5	-0.8	-0.2	-0.1	0.0	0.0	0.0	0.0	0.0	-0.4	-0.5	0.0	3.4	0.0	285.7	-0.5	-0.8	-0.2
adult	s999910	word_arteri	Asthma	NCD		0.8	-0.3	4.8	0.9	-0.1	5.5	0.0	0.0	0.0	0.0	0.0	0.0	0.0	0.0	0.0	-0.1	-0.1	0.0	0.0	0.0	0.0	6.0	0.0	666.7	0.0	0.0	0.0	0.0	0.0	0.0
adult	s9999100	word_kill	Asthma	NCD		0.0	0.0	0.0	0.0	0.0	0.0	0.0	0.0	0.0	0.0	0.0	0.0	0.0	0.0	0.0	0.0	0.0	0.0	0.0	0.0	0.0	0.0	0.0	0.0	0.0	0.0	0.0	0.0	0.0	0.0
adult	s9999101	word_knee	Asthma	NCD		-0.6	-0.7	0.0	-0.6	-0.6	0.0	0.0	0.0	0.0	0.0	0.0	0.0	0.0	0.0	0.0	0.0	0.0	0.0	0.0	0.0	0.0	0.0	0.0	0.0	0.0	0.0	0.0	0.0	0.0	0.0
adult	s9999102	word_labor	Asthma	NCD		-0.4	-0.5	-0.1	-0.5	-0.4	0.0	0.0	0.0	0.0	0.0	0.0	0.0	-0.3	-0.4	0.0	0.0	0.0	0.0	0.0	0.0	0.0	0.0	0.0	0.0	0.0	0.0	0.0	0.0	0.0	0.0
adult	s9999103	word_leukemia	Asthma	NCD		0.0	0.0	0.0	0.0	0.0	0.0	0.0	0.0	0.0	0.0	0.0	0.0	0.0	0.0	0.0	0.0	0.0	0.0	0.0	0.0	0.0	0.0	0.0	0.0	0.0	0.0	0.0	0.0	0.0	0.0
adult	s9999104	word_liver	Asthma	NCD		-0.2	-1.0	1.5	0.0	-0.7	2.1	-0.3	-0.4	0.0	0.6	0.0	5.2	0.0	0.0	0.0	0.0	0.0	0.0	0.0	0.0	0.0	-0.3	-0.4	0.0	0.0	0.0	0.0	0.0	0.0	0.0
adult	s9999105	word_lump	Asthma	NCD		-0.6	-0.6	-0.2	-0.6	-0.7	-0.1	0.0	0.0	0.0	0.0	0.0	0.0	-0.1	0.0	0.0	0.0	0.0	0.0	0.0	0.0	0.0	0.0	0.0	0.0	0.0	0.0	0.0	0.0	0.0	0.0
adult	s9999106	word_lung	Asthma	NCD		1.2	-0.4	2.8	2.2	-0.4	4.4	-0.4	-0.5	0.0	2.6	0.0	7.3	0.0	0.0	0.0	-0.5	-0.5	0.0	0.0	0.0	0.0	0.9	-0.7	3.2	0.0	0.0	0.0	-0.3	-0.5	0.0
adult	s9999107	word_lymphoma	Asthma	NCD		0.0	0.0	0.0	0.0	0.0	0.0	0.0	0.0	0.0	0.0	0.0	0.0	0.0	0.0	0.0	0.0	0.0	0.0	0.0	0.0	0.0	0.0	0.0	0.0	0.0	0.0	0.0	0.0	0.0	0.0
adult	s9999108	word_malaria	Asthma	NCD		3.0	0.0	30.7	3.3	0.0	40.0	0.0	0.0	0.0	0.0	0.0	0.0	0.0	0.0	0.0	0.0	0.0	0.0	4.3	0.0	333.3	0.0	0.0	0.0	0.0	0.0	0.0	0.0	0.0	0.0
adult	s9999109	word_mass	Asthma	NCD		1.5	-0.4	5.7	0.0	0.0	0.0	2.0	-0.2	9.2	0.0	0.0	0.0	0.0	0.0	0.0	0.0	0.0	0.0	0.0	0.0	0.0	0.0	0.0	0.0	3.5	0.0	500.7	-0.2	0.0	0.0
adult	s999911	word_asthma	Asthma	NCD		17.4	8.7	22.8	22.6	9.9	36.2	8.7	4.0	15.4	13.6	6.7	25.6	0.0	0.0	0.0	0.0	0.0	0.0	83.3	0.0	333.3	23.3	6.8	1000.0	3.3	0.4	8.0	24.0	15.0	60.0
adult	s9999110	word_mellitus	Asthma	NCD		-0.1	-0.1	0.0	-0.2	-0.1	0.0	0.0	0.0	0.0	0.0	0.0	0.0	0.0	0.0	0.0	-0.1	-0.1	0.0	0.0	0.0	0.0	0.0	0.0	0.0	0.0	0.0	0.0	0.0	0.0	0.0
adult	s9999111	word_mental	Asthma	NCD		-0.5	-0.7	-0.2	-0.5	-0.6	0.0	0.0	0.0	0.0	0.0	0.0	0.0	0.0	0.0	0.0	0.0	0.0	0.0	0.0	0.0	0.0	0.0	0.0	0.0	0.0	0.0	0.0	0.0	0.0	0.0
adult	s9999112	word_motorcycl	Asthma	NCD		0.0	0.0	0.0	0.0	0.0	0.0	0.0	0.0	0.0	0.0	0.0	0.0	0.0	0.0	0.0	0.0	0.0	0.0	0.0	0.0	0.0	0.0	0.0	0.0	0.0	0.0	0.0	0.0	0.0	0.0
adult	s9999113	word_neck	Asthma	NCD		-1.1	-1.1	-0.4	-1.0	-1.2	-0.4	0.0	0.0	0.0	0.0	0.0	0.0	-0.5	-0.5	0.0	-0.5	-0.4	0.0	0.0	0.0	0.0	-0.4	-0.4	0.0	0.0	0.0	0.0	0.0	0.0	0.0
adult	s9999114	word_nephropathi	Asthma	NCD		0.0	0.0	0.0	0.0	0.0	0.0	0.0	0.0	0.0	0.0	0.0	0.0	0.0	0.0	0.0	0.0	0.0	0.0	0.0	0.0	0.0	0.0	0.0	0.0	0.0	0.0	0.0	0.0	0.0	0.0
adult	s9999115	word_nerv	Asthma	NCD		0.0	0.0	0.0	0.0	0.0	0.0	0.0	0.0	0.0	0.0	0.0	0.0	0.0	0.0	0.0	0.0	0.0	0.0	0.0	0.0	0.0	0.0	0.0	0.0	0.0	0.0	0.0	0.0	0.0	0.0
adult	s9999116	word_numb	Asthma	NCD		0.5	-0.5	4.2	1.4	-0.3	9.3	0.0	0.0	0.0	0.0	0.0	0.0	0.0	0.0	0.0	0.0	0.0	0.0	0.0	0.0	0.0	4.2	0.0	19.4	0.0	0.0	0.0	0.0	0.0	0.0
adult	s9999117	word_obstruct	Asthma	NCD		0.0	0.0	0.0	0.0	0.0	0.0	0.0	0.0	0.0	0.0	0.0	0.0	0.0	0.0	0.0	0.0	0.0	0.0	0.0	0.0	0.0	0.0	0.0	0.0	0.0	0.0	0.0	0.0	0.0	0.0
adult	s9999118	word_organ	Asthma	NCD		-0.4	-0.5	0.0	-0.2	-0.2	0.0	0.0	0.0	0.0	0.0	0.0	0.0	0.0	0.0	0.0	0.0	0.0	0.0	0.0	0.0	0.0	0.0	0.0	0.0	0.0	0.0	0.0	0.0	0.0	0.0
adult	s9999119	word_pain	Asthma	NCD		-0.4	-1.1	0.5	-0.1	-1.2	0.8	-1.1	-1.8	0.3	0.1	-0.6	1.0	2.8	1.9	3.8	-0.8	-0.7	-0.3	0.0	0.0	0.0	-1.2	-1.4	-0.5	-0.6	-1.2	0.6	-1.1	-1.5	-0.7
adult	s999912	word_attack	Asthma	NCD		6.4	1.0	9.6	4.7	0.8	10.1	2.9	0.0	10.0	3.0	0.0	238.1	0.0	0.0	0.0	0.0	0.0	0.0	83.3	0.0	333.3	7.4	1.9	19.3	0.0	0.0	0.0	5.3	0.0	15.3
adult	s9999120	word_paralyz	Asthma	NCD		2.0	-0.4	5.4	1.5	-0.6	4.7	3.1	0.0	9.7	2.0	0.0	7.6	0.0	0.0	0.0	0.0	0.0	0.0	0.0	0.0	0.0	0.0	0.0	0.0	1.9	0.0	142.9	6.5	0.0	38.8
adult	s9999121	word_phlegm	Asthma	NCD		3.2	0.2	8.6	4.8	0.0	16.4	1.7	-0.3	6.1	47.6	0.0	238.1	0.0	0.0	0.0	0.0	0.0	0.0	0.0	0.0	0.0	6.6	0.0	26.0	1.7	-0.1	6.4	0.0	0.0	0.0
adult	s9999122	word_pneumonia	Asthma	NCD		1.2	-0.3	3.3	0.8	-0.7	3.5	1.9	-0.1	8.2	1.6	0.0	190.5	0.0	0.0	0.0	-0.5	-0.6	0.0	0.0	0.0	0.0	1.4	-0.5	4.7	0.0	0.0	0.0	4.5	-0.2	11.7
adult	s9999123	word_poison	Asthma	NCD		-0.3	-0.3	0.0	0.0	0.0	0.0	0.0	0.0	0.0	0.0	0.0	0.0	0.0	0.0	0.0	0.0	0.0	0.0	0.0	0.0	0.0	0.0	0.0	0.0	0.0	0.0	0.0	0.0	0.0	0.0
adult	s9999124	word_polic	Asthma	NCD		0.0	0.0	0.0	0.0	0.0	0.0	0.0	0.0	0.0	0.0	0.0	0.0	0.0	0.0	0.0	0.0	0.0	0.0	0.0	0.0	0.0	0.0	0.0	0.0	0.0	0.0	0.0	0.0	0.0	0.0
adult	s9999125	word_pregnanc	Asthma	NCD		-0.5	-0.6	-0.2	-0.6	-0.6	0.0	0.0	0.0	0.0	0.0	0.0	0.0	0.0	0.0	0.0	0.0	0.0	0.0	0.0	0.0	0.0	0.0	0.0	0.0	0.0	0.0	0.0	0.0	0.0	0.0
adult	s9999126	word_prostat	Asthma	NCD		0.0	0.0	0.0	0.0	0.0	0.0	0.0	0.0	0.0	0.0	0.0	0.0	0.0	0.0	0.0	0.0	0.0	0.0	0.0	0.0	0.0	0.0	0.0	0.0	0.0	0.0	0.0	0.0	0.0	0.0
adult	s9999127	word_puffi	Asthma	NCD		-0.4	-0.2	0.0	0.0	0.0	0.0	0.0	0.0	0.0	0.0	0.0	0.0	0.0	0.0	0.0	0.0	0.0	0.0	0.0	0.0	0.0	0.0	0.0	0.0	0.0	0.0	0.0	0.0	0.0	0.0
adult	s9999128	word_pulmonari	Asthma	NCD		-0.4	-0.6	-0.1	-0.5	-0.6	0.0	0.0	0.0	0.0	0.0	0.0	0.0	0.0	0.0	0.0	0.0	0.0	0.0	0.0	0.0	0.0	0.0	0.0	0.0	0.0	0.0	0.0	0.0	0.0	0.0
adult	s9999129	word_pus	Asthma	NCD		0.6	-0.5	4.4	1.1	-0.5	7.3	0.0	0.0	0.0	4.8	0.0	190.5	0.0	0.0	0.0	0.0	0.0	0.0	0.0	0.0	0.0	0.0	0.0	0.0	0.0	0.0	0.0	0.0	0.0	0.0
adult	s999913	word_babi	Asthma	NCD		-0.6	-0.5	0.0	-0.4	-0.3	0.0	0.0	0.0	0.0	0.0	0.0	0.0	0.0	0.0	0.0	0.0	0.0	0.0	0.0	0.0	0.0	0.0	0.0	0.0	0.0	0.0	0.0	0.0	0.0	0.0
adult	s9999130	word_renal	Asthma	NCD		0.6	-0.5	4.5	0.7	-0.5	5.9	0.0	0.0	0.0	0.0	0.0	0.0	0.0	0.0	0.0	0.0	0.0	0.0	0.0	0.0	0.0	5.2	0.0	166.7	0.0	0.0	0.0	0.0	0.0	0.0
adult	s9999131	word_respiratori	Asthma	NCD		4.0	0.5	7.9	2.6	-0.5	6.8	3.4	0.4	7.8	2.9	0.0	142.9	0.0	0.0	0.0	-0.3	-0.3	0.0	83.3	0.0	333.3	4.8	0.0	166.7	1.0	0.0	2.2	0.0	0.0	0.0
adult	s9999132	word_ruptur	Asthma	NCD		0.5	-0.4	4.3	-0.4	-0.3	0.0	2.1	0.0	12.8	0.0	0.0	0.0	0.0	0.0	0.0	0.0	0.0	0.0	0.0	0.0	0.0	0.0	0.0	0.0	0.0	0.0	0.0	3.7	0.0	24.4
adult	s9999133	word_seizur	Asthma	NCD		0.0	0.0	0.0	0.0	0.0	0.0	0.0	0.0	0.0	0.0	0.0	0.0	0.0	0.0	0.0	0.0	0.0	0.0	0.0	0.0	0.0	0.0	0.0	0.0	0.0	0.0	0.0	0.0	0.0	0.0
adult	s9999134	word_sepsi	Asthma	NCD		0.0	-0.5	1.5	0.1	-0.5	1.7	0.0	0.0	0.0	0.0	0.0	0.0	0.0	0.0	0.0	-0.3	-0.4	0.0	0.0	0.0	0.0	0.9	-0.4	4.9	0.0	0.0	0.0	0.0	0.0	0.0
adult	s9999135	word_sever	Asthma	NCD		0.9	-0.8	2.8	1.0	-0.8	3.5	0.5	-0.9	2.1	0.8	-0.5	2.2	8.3	4.7	10.4	-0.6	-0.4	0.0	0.0	0.0	0.0	-0.9	-1.0	-0.4	2.8	0.0	7.9	-0.1	-1.4	2.6
adult	s9999136	word_shock	Asthma	NCD		-0.8	-1.0	-0.4	-0.8	-1.0	-0.4	0.0	0.0	0.0	0.0	0.0	0.0	0.0	0.0	0.0	-0.7	-0.6	0.0	0.0	0.0	0.0	-0.3	-0.5	0.0	0.0	0.0	0.0	0.0	0.0	0.0
adult	s9999137	word_shot	Asthma	NCD		0.0	0.0	0.0	0.0	0.0	0.0	0.0	0.0	0.0	0.0	0.0	0.0	0.0	0.0	0.0	0.0	0.0	0.0	0.0	0.0	0.0	0.0	0.0	0.0	0.0	0.0	0.0	0.0	0.0	0.0
adult	s9999138	word_skin	Asthma	NCD		-0.8	-0.7	-0.3	-0.5	-0.6	0.0	-0.4	-0.4	0.0	0.0	0.0	0.0	0.0	0.0	0.0	0.0	0.0	0.0	0.0	0.0	0.0	-0.1	-0.1	0.0	0.0	0.0	0.0	-0.3	-0.4	0.0
adult	s9999139	word_smoke	Asthma	NCD		1.1	-0.6	3.3	1.4	-0.6	4.4	0.3	-0.5	2.7	3.0	0.0	238.1	0.0	0.0	0.0	0.0	0.0	0.0	0.0	0.0	0.0	-0.3	-0.5	0.0	0.9	-0.1	6.1	-0.1	-0.3	0.0
adult	s999914	word_bacteria	Asthma	NCD		0.0	0.0	0.0	0.0	0.0	0.0	0.0	0.0	0.0	0.0	0.0	0.0	0.0	0.0	0.0	0.0	0.0	0.0	0.0	0.0	0.0	0.0	0.0	0.0	0.0	0.0	0.0	0.0	0.0	0.0
adult	s9999140	word_snake	Asthma	NCD		0.0	0.0	0.0	0.0	0.0	0.0	0.0	0.0	0.0	0.0	0.0	0.0	0.0	0.0	0.0	0.0	0.0	0.0	0.0	0.0	0.0	0.0	0.0	0.0	0.0	0.0	0.0	0.0	0.0	0.0
adult	s9999141	word_stomach	Asthma	NCD		-0.3	-1.3	1.2	-0.8	-1.4	0.5	0.4	-0.6	1.9	-0.4	-1.1	0.7	-0.7	-0.7	0.0	-0.5	-0.6	0.0	0.0	0.0	0.0	-0.7	-0.9	-0.3	0.1	-0.6	1.1	-0.2	-0.3	0.0
adult	s9999142	word_stomachach	Asthma	NCD		0.0	0.0	0.0	0.0	0.0	0.0	0.0	0.0	0.0	0.0	0.0	0.0	0.0	0.0	0.0	0.0	0.0	0.0	0.0	0.0	0.0	0.0	0.0	0.0	0.0	0.0	0.0	0.0	0.0	0.0
adult	s9999143	word_stone	Asthma	NCD		-0.4	-0.6	0.0	-0.4	-0.4	0.0	0.0	0.0	0.0	0.0	0.0	0.0	0.0	0.0	0.0	0.0	0.0	0.0	0.0	0.0	0.0	0.0	0.0	0.0	0.0	0.0	0.0	0.0	0.0	0.0
adult	s9999144	word_stool	Asthma	NCD		-0.4	-0.6	-0.2	-0.4	-0.5	0.0	-0.2	-0.4	0.0	0.0	0.0	0.0	0.0	0.0	0.0	0.0	0.0	0.0	0.0	0.0	0.0	-0.4	-0.3	0.0	0.0	0.0	0.0	-0.4	-0.5	0.0
adult	s9999145	word_stress	Asthma	NCD		0.8	-0.2	5.5	0.9	-0.1	6.6	0.0	0.0	0.0	0.0	0.0	0.0	0.0	0.0	0.0	0.0	0.0	0.0	0.0	0.0	0.0	13.1	0.0	666.7	0.0	0.0	0.0	0.0	0.0	0.0
adult	s9999146	word_stroke	Asthma	NCD		-0.1	-0.7	1.6	-0.6	-0.5	0.0	0.2	-0.6	2.6	0.0	0.0	0.0	0.0	0.0	0.0	0.0	0.0	0.0	0.0	0.0	0.0	-0.4	-0.4	0.0	-0.2	-0.3	0.0	1.9	-0.2	9.1
adult	s9999147	word_sugar	Asthma	NCD		0.5	-0.6	2.5	0.8	-0.5	3.2	0.0	0.0	0.0	1.6	0.0	6.9	-0.2	-0.2	0.0	0.0	0.0	0.0	0.0	0.0	0.0	0.0	0.0	0.0	0.0	0.0	0.0	0.0	0.0	0.0
adult	s9999148	word_suicid	Asthma	NCD		0.0	0.0	0.0	0.0	0.0	0.0	0.0	0.0	0.0	0.0	0.0	0.0	0.0	0.0	0.0	0.0	0.0	0.0	0.0	0.0	0.0	0.0	0.0	0.0	0.0	0.0	0.0	0.0	0.0	0.0
adult	s9999149	word_surgeri	Asthma	NCD		-0.1	-0.8	1.6	0.2	-0.7	3.2	0.0	0.0	0.0	1.4	0.0	119.3	0.0	0.0	0.0	-0.6	-0.7	-0.2	0.0	0.0	0.0	0.0	0.0	0.0	0.0	0.0	0.0	0.0	0.0	0.0
adult	s999915	word_biopsi	Asthma	NCD		0.0	0.0	0.0	0.0	0.0	0.0	0.0	0.0	0.0	0.0	0.0	0.0	0.0	0.0	0.0	0.0	0.0	0.0	0.0	0.0	0.0	0.0	0.0	0.0	0.0	0.0	0.0	0.0	0.0	0.0
adult	s9999150	word_suspect	Asthma	NCD		-0.7	-0.6	0.0	-0.5	-0.5	0.0	0.0	0.0	0.0	0.0	0.0	0.0	0.0	0.0	0.0	0.0	0.0	0.0	0.0	0.0	0.0	0.0	0.0	0.0	0.0	0.0	0.0	0.0	0.0	0.0
adult	s9999151	word_swell	Asthma	NCD		-0.4	-1.1	0.5	-0.7	-1.0	-0.4	0.3	-1.0	2.2	-0.4	-0.6	-0.2	-0.7	-0.8	-0.3	-0.2	0.0	0.0	0.0	0.0	0.0	0.0	0.0	0.0	0.0	-0.7	1.1	-0.7	-0.7	0.0
adult	s9999152	word_tetanus	Asthma	NCD		0.0	0.0	0.0	0.0	0.0	0.0	0.0	0.0	0.0	0.0	0.0	0.0	0.0	0.0	0.0	0.0	0.0	0.0	0.0	0.0	0.0	0.0	0.0	0.0	0.0	0.0	0.0	0.0	0.0	0.0
adult	s9999153	word_throat	Asthma	NCD		-0.6	-0.7	-0.2	-0.4	-0.5	0.0	-0.2	-0.1	0.0	0.0	0.0	0.0	0.0	0.0	0.0	0.0	0.0	0.0	0.0	0.0	0.0	0.0	0.0	0.0	0.0	0.0	0.0	0.0	0.0	0.0
adult	s9999154	word_tongu	Asthma	NCD		3.2	0.0	14.1	2.4	0.0	19.3	10.9	0.0	353.5	47.6	0.0	166.9	0.0	0.0	0.0	0.0	0.0	0.0	0.0	0.0	0.0	0.0	0.0	0.0	0.0	0.0	0.0	250.0	0.0	750.0
adult	s9999155	word_transfus	Asthma	NCD		0.0	-0.6	1.6	0.4	-0.5	3.0	-0.4	-0.4	0.0	0.0	0.0	0.0	0.0	0.0	0.0	0.0	0.0	0.0	0.0	0.0	0.0	0.6	-0.4	4.0	0.0	0.0	0.0	-0.3	-0.4	0.0
adult	s9999156	word_tree	Asthma	NCD		0.0	0.0	0.0	0.0	0.0	0.0	0.0	0.0	0.0	0.0	0.0	0.0	0.0	0.0	0.0	0.0	0.0	0.0	0.0	0.0	0.0	0.0	0.0	0.0	0.0	0.0	0.0	0.0	0.0	0.0
adult	s9999157	word_tumor	Asthma	NCD		-0.5	-0.6	-0.1	-0.4	-0.5	0.0	0.0	0.0	0.0	0.0	0.0	0.0	0.0	0.0	0.0	0.0	0.0	0.0	0.0	0.0	0.0	0.0	0.0	0.0	0.0	0.0	0.0	0.0	0.0	0.0
adult	s9999158	word_ulcer	Asthma	NCD		-0.5	-0.7	-0.2	-0.6	-0.7	0.0	-0.3	-0.4	0.0	0.0	0.0	0.0	0.0	0.0	0.0	0.0	0.0	0.0	0.0	0.0	0.0	-0.3	-0.5	0.0	0.0	0.0	0.0	-0.1	-0.2	0.0
adult	s9999159	word_ultrasound	Asthma	NCD		-0.5	-0.6	-0.2	-0.3	-0.5	0.0	-0.3	-0.4	0.0	0.0	0.0	0.0	0.0	0.0	0.0	0.0	0.0	0.0	0.0	0.0	0.0	-0.2	-0.3	0.0	0.0	0.0	0.0	-0.3	-0.5	0.0
adult	s999916	word_birth	Asthma	NCD		0.8	-0.6	5.1	-0.7	-0.6	0.0	44.2	0.0	363.6	0.0	0.0	0.0	0.0	0.0	0.0	0.0	0.0	0.0	0.0	0.0	0.0	0.0	0.0	0.0	0.0	0.0	0.0	250.0	0.0	750.0
adult	s9999160	word_unconsci	Asthma	NCD		1.2	-0.3	3.7	-0.6	-0.7	-0.3	2.8	0.7	5.9	-0.1	0.0	0.0	-0.5	-0.5	0.0	0.0	0.0	0.0	0.0	0.0	0.0	-0.2	-0.2	0.0	1.9	0.1	4.1	3.0	0.0	32.9
adult	s9999161	word_urin	Asthma	NCD		-0.1	-1.0	1.1	0.2	-0.9	2.1	-1.0	-0.9	-0.4	0.1	-0.6	1.5	-0.5	-0.6	0.0	0.0	0.0	0.0	0.0	0.0	0.0	0.2	-0.7	2.7	-0.5	-0.5	0.0	-0.6	-0.7	-0.3
adult	s9999162	word_uterus	Asthma	NCD		0.0	0.0	0.0	0.0	0.0	0.0	0.0	0.0	0.0	0.0	0.0	0.0	0.0	0.0	0.0	0.0	0.0	0.0	0.0	0.0	0.0	0.0	0.0	0.0	0.0	0.0	0.0	0.0	0.0	0.0
adult	s9999163	word_vascular	Asthma	NCD		0.0	0.0	0.0	0.0	0.0	0.0	0.0	0.0	0.0	0.0	0.0	0.0	0.0	0.0	0.0	0.0	0.0	0.0	0.0	0.0	0.0	0.0	0.0	0.0	0.0	0.0	0.0	0.0	0.0	0.0
adult	s9999164	word_vehicular	Asthma	NCD		0.0	0.0	0.0	0.0	0.0	0.0	0.0	0.0	0.0	0.0	0.0	0.0	0.0	0.0	0.0	0.0	0.0	0.0	0.0	0.0	0.0	0.0	0.0	0.0	0.0	0.0	0.0	0.0	0.0	0.0
adult	s9999165	word_virus	Asthma	NCD		0.0	0.0	0.0	0.0	0.0	0.0	0.0	0.0	0.0	0.0	0.0	0.0	0.0	0.0	0.0	0.0	0.0	0.0	0.0	0.0	0.0	0.0	0.0	0.0	0.0	0.0	0.0	0.0	0.0	0.0
adult	s9999166	word_vomit	Asthma	NCD		-0.5	-1.1	0.7	-0.5	-1.1	0.6	0.1	-1.0	1.6	-0.6	-0.7	-0.2	-0.7	-0.8	-0.3	0.0	0.0	0.0	0.0	0.0	0.0	0.2	-1.0	3.0	0.0	-0.7	1.1	-0.8	-0.9	-0.3
adult	s9999167	word_water	Asthma	NCD		-0.4	-1.5	1.3	-0.6	-1.3	1.3	0.0	-0.7	2.2	-0.9	-0.9	-0.3	-0.6	-0.7	-0.1	0.0	0.0	0.0	0.0	0.0	0.0	0.4	-0.6	4.0	0.4	-0.6	3.1	-0.5	-0.6	0.0
adult	s9999168	word_womb	Asthma	NCD		-0.1	0.0	0.0	0.0	0.0	0.0	0.0	0.0	0.0	0.0	0.0	0.0	0.0	0.0	0.0	0.0	0.0	0.0	0.0	0.0	0.0	0.0	0.0	0.0	0.0	0.0	0.0	0.0	0.0	0.0
adult	s9999169	word_wound	Asthma	NCD		-0.6	-0.8	-0.3	-0.9	-0.8	-0.3	-0.2	-0.2	0.0	0.0	0.0	0.0	0.0	0.0	0.0	0.0	0.0	0.0	0.0	0.0	0.0	-0.5	-0.6	-0.2	0.0	0.0	0.0	-0.1	-0.2	0.0
adult	s999917	word_bite	Asthma	NCD		0.6	-0.6	3.8	1.1	-0.6	5.9	0.0	0.0	0.0	0.0	0.0	0.0	37.2	33.5	1000.0	-0.4	-0.3	0.0	0.0	0.0	0.0	0.0	0.0	0.0	0.0	0.0	0.0	0.0	0.0	0.0
adult	s9999170	word_xray	Asthma	NCD		0.0	-0.5	0.9	-0.4	-0.4	0.0	-0.1	-0.6	1.4	0.0	0.0	0.0	0.0	0.0	0.0	0.0	0.0	0.0	0.0	0.0	0.0	-0.4	-0.5	0.0	0.0	0.0	0.0	0.3	-0.6	2.3
adult	s9999171	word_yellow	Asthma	NCD		-0.2	-0.9	1.6	0.4	-0.6	4.0	-0.6	-0.7	-0.2	6.5	0.0	190.5	0.0	0.0	0.0	0.0	0.0	0.0	0.0	0.0	0.0	-0.1	-0.1	0.0	-0.1	-0.1	0.0	-0.2	-0.4	0.0
adult	s999918	word_black	Asthma	NCD		0.3	-0.6	2.5	-0.3	-0.5	0.0	1.2	-0.6	7.6	0.0	0.0	0.0	0.0	0.0	0.0	0.0	0.0	0.0	0.0	0.0	0.0	0.0	0.0	0.0	2.9	0.0	215.0	-0.3	0.0	0.0
adult	s999919	word_blood	Asthma	NCD		-0.3	-1.1	0.6	-0.5	-1.3	0.5	-0.1	-1.1	1.1	-0.7	-1.3	0.6	-0.9	-1.2	-0.5	-0.5	-0.6	-0.2	0.0	0.0	0.0	-1.1	-1.8	1.1	0.6	-0.3	1.7	-1.3	-1.6	-0.6
adult	s99992	word_accid	Asthma	NCD		-0.4	-0.6	-0.2	-0.5	-0.6	-0.1	0.0	0.0	0.0	0.0	0.0	0.0	0.0	0.0	0.0	0.0	0.0	0.0	0.0	0.0	0.0	-0.2	-0.3	0.0	0.0	0.0	0.0	0.0	0.0	0.0
adult	s999920	word_bone	Asthma	NCD		0.6	-0.4	2.9	0.9	-0.4	6.5	0.0	0.0	0.0	2.8	0.0	190.5	0.0	0.0	0.0	0.0	0.0	0.0	0.0	0.0	0.0	0.0	0.0	0.0	0.0	0.0	0.0	0.0	0.0	0.0
adult	s999921	word_born	Asthma	NCD		-0.4	-0.2	0.0	0.0	0.0	0.0	0.0	0.0	0.0	0.0	0.0	0.0	0.0	0.0	0.0	0.0	0.0	0.0	0.0	0.0	0.0	0.0	0.0	0.0	0.0	0.0	0.0	0.0	0.0	0.0
adult	s999922	word_bowel	Asthma	NCD		0.0	0.0	0.0	0.0	0.0	0.0	0.0	0.0	0.0	0.0	0.0	0.0	0.0	0.0	0.0	0.0	0.0	0.0	0.0	0.0	0.0	0.0	0.0	0.0	0.0	0.0	0.0	0.0	0.0	0.0
adult	s999923	word_brain	Asthma	NCD		-0.1	-0.7	1.4	-0.7	-0.8	-0.2	0.8	-0.1	4.1	0.0	0.0	0.0	0.0	0.0	0.0	0.0	0.0	0.0	0.0	0.0	0.0	-0.3	-0.3	0.0	0.0	0.0	0.0	2.8	0.0	11.6
adult	s999924	word_breast	Asthma	NCD		0.0	0.0	0.0	0.0	0.0	0.0	0.0	0.0	0.0	0.0	0.0	0.0	0.0	0.0	0.0	0.0	0.0	0.0	0.0	0.0	0.0	0.0	0.0	0.0	0.0	0.0	0.0	0.0	0.0	0.0
adult	s999925	word_breath	Asthma	NCD		1.1	0.2	2.1	1.8	0.0	3.3	0.7	-0.3	1.4	1.4	0.1	2.6	3.9	2.2	4.6	-0.5	-0.6	0.0	0.0	0.0	0.0	-0.2	-1.5	1.3	1.4	0.1	3.2	0.5	-1.1	1.3
adult	s999926	word_broken	Asthma	NCD		-0.5	-0.4	0.0	-0.3	-0.2	0.0	0.0	0.0	0.0	0.0	0.0	0.0	0.0	0.0	0.0	0.0	0.0	0.0	0.0	0.0	0.0	0.0	0.0	0.0	0.0	0.0	0.0	0.0	0.0	0.0
adult	s999927	word_cancer	Asthma	NCD		-0.4	-0.6	-0.2	-0.4	-0.6	-0.1	-0.2	-0.3	0.0	0.0	0.0	0.0	0.0	0.0	0.0	0.0	0.0	0.0	0.0	0.0	0.0	0.0	0.0	0.0	0.0	0.0	0.0	-0.1	-0.2	0.0
adult	s999928	word_cardio	Asthma	NCD		1.0	-0.7	4.0	2.1	-0.6	6.0	0.0	0.0	0.0	1.0	0.0	6.6	0.0	0.0	0.0	0.0	0.0	0.0	0.0	0.0	0.0	2.3	0.0	12.2	0.0	0.0	0.0	0.0	0.0	0.0
adult	s999929	word_cardiomegali	Asthma	NCD		4.1	0.0	69.0	21.3	0.0	95.9	0.0	0.0	0.0	0.0	0.0	0.0	0.0	0.0	0.0	0.0	0.0	0.0	0.0	0.0	0.0	15.8	0.0	666.7	0.0	0.0	0.0	0.0	0.0	0.0
adult	s99993	word_alcohol	Asthma	NCD		-1.0	-0.9	-0.3	-0.5	-0.7	-0.2	-0.3	-0.3	0.0	0.0	0.0	0.0	0.0	0.0	0.0	0.0	0.0	0.0	0.0	0.0	0.0	0.0	0.0	0.0	0.0	0.0	0.0	-0.3	-0.5	0.0
adult	s999930	word_cathet	Asthma	NCD		-0.5	-0.6	0.0	-0.2	0.0	0.0	-0.2	-0.2	0.0	0.0	0.0	0.0	0.0	0.0	0.0	0.0	0.0	0.0	0.0	0.0	0.0	0.0	0.0	0.0	0.0	0.0	0.0	-0.4	-0.5	0.0
adult	s999931	word_cerebr	Asthma	NCD		-0.6	-0.5	0.0	-0.3	-0.1	0.0	0.0	0.0	0.0	0.0	0.0	0.0	0.0	0.0	0.0	0.0	0.0	0.0	0.0	0.0	0.0	0.0	0.0	0.0	0.0	0.0	0.0	0.0	0.0	0.0
adult	s999932	word_cervix	Asthma	NCD		0.0	0.0	0.0	0.0	0.0	0.0	0.0	0.0	0.0	0.0	0.0	0.0	0.0	0.0	0.0	0.0	0.0	0.0	0.0	0.0	0.0	0.0	0.0	0.0	0.0	0.0	0.0	0.0	0.0	0.0
adult	s999933	word_cesarean	Asthma	NCD		0.0	0.0	0.0	0.0	0.0	0.0	0.0	0.0	0.0	0.0	0.0	0.0	0.0	0.0	0.0	0.0	0.0	0.0	0.0	0.0	0.0	0.0	0.0	0.0	0.0	0.0	0.0	0.0	0.0	0.0
adult	s999934	word_chemotherapi	Asthma	NCD		0.0	0.0	0.0	0.0	0.0	0.0	0.0	0.0	0.0	0.0	0.0	0.0	0.0	0.0	0.0	0.0	0.0	0.0	0.0	0.0	0.0	0.0	0.0	0.0	0.0	0.0	0.0	0.0	0.0	0.0
adult	s999935	word_chest	Asthma	NCD		1.1	-0.6	2.9	0.8	-0.8	2.9	1.0	-0.6	3.2	1.0	-0.3	3.4	-0.4	-0.6	0.0	0.0	0.0	0.0	0.0	0.0	0.0	-0.5	-0.6	-0.2	0.8	-0.4	3.6	0.7	-0.7	3.5
adult	s999936	word_chronic	Asthma	NCD		-0.4	-0.6	0.0	-0.3	-0.5	0.0	0.0	0.0	0.0	0.0	0.0	0.0	0.0	0.0	0.0	0.0	0.0	0.0	0.0	0.0	0.0	0.0	0.0	0.0	0.0	0.0	0.0	0.0	0.0	0.0
adult	s999937	word_cirrhosi	Asthma	NCD		0.0	0.0	0.0	0.0	0.0	0.0	0.0	0.0	0.0	0.0	0.0	0.0	0.0	0.0	0.0	0.0	0.0	0.0	0.0	0.0	0.0	0.0	0.0	0.0	0.0	0.0	0.0	0.0	0.0	0.0
adult	s999938	word_clot	Asthma	NCD		-0.4	-0.6	0.0	-0.4	-0.3	0.0	0.0	0.0	0.0	0.0	0.0	0.0	0.0	0.0	0.0	0.0	0.0	0.0	0.0	0.0	0.0	0.0	0.0	0.0	0.0	0.0	0.0	0.0	0.0	0.0
adult	s999939	word_collaps	Asthma	NCD		6.3	0.0	69.0	0.0	0.0	0.0	8.3	0.0	272.7	0.0	0.0	0.0	0.0	0.0	0.0	0.0	0.0	0.0	0.0	0.0	0.0	0.0	0.0	0.0	0.0	0.0	0.0	15.3	0.0	750.0
adult	s99994	word_ami	Asthma	NCD		1.1	-0.4	5.5	1.3	-0.4	5.2	0.0	0.0	0.0	2.9	0.0	214.5	0.0	0.0	0.0	0.0	0.0	0.0	0.0	0.0	0.0	0.0	0.0	0.0	0.0	0.0	0.0	0.0	0.0	0.0
adult	s999940	word_colon	Asthma	NCD		0.0	0.0	0.0	0.0	0.0	0.0	0.0	0.0	0.0	0.0	0.0	0.0	0.0	0.0	0.0	0.0	0.0	0.0	0.0	0.0	0.0	0.0	0.0	0.0	0.0	0.0	0.0	0.0	0.0	0.0
adult	s999941	word_coma	Asthma	NCD		0.5	-0.8	2.5	-0.1	-0.9	1.5	1.3	-0.4	4.8	-0.1	-0.6	1.4	0.0	0.0	0.0	0.0	0.0	0.0	0.0	0.0	0.0	-0.4	-0.5	0.0	0.0	0.0	0.0	2.6	-0.5	6.9
adult	s999942	word_congest	Asthma	NCD		0.0	0.0	0.0	0.0	0.0	0.0	0.0	0.0	0.0	0.0	0.0	0.0	0.0	0.0	0.0	0.0	0.0	0.0	0.0	0.0	0.0	0.0	0.0	0.0	0.0	0.0	0.0	0.0	0.0	0.0
adult	s999943	word_conscious	Asthma	NCD		0.8	-0.6	2.6	0.0	-0.6	1.9	1.8	-0.1	8.4	-0.1	-0.1	0.0	-0.5	-0.2	0.0	0.0	0.0	0.0	0.0	0.0	0.0	1.0	-0.4	6.2	2.9	0.0	80.9	2.8	0.0	13.3
adult	s999944	word_convuls	Asthma	NCD		1.3	-0.1	7.0	0.0	0.0	0.0	1.1	-0.2	7.8	0.0	0.0	0.0	0.0	0.0	0.0	0.0	0.0	0.0	0.0	0.0	0.0	0.0	0.0	0.0	1.5	0.0	8.0	0.0	0.0	0.0
adult	s999945	word_copd	Asthma	NCD		0.0	0.0	0.0	0.0	0.0	0.0	0.0	0.0	0.0	0.0	0.0	0.0	0.0	0.0	0.0	0.0	0.0	0.0	0.0	0.0	0.0	0.0	0.0	0.0	0.0	0.0	0.0	0.0	0.0	0.0
adult	s999946	word_cough	Asthma	NCD		2.1	0.4	3.9	2.1	-0.1	5.0	1.6	-0.3	3.1	2.0	0.1	5.7	-0.4	-0.5	0.0	0.0	0.0	0.0	0.0	0.0	0.0	0.0	-0.7	1.7	1.8	0.1	3.6	0.6	-0.6	2.7
adult	s999947	word_ctscan	Asthma	NCD		-0.3	-0.2	0.0	0.0	0.0	0.0	0.0	0.0	0.0	0.0	0.0	0.0	0.0	0.0	0.0	0.0	0.0	0.0	0.0	0.0	0.0	0.0	0.0	0.0	0.0	0.0	0.0	0.0	0.0	0.0
adult	s999948	word_cut	Asthma	NCD		-0.6	-0.7	-0.3	-0.6	-0.6	0.0	0.0	0.0	0.0	0.0	0.0	0.0	0.0	0.0	0.0	-0.6	-0.5	0.0	0.0	0.0	0.0	0.0	0.0	0.0	0.0	0.0	0.0	0.0	0.0	0.0
adult	s999949	word_deliv	Asthma	NCD		-0.3	-0.4	0.0	0.0	0.0	0.0	0.0	0.0	0.0	0.0	0.0	0.0	0.0	0.0	0.0	0.0	0.0	0.0	0.0	0.0	0.0	0.0	0.0	0.0	0.0	0.0	0.0	0.0	0.0	0.0
adult	s99995	word_amput	Asthma	NCD		0.0	0.0	0.0	0.0	0.0	0.0	0.0	0.0	0.0	0.0	0.0	0.0	0.0	0.0	0.0	0.0	0.0	0.0	0.0	0.0	0.0	0.0	0.0	0.0	0.0	0.0	0.0	0.0	0.0	0.0
adult	s999950	word_depress	Asthma	NCD		-1.0	-0.7	-0.3	-0.8	-0.7	-0.2	0.0	0.0	0.0	0.0	0.0	0.0	0.0	0.0	0.0	-0.8	-0.7	0.0	0.0	0.0	0.0	0.0	0.0	0.0	0.0	0.0	0.0	0.0	0.0	0.0
adult	s999951	word_diabet	Asthma	NCD		-0.4	-0.7	0.6	-0.5	-0.8	-0.3	0.2	-0.5	2.4	0.0	0.0	0.0	0.0	0.0	0.0	-0.6	-0.7	-0.2	0.0	0.0	0.0	-0.4	-0.5	0.0	0.4	-0.1	2.2	0.0	0.0	0.0
adult	s999952	word_dialysi	Asthma	NCD		0.9	-0.2	6.1	1.9	0.0	10.8	0.0	0.0	0.0	0.0	0.0	0.0	0.0	0.0	0.0	0.0	0.0	0.0	0.0	0.0	0.0	4.3	0.0	166.7	0.0	0.0	0.0	0.0	0.0	0.0
adult	s999953	word_diarrhea	Asthma	NCD		-0.3	-0.1	0.0	0.0	0.0	0.0	0.0	0.0	0.0	0.0	0.0	0.0	0.0	0.0	0.0	0.0	0.0	0.0	0.0	0.0	0.0	0.0	0.0	0.0	0.0	0.0	0.0	0.0	0.0	0.0
adult	s999954	word_digest	Asthma	NCD		0.0	0.0	0.0	0.0	0.0	0.0	0.0	0.0	0.0	0.0	0.0	0.0	0.0	0.0	0.0	0.0	0.0	0.0	0.0	0.0	0.0	0.0	0.0	0.0	0.0	0.0	0.0	0.0	0.0	0.0
adult	s999955	word_dizzi	Asthma	NCD		-0.4	-0.7	-0.2	-0.5	-0.3	0.0	-0.4	-0.5	0.0	0.0	0.0	0.0	-0.1	0.0	0.0	0.0	0.0	0.0	0.0	0.0	0.0	0.0	0.0	0.0	0.0	0.0	0.0	-0.3	-0.2	0.0
adult	s999956	word_drink	Asthma	NCD		-0.9	-1.1	-0.5	-1.0	-1.1	-0.5	-0.8	-0.7	-0.3	-0.5	-0.5	0.0	0.0	0.0	0.0	-0.1	-0.1	0.0	0.0	0.0	0.0	-0.6	-0.7	-0.2	0.0	0.0	0.0	-0.8	-0.9	-0.3
adult	s999957	word_drown	Asthma	NCD		0.0	0.0	0.0	0.0	0.0	0.0	0.0	0.0	0.0	0.0	0.0	0.0	0.0	0.0	0.0	0.0	0.0	0.0	0.0	0.0	0.0	0.0	0.0	0.0	0.0	0.0	0.0	0.0	0.0	0.0
adult	s999958	word_dyspnea	Asthma	NCD		2.0	-0.2	8.1	2.8	0.0	11.1	0.0	0.0	0.0	47.6	0.0	190.5	0.0	0.0	0.0	0.0	0.0	0.0	0.0	0.0	0.0	1.4	-0.1	8.2	0.0	0.0	0.0	0.0	0.0	0.0
adult	s999959	word_ecg	Asthma	NCD		1.7	-0.4	8.1	2.0	0.0	9.4	2.1	0.0	12.1	4.8	0.0	190.5	0.0	0.0	0.0	0.0	0.0	0.0	0.0	0.0	0.0	0.0	0.0	0.0	0.0	0.0	0.0	4.5	0.0	23.9
adult	s99996	word_anemia	Asthma	NCD		-0.5	-0.6	-0.2	-0.5	-0.7	-0.2	0.0	0.0	0.0	0.0	0.0	0.0	0.0	0.0	0.0	0.0	0.0	0.0	0.0	0.0	0.0	-0.1	-0.2	0.0	0.0	0.0	0.0	0.0	0.0	0.0
adult	s999960	word_edema	Asthma	NCD		-0.1	-0.6	0.9	0.1	-0.5	2.1	-0.6	-0.6	-0.1	0.0	0.0	0.0	0.0	0.0	0.0	0.0	0.0	0.0	0.0	0.0	0.0	0.2	-0.6	2.1	0.0	0.0	0.0	-0.5	-0.7	-0.2
adult	s999961	word_electr	Asthma	NCD		0.0	0.0	0.0	0.0	0.0	0.0	0.0	0.0	0.0	0.0	0.0	0.0	0.0	0.0	0.0	0.0	0.0	0.0	0.0	0.0	0.0	0.0	0.0	0.0	0.0	0.0	0.0	0.0	0.0	0.0
adult	s999962	word_encephalopathi	Asthma	NCD		2.3	0.0	16.6	0.0	0.0	0.0	90.9	0.0	363.6	0.0	0.0	0.0	0.0	0.0	0.0	0.0	0.0	0.0	0.0	0.0	0.0	0.0	0.0	0.0	0.0	0.0	0.0	250.0	0.0	750.0
adult	s999963	word_enlarg	Asthma	NCD		-0.5	-0.6	-0.1	-0.3	-0.5	0.0	-0.2	-0.2	0.0	0.0	0.0	0.0	0.0	0.0	0.0	0.0	0.0	0.0	0.0	0.0	0.0	-0.5	-0.6	0.0	0.0	0.0	0.0	-0.4	-0.4	0.0
adult	s999964	word_epilepsi	Asthma	NCD		0.0	0.0	0.0	0.0	0.0	0.0	0.0	0.0	0.0	0.0	0.0	0.0	0.0	0.0	0.0	0.0	0.0	0.0	0.0	0.0	0.0	0.0	0.0	0.0	0.0	0.0	0.0	0.0	0.0	0.0
adult	s999965	word_esophag	Asthma	NCD		0.0	0.0	0.0	0.0	0.0	0.0	0.0	0.0	0.0	0.0	0.0	0.0	0.0	0.0	0.0	0.0	0.0	0.0	0.0	0.0	0.0	0.0	0.0	0.0	0.0	0.0	0.0	0.0	0.0	0.0
adult	s999966	word_failur	Asthma	NCD		-0.2	-0.9	1.0	-0.2	-0.8	1.3	0.0	0.0	0.0	0.0	0.0	0.0	0.0	0.0	0.0	-0.6	-0.6	-0.1	0.0	0.0	0.0	0.6	-0.6	3.5	0.0	0.0	0.0	0.0	0.0	0.0
adult	s999967	word_faint	Asthma	NCD		-0.5	-0.6	0.0	-0.4	-0.5	0.0	0.0	0.0	0.0	0.0	0.0	0.0	-0.4	-0.5	0.0	0.0	0.0	0.0	0.0	0.0	0.0	0.0	0.0	0.0	0.0	0.0	0.0	0.0	0.0	0.0
adult	s999968	word_fall	Asthma	NCD		-0.5	-1.3	0.6	-1.1	-1.5	-0.7	1.4	-0.4	5.2	-0.6	-0.7	-0.2	-1.1	-1.4	-0.5	-0.6	-0.6	0.0	0.0	0.0	0.0	-0.2	-0.4	0.0	2.1	0.0	25.8	-0.3	-0.5	0.0
adult	s999969	word_fever	Asthma	NCD		0.6	-0.3	1.8	0.7	-0.6	2.2	0.2	-0.8	1.4	0.4	-0.3	1.3	-0.9	-1.0	-0.4	0.0	0.0	0.0	0.0	0.0	0.0	0.8	-1.0	2.7	0.3	-0.5	1.2	0.0	-1.0	1.7
adult	s99997	word_antibiot	Asthma	NCD		-0.5	-0.4	0.0	0.0	0.0	0.0	0.0	0.0	0.0	0.0	0.0	0.0	0.0	0.0	0.0	0.0	0.0	0.0	0.0	0.0	0.0	0.0	0.0	0.0	0.0	0.0	0.0	0.0	0.0	0.0
adult	s999970	word_finger	Asthma	NCD		1.9	0.0	10.5	0.0	0.0	0.0	10.0	0.0	502.5	0.0	0.0	0.0	0.0	0.0	0.0	0.0	0.0	0.0	0.0	0.0	0.0	0.0	0.0	0.0	142.9	0.0	571.4	0.0	0.0	0.0
adult	s999971	word_fire	Asthma	NCD		0.6	-0.5	3.8	-0.4	-0.5	0.0	6.7	0.0	629.4	0.0	0.0	0.0	0.0	0.0	0.0	0.0	0.0	0.0	0.0	0.0	0.0	0.0	0.0	0.0	142.9	0.0	571.4	0.0	0.0	0.0
adult	s999972	word_fluid	Asthma	NCD		-0.6	-0.8	-0.3	-0.5	-0.6	0.0	-0.7	-0.7	-0.4	0.0	0.0	0.0	0.0	0.0	0.0	0.0	0.0	0.0	0.0	0.0	0.0	-0.3	-0.6	0.0	0.0	0.0	0.0	-1.1	-1.1	-0.5
adult	s999973	word_foot	Asthma	NCD		-0.3	-0.8	1.0	0.0	-0.7	1.9	-0.7	-0.7	-0.1	0.0	0.0	0.0	0.0	0.0	0.0	-0.1	0.0	0.0	0.0	0.0	0.0	0.3	-0.7	2.5	0.0	0.0	0.0	-0.7	-0.7	-0.2
adult	s999974	word_fractur	Asthma	NCD		0.0	0.0	0.0	0.0	0.0	0.0	0.0	0.0	0.0	0.0	0.0	0.0	0.0	0.0	0.0	0.0	0.0	0.0	0.0	0.0	0.0	0.0	0.0	0.0	0.0	0.0	0.0	0.0	0.0	0.0
adult	s999975	word_goiter	Asthma	NCD		0.0	0.0	0.0	0.0	0.0	0.0	0.0	0.0	0.0	0.0	0.0	0.0	0.0	0.0	0.0	0.0	0.0	0.0	0.0	0.0	0.0	0.0	0.0	0.0	0.0	0.0	0.0	0.0	0.0	0.0
adult	s999976	word_hand	Asthma	NCD		-0.4	-1.1	1.1	-0.2	-0.9	1.7	-0.5	-0.6	0.0	-0.6	-0.7	-0.2	-0.2	0.0	0.0	-0.6	-0.5	0.0	0.0	0.0	0.0	3.0	0.0	17.1	0.0	0.0	0.0	-0.2	0.0	0.0
adult	s999977	word_head	Asthma	NCD		0.2	-0.9	1.8	-0.1	-0.9	2.0	0.6	-0.3	4.0	0.3	-0.5	2.5	-0.5	-0.6	0.0	-0.4	-0.4	0.0	0.0	0.0	0.0	-0.4	-0.5	0.0	1.9	0.0	500.7	-0.2	-0.2	0.0
adult	s999978	word_headach	Asthma	NCD		-0.1	-0.9	1.4	0.1	-0.7	2.3	-0.4	-0.6	0.0	1.4	0.0	10.9	-0.5	-0.6	0.0	0.0	0.0	0.0	0.0	0.0	0.0	0.0	0.0	0.0	0.0	0.0	0.0	-0.2	-0.2	0.0
adult	s999979	word_heart	Asthma	NCD		1.0	-0.4	2.9	1.2	-0.5	3.3	0.6	-0.5	2.6	0.0	-0.5	1.2	0.0	0.0	0.0	-0.3	-0.1	0.0	0.0	0.0	0.0	1.6	-0.4	4.0	0.4	-0.3	2.7	0.8	-0.6	4.3
adult	s99998	word_appetit	Asthma	NCD		-0.7	-0.8	-0.3	-0.4	-0.5	0.0	-0.5	-0.6	0.0	0.0	0.0	0.0	0.0	0.0	0.0	0.0	0.0	0.0	0.0	0.0	0.0	-0.4	-0.5	0.0	0.0	0.0	0.0	-0.5	-0.7	-0.1
adult	s999980	word_hematoma	Asthma	NCD		0.0	0.0	0.0	0.0	0.0	0.0	0.0	0.0	0.0	0.0	0.0	0.0	0.0	0.0	0.0	0.0	0.0	0.0	0.0	0.0	0.0	0.0	0.0	0.0	0.0	0.0	0.0	0.0	0.0	0.0
adult	s999981	word_hemorrhag	Asthma	NCD		-0.4	-0.5	0.0	-0.3	-0.3	0.0	0.0	0.0	0.0	0.0	0.0	0.0	0.0	0.0	0.0	-0.1	0.0	0.0	0.0	0.0	0.0	0.0	0.0	0.0	0.0	0.0	0.0	0.0	0.0	0.0
adult	s999982	word_hepat	Asthma	NCD		0.0	0.0	0.0	0.0	0.0	0.0	0.0	0.0	0.0	0.0	0.0	0.0	0.0	0.0	0.0	0.0	0.0	0.0	0.0	0.0	0.0	0.0	0.0	0.0	0.0	0.0	0.0	0.0	0.0	0.0
adult	s999983	word_hernia	Asthma	NCD		-0.5	-0.4	0.0	-0.2	0.0	0.0	0.0	0.0	0.0	0.0	0.0	0.0	0.0	0.0	0.0	0.0	0.0	0.0	0.0	0.0	0.0	0.0	0.0	0.0	0.0	0.0	0.0	0.0	0.0	0.0
adult	s999984	word_hiv	Asthma	NCD		0.0	0.0	0.0	0.0	0.0	0.0	0.0	0.0	0.0	0.0	0.0	0.0	0.0	0.0	0.0	0.0	0.0	0.0	0.0	0.0	0.0	0.0	0.0	0.0	0.0	0.0	0.0	0.0	0.0	0.0
adult	s999985	word_hypertens	Asthma	NCD		0.8	-0.5	3.5	0.0	0.0	0.0	0.8	-0.5	2.5	0.0	0.0	0.0	0.0	0.0	0.0	0.0	0.0	0.0	0.0	0.0	0.0	0.0	0.0	0.0	0.6	-0.2	4.0	1.8	-0.5	4.5
adult	s999986	word_hypovolem	Asthma	NCD		0.0	0.0	0.0	0.0	0.0	0.0	0.0	0.0	0.0	0.0	0.0	0.0	0.0	0.0	0.0	0.0	0.0	0.0	0.0	0.0	0.0	0.0	0.0	0.0	0.0	0.0	0.0	0.0	0.0	0.0
adult	s999987	word_icu	Asthma	NCD		-0.1	-0.7	1.5	0.5	-0.5	3.9	-0.4	-0.5	0.0	0.3	-0.1	4.8	0.0	0.0	0.0	0.0	0.0	0.0	0.0	0.0	0.0	-0.3	-0.2	0.0	0.0	0.0	0.0	-0.5	-0.6	0.0
adult	s999988	word_infarct	Asthma	NCD		0.0	0.0	0.0	0.0	0.0	0.0	0.0	0.0	0.0	0.0	0.0	0.0	0.0	0.0	0.0	0.0	0.0	0.0	0.0	0.0	0.0	0.0	0.0	0.0	0.0	0.0	0.0	0.0	0.0	0.0
adult	s999989	word_infect	Asthma	NCD		0.2	-0.9	2.0	0.5	-1.0	3.4	-0.1	-0.1	0.0	0.5	-0.4	2.9	-0.3	-0.1	0.0	-0.3	-0.4	0.0	0.0	0.0	0.0	-0.5	-0.5	0.0	0.0	0.0	0.0	0.0	0.0	0.0
adult	s99999	word_arrest	Asthma	NCD		1.4	-0.8	4.6	1.6	-0.8	5.6	0.0	0.0	0.0	1.3	0.0	10.9	0.0	0.0	0.0	0.0	0.0	0.0	7.5	0.0	292.1	-0.3	-0.4	0.0	0.0	0.0	0.0	0.0	0.0	0.0
adult	s999990	word_inflam	Asthma	NCD		-0.4	-0.5	0.0	-0.3	-0.4	0.0	0.0	0.0	0.0	0.0	0.0	0.0	0.0	0.0	0.0	0.0	0.0	0.0	0.0	0.0	0.0	-0.3	-0.4	0.0	0.0	0.0	0.0	0.0	0.0	0.0
adult	s999991	word_inhal	Asthma	NCD		1.9	-0.4	5.9	6.6	0.0	29.1	0.2	-0.7	2.9	47.6	0.0	166.9	0.0	0.0	0.0	0.0	0.0	0.0	0.0	0.0	0.0	5.4	0.0	23.8	142.9	0.0	571.4	-0.5	-0.7	-0.3
adult	s999992	word_injuri	Asthma	NCD		-0.4	-0.6	0.0	-0.4	-0.5	0.0	0.0	0.0	0.0	-0.1	-0.1	0.0	0.0	0.0	0.0	0.0	0.0	0.0	0.0	0.0	0.0	0.0	0.0	0.0	0.0	0.0	0.0	0.0	0.0	0.0
adult	s999993	word_intestin	Asthma	NCD		-0.4	-0.5	0.0	-0.5	-0.5	0.0	0.0	0.0	0.0	0.0	0.0	0.0	0.0	0.0	0.0	0.0	0.0	0.0	0.0	0.0	0.0	0.0	0.0	0.0	0.0	0.0	0.0	0.0	0.0	0.0
adult	s999994	word_intracerebr	Asthma	NCD		0.0	0.0	0.0	0.0	0.0	0.0	0.0	0.0	0.0	0.0	0.0	0.0	0.0	0.0	0.0	0.0	0.0	0.0	0.0	0.0	0.0	0.0	0.0	0.0	0.0	0.0	0.0	0.0	0.0	0.0
adult	s999995	word_intub	Asthma	NCD		-0.5	-0.6	-0.2	-0.4	-0.4	0.0	-0.5	-0.7	0.0	0.0	0.0	0.0	0.0	0.0	0.0	0.0	0.0	0.0	0.0	0.0	0.0	0.0	0.0	0.0	0.0	0.0	0.0	-0.7	-0.7	-0.2
adult	s999996	word_ischemia	Asthma	NCD		2.6	0.0	32.7	0.0	0.0	0.0	90.9	0.0	363.6	0.0	0.0	0.0	0.0	0.0	0.0	0.0	0.0	0.0	0.0	0.0	0.0	0.0	0.0	0.0	0.0	0.0	0.0	250.0	0.0	750.0
adult	s999997	word_jaundic	Asthma	NCD		1.1	-0.5	3.8	0.4	-0.6	4.0	11.5	0.0	358.6	0.4	-0.1	2.7	0.0	0.0	0.0	0.0	0.0	0.0	0.0	0.0	0.0	0.0	0.0	0.0	3.9	0.0	500.7	0.0	0.0	0.0
adult	s999998	word_kerosen	Asthma	NCD		0.0	0.0	0.0	0.0	0.0	0.0	0.0	0.0	0.0	0.0	0.0	0.0	0.0	0.0	0.0	0.0	0.0	0.0	0.0	0.0	0.0	0.0	0.0	0.0	0.0	0.0	0.0	0.0	0.0	0.0
adult	s999999	word_kidney	Asthma	NCD		-0.4	-1.0	0.5	-0.2	-0.9	1.1	-0.7	-0.6	-0.1	0.0	-0.5	1.2	-0.3	-0.4	0.0	-0.5	-0.5	0.0	0.0	0.0	0.0	-0.4	-0.6	0.0	0.0	0.0	0.0	-0.6	-0.6	-0.1
adult	sex	Sex of deceased	Asthma	NCD		0.2	-0.8	1.1	0.2	-0.9	1.1	0.1	-0.9	1.0	0.2	-0.5	0.9	-1.1	-1.8	-0.8	1.8	1.0	2.1	0.1	-0.9	1.3	1.1	-0.7	2.0	0.1	-0.7	0.8	0.2	-1.3	1.8
adult	age	Last known age of the deceased [years]	Bite of Venomous Animal	Injury		-0.6	-0.9	-0.3	-0.5	-0.9	-0.2	-1.1	-1.5	-0.8	-0.3	-0.6	0.0	-0.3	-0.5	0.2	0.7	0.5	1.0				-1.2	-1.6	-0.9	-0.8	-1.0	-0.5	-1.1	-1.3	-0.8
adult	s1	Did Decedent Have Asthma?	Bite of Venomous Animal	Injury		-0.7	-1.2	0.0	-0.8	-1.2	-0.5	1.6	-0.7	5.6	-0.4	-0.5	-0.2	-0.5	-0.5	0.0	0.0	0.0	0.0				-0.7	-0.7	-0.2	1.1	-0.6	4.0	-0.4	-0.6	0.0
adult	s10	Did Decedent Have Hypertension?	Bite of Venomous Animal	Injury		-1.1	-1.3	-0.7	-1.0	-1.3	-0.7	-0.8	-1.0	-0.4	-0.5	-0.7	0.0	-0.7	-1.0	-0.4	-1.0	-1.3	-0.6				-0.9	-1.3	-0.6	-0.3	-0.5	-0.1	-0.6	-0.7	-0.4
adult	s100	Sudden confusion	Bite of Venomous Animal	Injury		-1.3	-1.6	-0.7	-1.4	-1.7	-0.8	-0.4	-0.5	0.0	0.0	0.0	0.0	-0.5	-0.7	0.0	-1.3	-1.4	-0.6				-0.9	-0.9	-0.3	0.0	0.0	0.0	-0.3	-0.4	0.0
adult	s101	Did [name] experience memory loss at any time in the three months prior to death?	Bite of Venomous Animal	Injury		-0.6	-1.3	0.7	-0.6	-1.4	0.4	-0.4	-0.7	-0.2	-0.2	-0.6	1.0	0.0	-0.6	0.9	6.2	4.8	8.3				-1.3	-1.2	-0.5	0.0	0.0	0.0	-0.4	-0.5	0.0
adult	s102	Did [name] have convulsions?	Bite of Venomous Animal	Injury		-0.6	-1.5	0.6	-0.6	-1.5	0.8	-0.5	-0.6	-0.2	-0.7	-0.7	-0.3	0.0	-0.6	0.9	9.1	4.4	10.6				-0.9	-0.8	-0.3	-0.1	-0.2	0.0	0.0	0.0	0.0
adult	s103	For how long before death did the convulsions last? [days]	Bite of Venomous Animal	Injury		-0.8	-0.8	-0.3	-0.8	-0.6	-0.1	0.0	0.0	0.0	0.0	0.0	0.0	0.0	0.0	0.0	0.0	0.0	0.0				0.0	0.0	0.0	0.0	0.0	0.0	0.0	0.0	0.0
adult	s104	Did the person become unconscious immediately after the convulsions?	Bite of Venomous Animal	Injury		-0.5	-1.1	0.4	-0.6	-1.1	0.4	0.0	0.0	0.0	-0.4	-0.6	-0.1	0.0	-0.3	1.5	-0.7	-0.7	-0.2				-0.2	0.0	0.0	0.0	0.0	0.0	0.0	0.0	0.0
adult	s105	Was [name] in any way paralyzed?	Bite of Venomous Animal	Injury		-0.4	-1.2	0.8	-0.5	-1.1	0.6	2.6	-0.5	10.5	0.2	-0.1	2.0	-0.2	-0.1	0.0	6.5	3.9	8.6				-0.5	-0.6	0.0	-0.1	-0.1	0.0	9.8	7.6	19.2
adult	s106	For how long before death did [name] have paralysis? [days]	Bite of Venomous Animal	Injury		-0.3	-0.8	0.9	-0.3	-0.8	1.1	0.0	0.0	0.0	0.0	0.0	0.0	0.0	0.0	0.0	9.0	5.8	13.8				0.0	0.0	0.0	0.0	0.0	0.0	0.0	0.0	0.0
adult	s107	Paralyzed on one side (arm and leg)	Bite of Venomous Animal	Injury		-0.2	-0.8	1.0	-0.6	-0.8	-0.3	6.8	0.0	37.5	0.0	0.0	0.0	0.0	0.0	0.0	0.0	0.0	0.0				0.0	0.0	0.0	0.0	0.0	0.0	33.0	20.2	1000.0
adult	s109	Paralyzed lower part of body	Bite of Venomous Animal	Injury		-0.4	-0.6	-0.2	-0.5	-0.6	0.0	0.0	0.0	0.0	0.0	0.0	0.0	0.0	0.0	0.0	0.0	0.0	0.0				0.0	0.0	0.0	0.0	0.0	0.0	0.0	0.0	0.0
adult	s11	Did Decedent Have Obesity?	Bite of Venomous Animal	Injury		-1.0	-1.2	-0.6	-0.8	-1.2	-0.6	-0.4	-0.5	0.0	-0.5	-0.5	0.0	-0.2	-0.3	0.0	-1.1	-1.4	-0.6				-0.5	-0.7	0.0	0.0	0.0	0.0	-0.5	-0.5	0.0
adult	s110	Paralyzed upper part of body	Bite of Venomous Animal	Injury		0.0	0.0	0.0	0.0	0.0	0.0	0.0	0.0	0.0	0.0	0.0	0.0	0.0	0.0	0.0	0.0	0.0	0.0				0.0	0.0	0.0	0.0	0.0	0.0	0.0	0.0	0.0
adult	s111	Paralyzed one leg only	Bite of Venomous Animal	Injury		-0.2	0.0	0.0	0.0	0.0	0.0	0.0	0.0	0.0	0.0	0.0	0.0	0.0	0.0	0.0	0.0	0.0	0.0				0.0	0.0	0.0	0.0	0.0	0.0	0.0	0.0	0.0
adult	s112	Paralyzed one arm only	Bite of Venomous Animal	Injury		0.0	0.0	0.0	0.0	0.0	0.0	0.0	0.0	0.0	0.0	0.0	0.0	0.0	0.0	0.0	0.0	0.0	0.0				0.0	0.0	0.0	0.0	0.0	0.0	0.0	0.0	0.0
adult	s113	Paralyzed whole body	Bite of Venomous Animal	Injury		1.4	-0.6	5.1	1.5	-0.4	6.0	0.0	0.0	0.0	32.3	0.0	129.0	0.0	0.0	0.0	30.5	14.7	1000.0				0.0	0.0	0.0	0.0	0.0	0.0	0.0	0.0	0.0
adult	s114	Paralyzed refused	Bite of Venomous Animal	Injury		0.0	0.0	0.0	0.0	0.0	0.0	0.0	0.0	0.0	0.0	0.0	0.0	0.0	0.0	0.0	0.0	0.0	0.0				0.0	0.0	0.0	0.0	0.0	0.0	0.0	0.0	0.0
adult	s115	Paralyzed don't know	Bite of Venomous Animal	Injury		0.0	0.0	0.0	0.0	0.0	0.0	0.0	0.0	0.0	0.0	0.0	0.0	0.0	0.0	0.0	0.0	0.0	0.0				0.0	0.0	0.0	0.0	0.0	0.0	0.0	0.0	0.0
adult	s116	Paralyzed other	Bite of Venomous Animal	Injury		-0.1	-0.1	0.0	-0.2	-0.1	0.0	0.0	0.0	0.0	0.0	0.0	0.0	0.0	0.0	0.0	0.0	0.0	0.0				0.0	0.0	0.0	0.0	0.0	0.0	0.0	0.0	0.0
adult	s118	Did [name] have any swelling or lump in the breast?	Bite of Venomous Animal	Injury		-0.5	-0.7	-0.1	-0.5	-0.6	0.0	0.0	0.0	0.0	0.0	0.0	0.0	0.0	0.0	0.0	-0.1	0.0	0.0				0.0	0.0	0.0	0.0	0.0	0.0	0.0	0.0	0.0
adult	s119	Did [name] have any ulcers (pits) in the breast?	Bite of Venomous Animal	Injury		0.0	0.0	0.0	0.0	0.0	0.0	0.0	0.0	0.0	0.0	0.0	0.0	0.0	0.0	0.0	0.0	0.0	0.0				0.0	0.0	0.0	0.0	0.0	0.0	0.0	0.0	0.0
adult	s12	Did Decedent Have Stroke?	Bite of Venomous Animal	Injury		-0.6	-1.0	0.4	-0.6	-0.9	0.5	-0.6	-0.7	-0.3	0.9	0.0	3.8	0.0	0.0	0.0	-0.5	-0.5	0.0				-0.2	-0.4	0.0	-0.4	-0.5	0.0	-0.4	-0.5	0.0
adult	s120	Had [name] periods stopped naturally because of menopause	Bite of Venomous Animal	Injury		-0.1	-0.6	0.4	-0.2	-0.6	0.3	0.4	-0.8	2.7	0.1	-0.5	1.0	0.1	-0.3	0.7	-0.7	-0.8	-0.4				-0.6	-0.8	-0.3	1.1	-0.6	3.7	-0.9	-0.9	-0.4
adult	s121	Did [name] have vaginal bleeding after cessation of menstruation? (post menopausal)	Bite of Venomous Animal	Injury		-0.4	-0.5	0.0	-0.3	-0.4	0.0	0.0	0.0	0.0	0.0	0.0	0.0	0.0	0.0	0.0	0.0	0.0	0.0				0.0	0.0	0.0	0.0	0.0	0.0	0.0	0.0	0.0
adult	s122	Did [name] have vaginal bleeding other than her period? (intermenstrual)	Bite of Venomous Animal	Injury		-0.5	-0.6	-0.2	-0.4	-0.5	-0.2	0.0	0.0	0.0	0.0	0.0	0.0	0.0	0.0	0.0	-0.1	-0.1	0.0				0.0	0.0	0.0	0.0	0.0	0.0	0.0	0.0	0.0
adult	s123	Was there excessive vaginal bleeding in the week prior to death?	Bite of Venomous Animal	Injury		-0.4	-0.5	0.0	-0.4	-0.5	0.0	0.0	0.0	0.0	0.0	0.0	0.0	0.0	0.0	0.0	0.0	0.0	0.0				0.0	0.0	0.0	0.0	0.0	0.0	0.0	0.0	0.0
adult	s124	At the time of death was her period overdue?	Bite of Venomous Animal	Injury		-0.5	-0.9	0.2	-0.4	-0.8	0.4	-0.2	-0.2	0.0	32.3	0.0	129.0	0.0	0.0	0.0	0.0	0.0	0.0				-0.3	-0.3	0.0	0.0	0.0	0.0	0.0	0.0	0.0
adult	s125	For how many weeks was her period overdue? [days]	Bite of Venomous Animal	Injury		0.6	-0.3	3.0	0.7	-0.3	4.2	0.0	0.0	0.0	32.3	0.0	129.0	0.0	0.0	0.0	0.0	0.0	0.0				0.0	0.0	0.0	0.0	0.0	0.0	0.0	0.0	0.0
adult	s126	Did [name] have a sharp pain in the belly shortly before death?	Bite of Venomous Animal	Injury		-0.4	-0.4	0.0	-0.3	-0.4	0.0	0.0	0.0	0.0	0.0	0.0	0.0	0.0	0.0	0.0	0.0	0.0	0.0				0.0	0.0	0.0	0.0	0.0	0.0	0.0	0.0	0.0
adult	s127	Was [name] pregnant at the time of death?	Bite of Venomous Animal	Injury		-0.1	-0.1	0.0	0.0	0.0	0.0	0.0	0.0	0.0	0.0	0.0	0.0	0.0	0.0	0.0	0.0	0.0	0.0				0.0	0.0	0.0	0.0	0.0	0.0	0.0	0.0	0.0
adult	s128	For how many months was she pregnant? [days]	Bite of Venomous Animal	Injury		0.0	0.0	0.0	0.0	0.0	0.0	0.0	0.0	0.0	0.0	0.0	0.0	0.0	0.0	0.0	0.0	0.0	0.0				0.0	0.0	0.0	0.0	0.0	0.0	0.0	0.0	0.0
adult	s129	Did [name] die during an abortion?	Bite of Venomous Animal	Injury		0.0	0.0	0.0	0.0	0.0	0.0	0.0	0.0	0.0	0.0	0.0	0.0	0.0	0.0	0.0	0.0	0.0	0.0				0.0	0.0	0.0	0.0	0.0	0.0	0.0	0.0	0.0
adult	s13	Did Decedent Have TB?	Bite of Venomous Animal	Injury		-0.9	-1.2	-0.5	-1.0	-1.3	-0.5	-0.3	-0.4	0.0	-0.5	-0.4	0.0	0.0	0.0	0.0	0.0	0.0	0.0				-0.3	-0.6	0.0	0.0	0.0	0.0	-0.3	-0.4	0.0
adult	s130	Did bleeding occur while she was pregnant?	Bite of Venomous Animal	Injury		0.0	0.0	0.0	0.0	0.0	0.0	0.0	0.0	0.0	0.0	0.0	0.0	0.0	0.0	0.0	0.0	0.0	0.0				0.0	0.0	0.0	0.0	0.0	0.0	0.0	0.0	0.0
adult	s131	Did she have excessive bleeding during labor or delivery?	Bite of Venomous Animal	Injury		0.0	0.0	0.0	0.0	0.0	0.0	0.0	0.0	0.0	0.0	0.0	0.0	0.0	0.0	0.0	0.0	0.0	0.0				0.0	0.0	0.0	0.0	0.0	0.0	0.0	0.0	0.0
adult	s132	Did she die during labor or delivery?	Bite of Venomous Animal	Injury		0.0	0.0	0.0	0.0	0.0	0.0	0.0	0.0	0.0	0.0	0.0	0.0	0.0	0.0	0.0	0.0	0.0	0.0				0.0	0.0	0.0	0.0	0.0	0.0	0.0	0.0	0.0
adult	s133	For how long was she in labor? [days]	Bite of Venomous Animal	Injury		0.0	0.0	0.0	0.0	0.0	0.0	0.0	0.0	0.0	0.0	0.0	0.0	0.0	0.0	0.0	0.0	0.0	0.0				0.0	0.0	0.0	0.0	0.0	0.0	0.0	0.0	0.0
adult	s134	Did she die within 6 weeks after having an abortion?	Bite of Venomous Animal	Injury		0.0	0.0	0.0	0.0	0.0	0.0	0.0	0.0	0.0	0.0	0.0	0.0	0.0	0.0	0.0	0.0	0.0	0.0				0.0	0.0	0.0	0.0	0.0	0.0	0.0	0.0	0.0
adult	s135	Did she die within 6 weeks of childbirth?	Bite of Venomous Animal	Injury		0.0	0.0	0.0	0.0	0.0	0.0	0.0	0.0	0.0	0.0	0.0	0.0	0.0	0.0	0.0	0.0	0.0	0.0				0.0	0.0	0.0	0.0	0.0	0.0	0.0	0.0	0.0
adult	s136	Did she have excessive bleeding after delivery or abortion?	Bite of Venomous Animal	Injury		0.0	0.0	0.0	0.0	0.0	0.0	0.0	0.0	0.0	0.0	0.0	0.0	0.0	0.0	0.0	0.0	0.0	0.0				0.0	0.0	0.0	0.0	0.0	0.0	0.0	0.0	0.0
adult	s137	Did [name] have bad smelling vaginal discharge within 6 weeks after delivery or abortion?	Bite of Venomous Animal	Injury		0.0	0.0	0.0	0.0	0.0	0.0	0.0	0.0	0.0	0.0	0.0	0.0	0.0	0.0	0.0	0.0	0.0	0.0				0.0	0.0	0.0	0.0	0.0	0.0	0.0	0.0	0.0
adult	s138	Did [name] use tobacco?	Bite of Venomous Animal	Injury		-0.2	-0.8	0.5	-0.1	-0.8	0.6	0.4	-2.1	1.9	-0.7	-1.2	0.2	-0.4	-1.2	0.4	2.5	1.6	3.1				-1.2	-1.9	-0.8	0.9	0.4	1.1	-1.7	-2.5	-1.0
adult	s139	Type of tobacco used: cigarettes	Bite of Venomous Animal	Injury		-0.6	-1.3	0.3	-0.6	-1.2	0.4	0.0	-1.8	2.7	-0.3	-0.7	0.7	-0.2	-0.7	0.6	2.5	1.6	3.3				-1.2	-1.9	-0.7	0.5	-0.8	2.4	-1.1	-1.5	-0.6
adult	s14	Did Decedent Have AIDS?	Bite of Venomous Animal	Injury		-0.3	-0.5	-0.1	-0.3	-0.5	0.0	0.0	0.0	0.0	0.0	0.0	0.0	0.0	0.0	0.0	0.0	0.0	0.0				0.0	0.0	0.0	0.0	0.0	0.0	0.0	0.0	0.0
adult	s140	Type of tobacco used: pipe	Bite of Venomous Animal	Injury		-0.4	-0.5	0.0	0.0	0.0	0.0	0.0	0.0	0.0	0.0	0.0	0.0	0.0	0.0	0.0	0.0	0.0	0.0				0.0	0.0	0.0	0.0	0.0	0.0	0.0	0.0	0.0
adult	s141	Type of tobacco used: chewing	Bite of Venomous Animal	Injury		0.7	-0.6	2.2	0.4	-0.7	1.9	0.0	0.0	0.0	-0.6	-0.9	0.5	-0.6	-1.2	0.5	0.0	0.0	0.0				0.0	0.0	0.0	0.0	0.0	0.0	0.0	0.0	0.0
adult	s142	Type of tobacco used: local tobacco	Bite of Venomous Animal	Injury		0.6	-0.8	2.3	1.2	-0.4	3.3	-0.6	-0.7	-0.3	0.0	0.0	0.0	0.0	-0.6	0.9	0.0	0.0	0.0				-0.2	0.0	0.0	0.0	0.0	0.0	-0.6	-0.6	-0.1
adult	s143	Type of tobacco used: other	Bite of Venomous Animal	Injury		0.2	-0.5	2.2	0.0	0.0	0.0	2.9	-0.3	10.8	0.0	0.0	0.0	0.0	0.0	0.0	0.0	0.0	0.0				0.0	0.0	0.0	0.8	-0.6	2.9	0.0	0.0	0.0
adult	s145	Type of tobacco used: refused	Bite of Venomous Animal	Injury		0.0	0.0	0.0	0.0	0.0	0.0	0.0	0.0	0.0	0.0	0.0	0.0	0.0	0.0	0.0	0.0	0.0	0.0				0.0	0.0	0.0	0.0	0.0	0.0	0.0	0.0	0.0
adult	s146	Type of tobacco used: don't know	Bite of Venomous Animal	Injury		0.0	0.0	0.0	0.0	0.0	0.0	0.0	0.0	0.0	0.0	0.0	0.0	0.0	0.0	0.0	0.0	0.0	0.0				0.0	0.0	0.0	0.0	0.0	0.0	0.0	0.0	0.0
adult	s147	How much pipe/chewing tobacco did [name] use daily?	Bite of Venomous Animal	Injury		0.5	-0.6	1.9	0.5	-0.7	1.9	-0.2	-0.3	0.0	-0.3	-0.7	0.5	-0.7	-1.2	0.6	0.0	0.0	0.0				0.0	0.0	0.0	-0.4	-0.6	0.0	0.0	0.0	0.0
adult	s148	How many cigarettes did [name] smoke daily?	Bite of Venomous Animal	Injury		-0.9	-1.3	0.0	-0.9	-1.3	0.4	-1.3	-1.4	-0.6	-0.2	-0.6	0.9	-0.6	-0.7	0.0	-0.7	-0.8	-0.3				-1.2	-1.2	-0.5	-0.5	-0.6	0.0	-1.1	-1.3	-0.5
adult	s149	Did [name] drink alcohol?	Bite of Venomous Animal	Injury		-0.8	-1.6	-0.2	-0.6	-1.3	0.0	-1.1	-1.3	-0.7	-0.7	-1.3	0.2	0.0	-0.6	1.2	2.1	1.5	3.2				-2.1	-3.2	-1.3	0.0	0.0	0.0	-3.4	-3.9	-1.3
adult	s15	For how long was [name] ill before s/he died? [days]	Bite of Venomous Animal	Injury		-0.3	-0.6	0.0	-0.4	-0.8	0.0	-0.8	-1.0	-0.5	-0.8	-1.0	-0.5	0.1	-0.4	0.7	1.3	0.9	1.6				-0.5	-0.7	-0.4	-0.4	-0.6	-0.2	-0.8	-0.8	-0.4
adult	s150991	Amount of alcohol drank daily was low	Bite of Venomous Animal	Injury		0.4	-1.1	2.1	0.5	-0.8	2.0	-0.9	-1.0	-0.4	0.4	-0.7	1.6	0.5	-0.5	2.9	-0.9	-1.0	-0.4				-1.5	-1.7	-0.6	0.0	0.0	0.0	-1.2	-1.4	-0.5
adult	s150992	Amount of alcohol drank daily was moderate to large	Bite of Venomous Animal	Injury		-1.2	-1.7	-0.4	-1.1	-1.4	-0.3	-0.9	-1.2	-0.6	-0.8	-1.0	0.0	-0.4	-0.5	0.0	3.4	2.3	4.9				-1.2	-1.3	-0.5	0.0	0.0	0.0	-2.1	-2.3	-0.8
adult	s151	Decedent suffered road traffic injury	Bite of Venomous Animal	Injury		0.3	-0.5	2.9	0.2	-0.5	2.8	0.0	0.0	0.0	0.0	0.0	0.0	0.0	0.0	0.0	31.1	16.6	68.4				0.0	0.0	0.0	0.0	0.0	0.0	0.0	0.0	0.0
adult	s152	Decedent suffered fall	Bite of Venomous Animal	Injury		-0.3	-1.1	1.7	-0.3	-1.2	1.5	0.0	0.0	0.0	0.0	0.0	0.0	0.0	0.0	0.0	14.4	6.0	14.6				0.0	0.0	0.0	0.0	0.0	0.0	0.0	0.0	0.0
adult	s153	Decedent suffered drowning	Bite of Venomous Animal	Injury		0.0	0.0	0.0	0.0	0.0	0.0	0.0	0.0	0.0	0.0	0.0	0.0	0.0	0.0	0.0	0.0	0.0	0.0				0.0	0.0	0.0	0.0	0.0	0.0	0.0	0.0	0.0
adult	s154	Decedent suffered poisoning	Bite of Venomous Animal	Injury		0.0	0.0	0.0	0.0	0.0	0.0	0.0	0.0	0.0	0.0	0.0	0.0	0.0	0.0	0.0	0.0	0.0	0.0				0.0	0.0	0.0	0.0	0.0	0.0	0.0	0.0	0.0
adult	s155	Decedent suffered bite/sting	Bite of Venomous Animal	Injury	X	327.9	206.3	1748.7	229.7	175.0	1000.0	1000.0	1000.0	1000.0	935.5	806.5	1000.0	969.7	893.8	1000.0	106.4	68.0	1000.0				1000.0	1000.0	1000.0	1000.0	1000.0	1000.0	1000.0	1000.0	1000.0
adult	s156	Decedent suffered burn	Bite of Venomous Animal	Injury		0.0	0.0	0.0	0.0	0.0	0.0	0.0	0.0	0.0	0.0	0.0	0.0	0.0	0.0	0.0	0.0	0.0	0.0				0.0	0.0	0.0	0.0	0.0	0.0	0.0	0.0	0.0
adult	s157	Decedent victim of violence	Bite of Venomous Animal	Injury		0.9	-0.3	4.5	0.8	-0.3	3.7	0.0	0.0	0.0	32.3	0.0	129.0	0.0	0.0	0.0	-0.4	-0.2	0.0				0.0	0.0	0.0	0.0	0.0	0.0	0.0	0.0	0.0
adult	s158	Decedent did not suffer any injuries	Bite of Venomous Animal	Injury		-1.2	-1.5	-1.1	-1.2	-1.6	-1.0	-22.0	-32.6	-8.4	-7.4	-14.0	-4.2	-11.2	-14.9	-4.9	-3.1	-3.4	-1.3				-3.0	-10.0	-1.5	-12.8	-83.8	-6.0	-16.8	-89.4	-9.8
adult	s159	Decedent suffered other injury	Bite of Venomous Animal	Injury		0.4	-0.5	2.4	0.4	-0.6	2.7	0.0	0.0	0.0	0.0	0.0	0.0	2.0	0.0	90.9	-0.4	-0.2	0.0				0.0	0.0	0.0	0.0	0.0	0.0	0.0	0.0	0.0
adult	s16	Did [name] have a fever?	Bite of Venomous Animal	Injury		-1.5	-1.9	-1.0	-1.5	-2.0	-1.1	-0.5	-1.9	1.6	-1.1	-1.3	-0.7	-0.7	-1.0	-0.3	-1.8	-2.3	-1.1				1.6	0.9	1.8	-1.2	-1.2	-0.6	1.6	1.0	2.1
adult	s161	Was the injury or accident self-inflicted?	Bite of Venomous Animal	Injury	X	23.3	8.6	26.8	19.1	6.8	21.4	0.0	0.0	0.0	0.0	0.0	0.0	5.0	2.3	7.9	0.0	0.0	0.0				0.0	0.0	0.0	0.0	0.0	0.0	0.0	0.0	0.0
adult	s162	Was the injury or accident intentionally inflicted by someone else?	Bite of Venomous Animal	Injury		-0.3	-0.9	0.7	-0.4	-1.0	0.6	0.0	0.0	0.0	32.3	0.0	129.0	0.0	0.0	0.0	-1.2	-1.4	-0.5				0.0	0.0	0.0	0.0	0.0	0.0	0.0	0.0	0.0
adult	s17	How many days did the fever last? [days]	Bite of Venomous Animal	Injury		-1.0	-1.4	-0.3	-1.0	-1.4	-0.4	0.9	-1.1	5.1	-0.7	-0.8	-0.4	-0.5	-0.7	0.1	-0.8	-1.0	-0.4				-0.8	-0.8	-0.3	-0.6	-0.7	-0.2	4.4	3.4	7.1
adult	s18991	Severity of fever was mild	Bite of Venomous Animal	Injury		-1.1	-1.5	0.0	-1.0	-1.4	0.0	-0.3	-0.5	0.0	-0.5	-0.6	0.0	-0.4	-0.7	0.2	-0.8	-1.1	-0.4				-0.7	-0.8	-0.3	0.0	0.0	0.0	0.0	0.0	0.0
adult	s18992	Severity of fever was moderate to large	Bite of Venomous Animal	Injury		-1.6	-1.9	-0.9	-1.6	-2.1	-0.9	-0.4	-1.9	2.0	-1.0	-1.1	-0.6	-0.7	-1.0	-0.1	-1.6	-2.0	-0.9				2.2	1.3	2.9	-0.9	-1.3	-0.5	2.1	1.1	2.5
adult	s19991	Pattern of fever was continuous	Bite of Venomous Animal	Injury		-1.5	-1.9	-0.7	-1.6	-2.1	-1.0	1.4	-0.8	5.8	-0.4	-0.6	-0.2	-0.7	-0.7	-0.2	-1.0	-1.0	-0.4				-1.1	-1.2	-0.4	-0.4	-0.4	0.0	3.7	3.0	5.6
adult	s19992	Pattern of fever was on-and-off	Bite of Venomous Animal	Injury		-1.3	-1.6	-0.7	-1.3	-1.6	-0.7	-1.1	-1.4	-0.7	-1.0	-1.2	-0.5	-0.4	-0.7	0.1	-1.1	-1.5	-0.7				2.3	1.4	3.1	-1.0	-1.2	-0.5	-0.6	-0.9	-0.3
adult	s2	Did Decedent Have Arthritis?	Bite of Venomous Animal	Injury		-0.8	-1.3	-0.4	-0.9	-1.2	-0.4	-0.7	-0.8	-0.4	-0.7	-1.0	0.0	-0.4	-0.6	0.0	-0.5	-0.6	-0.1				-0.9	-0.9	-0.4	-0.4	-0.6	0.0	-0.5	-0.7	-0.2
adult	s20	Did [name] have sweating with the fever?	Bite of Venomous Animal	Injury		-1.2	-1.6	-0.7	-1.2	-1.7	-0.8	0.1	-1.3	3.0	-0.7	-0.9	-0.4	-0.5	-0.7	0.1	-1.2	-1.6	-0.8				2.3	1.3	3.1	-0.8	-1.0	-0.4	3.0	1.7	3.5
adult	s21	Did [name] have a rash?	Bite of Venomous Animal	Injury		-0.5	-1.1	0.6	-0.5	-1.0	0.4	-0.6	-0.6	-0.2	0.5	-0.2	3.7	-0.5	-0.6	0.0	-0.9	-1.2	-0.4				-0.5	-0.5	0.0	0.0	-0.1	0.0	-0.3	-0.4	0.0
adult	s22	How many days did [name] have the rash? [days]	Bite of Venomous Animal	Injury		-0.9	-1.1	-0.4	-1.0	-1.0	-0.4	0.0	0.0	0.0	0.0	0.0	0.0	0.0	0.0	0.0	-0.6	-0.7	-0.2				0.0	0.0	0.0	0.0	0.0	0.0	0.0	0.0	0.0
adult	s23991	Rash was located on face	Bite of Venomous Animal	Injury		-0.4	-0.5	0.0	-0.5	-0.5	0.0	0.0	0.0	0.0	0.0	0.0	0.0	0.0	0.0	0.0	-0.2	-0.2	0.0				0.0	0.0	0.0	0.0	0.0	0.0	0.0	0.0	0.0
adult	s23992	Rash was located on trunk	Bite of Venomous Animal	Injury		-0.9	-0.9	-0.3	-0.7	-0.8	-0.3	0.0	0.0	0.0	0.0	0.0	0.0	0.0	0.0	0.0	-0.6	-0.6	0.0				0.0	0.0	0.0	0.0	0.0	0.0	0.0	0.0	0.0
adult	s23993	Rash was located on extremities	Bite of Venomous Animal	Injury		-0.2	-0.9	1.9	-0.1	-0.7	1.6	0.0	0.0	0.0	1.6	0.0	96.8	0.0	0.0	0.0	-0.4	-0.5	0.0				-0.2	0.0	0.0	0.0	0.0	0.0	0.0	0.0	0.0
adult	s23994	Rash was located everywhere	Bite of Venomous Animal	Injury		-0.8	-0.9	-0.3	-0.7	-0.7	-0.2	0.0	0.0	0.0	0.0	0.0	0.0	0.0	0.0	0.0	-0.5	-0.5	0.0				0.0	0.0	0.0	0.0	0.0	0.0	0.0	0.0	0.0
adult	s27	Did [name] have sores?	Bite of Venomous Animal	Injury		-0.8	-1.2	-0.6	-0.9	-1.2	-0.6	-0.3	-0.4	0.0	-0.2	-0.1	0.0	0.0	0.0	0.0	-1.0	-1.3	-0.5				-0.4	-0.6	-0.2	0.0	0.0	0.0	-0.3	-0.1	0.0
adult	s28	Did the sores have clear fluid or pus?	Bite of Venomous Animal	Injury		-0.6	-0.9	-0.4	-0.7	-0.9	-0.4	0.0	0.0	0.0	0.0	0.0	0.0	0.0	0.0	0.0	-0.6	-0.7	-0.3				0.0	0.0	0.0	0.0	0.0	0.0	0.0	0.0	0.0
adult	s29	Did [name] have itching of skin?	Bite of Venomous Animal	Injury		-0.9	-1.3	-0.2	-0.8	-1.1	-0.1	-0.7	-0.8	-0.3	0.1	-0.3	3.2	-0.4	-0.6	0.0	-1.0	-1.2	-0.6				-0.4	-0.6	0.0	-0.3	-0.6	0.0	-0.6	-0.6	0.0
adult	s3	Did Decedent Have Cancer?	Bite of Venomous Animal	Injury		-0.5	-0.7	-0.2	-0.5	-0.6	-0.2	-0.2	-0.3	0.0	-0.1	-0.1	0.0	0.0	0.0	0.0	-0.2	-0.3	0.0				-0.3	-0.3	0.0	0.0	0.0	0.0	-0.1	-0.1	0.0
adult	s30	Did [name] have an ulcer (pit) on the foot?	Bite of Venomous Animal	Injury		-1.1	-1.2	-0.5	-0.9	-1.0	-0.4	0.0	0.0	0.0	0.0	0.0	0.0	0.0	0.0	0.0	-0.5	-0.6	-0.2				-0.3	-0.4	0.0	0.0	0.0	0.0	0.0	0.0	0.0
adult	s31	Did the ulcer ooze pus?	Bite of Venomous Animal	Injury		-0.5	-0.6	0.0	-0.6	-0.6	0.0	0.0	0.0	0.0	0.0	0.0	0.0	0.0	0.0	0.0	-0.3	-0.4	0.0				0.0	0.0	0.0	0.0	0.0	0.0	0.0	0.0	0.0
adult	s32	For how many days did the ulcer ooze pus? [days]	Bite of Venomous Animal	Injury		0.0	0.0	0.0	0.0	0.0	0.0	0.0	0.0	0.0	0.0	0.0	0.0	0.0	0.0	0.0	0.0	0.0	0.0				0.0	0.0	0.0	0.0	0.0	0.0	0.0	0.0	0.0
adult	s33	Did [name] experience 'pins and needles' in their feet?	Bite of Venomous Animal	Injury		-1.3	-1.8	-0.8	-1.2	-1.8	-0.6	-1.1	-1.3	-0.7	-0.5	-0.6	-0.2	-0.4	-0.7	0.9	-1.6	-1.8	-0.8				-2.0	-2.2	-0.7	0.0	0.0	0.0	-1.3	-1.6	-0.6
adult	s34	Did [name] have blue lips?	Bite of Venomous Animal	Injury		1.7	-0.1	3.9	1.5	-0.1	3.4	1.7	-0.7	7.1	0.0	-0.4	2.0	1.5	0.3	3.0	-1.8	-2.3	-1.0				-1.0	-1.2	-0.5	0.0	0.0	0.0	5.8	4.1	7.5
adult	s35	Had [name] lost weight in the three months prior to death?	Bite of Venomous Animal	Injury		-1.2	-1.4	-0.9	-1.2	-1.5	-1.0	-0.9	-1.1	-0.6	-1.2	-1.5	-0.7	-0.9	-1.1	-0.5	-2.1	-2.5	-1.4				-1.4	-1.8	-0.9	-0.7	-1.0	-0.4	-0.9	-1.2	-0.6
adult	s36991	Loss of weight was slight	Bite of Venomous Animal	Injury		-2.1	-2.4	-0.8	-1.7	-2.2	-0.7	-0.8	-0.8	-0.3	-1.0	-1.1	-0.4	-0.5	-0.7	0.2	-1.2	-1.1	-0.5				-1.4	-1.4	-0.5	-0.5	-0.5	0.0	-0.6	-0.7	-0.2
adult	s36992	Loss of weight was moderate to large	Bite of Venomous Animal	Injury		-0.8	-1.1	-0.7	-0.8	-1.1	-0.7	-0.7	-1.0	-0.5	-0.8	-0.9	-0.4	-0.7	-1.0	-0.4	-1.1	-1.5	-0.9				-1.2	-1.2	-0.5	-0.5	-0.7	-0.2	-0.7	-0.8	-0.4
adult	s37	Did [name] look pale?	Bite of Venomous Animal	Injury		-1.5	-1.8	-1.1	-1.5	-1.9	-1.1	-1.3	-1.5	-0.8	-1.0	-1.4	-0.5	-1.1	-1.4	-0.8	1.2	0.7	1.4				-1.9	-2.6	-1.3	-1.0	-1.1	-0.4	-1.0	-1.1	-0.5
adult	s38	Did [name] have yellow discoloration of the eyes?	Bite of Venomous Animal	Injury		-0.5	-1.0	0.1	-0.4	-1.1	0.1	-1.0	-1.0	-0.4	0.0	-0.5	1.2	-0.3	-0.6	0.3	-1.5	-2.1	-0.9				-0.5	-0.7	-0.3	-0.6	-0.7	-0.2	-0.5	-0.7	-0.2
adult	s39	For how long did [name] have the yellow discoloration? [days]	Bite of Venomous Animal	Injury		-0.4	-1.0	0.2	-0.3	-0.9	0.3	-0.3	-0.3	0.0	0.0	0.0	0.0	0.0	-0.5	1.1	-1.2	-1.2	-0.6				-0.3	-0.4	0.0	0.0	0.0	0.0	0.0	0.0	0.0
adult	s4	Did Decedent Have COPD?	Bite of Venomous Animal	Injury		-0.4	-1.0	0.2	-0.4	-1.0	0.3	-0.4	-0.4	0.0	-0.6	-0.6	-0.1	-0.3	-0.6	0.3	-0.4	-0.6	0.0				0.0	0.0	0.0	0.0	0.0	0.0	0.0	0.0	0.0
adult	s40	Did [name] have ankle swelling?	Bite of Venomous Animal	Injury		-0.7	-1.3	-0.2	-0.7	-1.4	-0.3	0.1	-1.0	2.2	-0.7	-0.8	0.2	-0.3	-0.7	0.4	2.1	1.1	2.4				-1.1	-1.5	-0.6	0.5	-0.6	2.0	-0.9	-1.2	-0.5
adult	s41	For how long did [name] have ankle swelling? [days]	Bite of Venomous Animal	Injury		-0.8	-1.1	-0.3	-0.8	-1.0	-0.2	-0.6	-0.6	-0.3	-0.3	-0.6	0.0	-0.3	-0.5	0.0	2.0	1.6	2.9				-0.4	-0.5	0.0	-0.2	-0.3	0.0	-0.5	-0.5	0.0
adult	s42	Did [name] have puffiness of the face?	Bite of Venomous Animal	Injury		0.5	-0.5	1.5	0.5	-0.8	1.5	0.9	-0.8	5.3	0.2	-0.5	1.2	-0.1	-0.9	0.5	3.8	2.2	4.4				-1.2	-1.1	-0.4	1.2	-0.5	4.7	-0.5	-0.6	-0.2
adult	s43	For how long did [name] have puffiness of the face? [days]	Bite of Venomous Animal	Injury		-0.8	-1.2	0.1	-0.9	-1.3	0.0	-0.4	-0.6	-0.1	-0.5	-0.6	-0.2	-0.5	-0.6	0.1	4.9	2.9	5.9				-0.6	-0.6	-0.1	0.0	0.0	0.0	-0.2	-0.3	0.0
adult	s44	Did [name] have general puffiness all over his/her body?	Bite of Venomous Animal	Injury		0.1	-0.9	1.1	-0.1	-0.9	1.0	1.4	-0.6	6.6	0.0	-0.6	0.9	0.1	-0.5	1.2	-1.3	-1.5	-0.6				-0.7	-0.7	-0.2	2.3	-0.1	11.7	-0.3	-0.4	0.0
adult	s45	For how long did [name] have puffiness all over his/her body? [days]	Bite of Venomous Animal	Injury		-0.8	-1.0	-0.4	-0.7	-0.9	-0.4	-0.3	-0.4	0.0	-0.1	-0.1	0.0	-0.3	-0.4	0.0	-0.9	-1.0	-0.4				-0.3	-0.3	0.0	0.0	0.0	0.0	0.0	0.0	0.0
adult	s46	Did [name] have a lump in the neck?	Bite of Venomous Animal	Injury		-0.9	-1.3	-0.5	-1.6	-1.3	-0.5	0.0	0.0	0.0	-0.1	0.0	0.0	0.0	0.0	0.0	-0.4	-0.5	0.0				-0.3	-0.5	0.0	0.0	0.0	0.0	0.0	0.0	0.0
adult	s47	Did [name] have a lump in the armpit?	Bite of Venomous Animal	Injury		0.1	-0.9	2.1	0.0	-0.8	1.4	0.0	0.0	0.0	0.0	0.0	0.0	-0.3	-0.6	0.5	0.0	0.0	0.0				0.0	0.0	0.0	0.0	0.0	0.0	0.0	0.0	0.0
adult	s48	Did [name] have a lump in the groin?	Bite of Venomous Animal	Injury		-0.3	-0.9	1.7	-0.2	-0.9	1.6	0.0	0.0	0.0	1.7	0.0	129.0	0.0	0.0	0.0	0.0	0.0	0.0				0.0	0.0	0.0	0.0	0.0	0.0	0.0	0.0	0.0
adult	s49	Did [name] have a cough?	Bite of Venomous Animal	Injury		-1.2	-1.6	-0.9	-1.3	-1.5	-0.8	-1.7	-1.8	-0.8	-0.7	-0.9	-0.4	-0.6	-1.0	-0.3	1.9	1.1	2.4				-1.5	-1.9	-0.8	-0.9	-1.1	-0.4	-1.1	-1.4	-0.5
adult	s5	Did Decedent Have Dementia?	Bite of Venomous Animal	Injury		-0.9	-1.5	0.2	-0.8	-1.4	0.0	-0.4	-0.5	0.0	0.0	-0.4	2.2	-0.4	-0.6	0.0	-0.4	-0.5	0.0				-2.0	-1.5	-0.5	0.0	0.0	0.0	0.0	0.0	0.0
adult	s50	For how long did [name] have a cough? [days]	Bite of Venomous Animal	Injury		-1.0	-1.1	-0.5	-0.7	-1.0	-0.5	-0.7	-0.7	-0.3	-0.4	-0.6	-0.2	-0.5	-0.6	-0.1	-0.8	-0.9	-0.4				-0.7	-0.7	-0.2	-0.4	-0.5	0.0	-0.2	-0.4	0.0
adult	s51	Did the cough produce sputum?	Bite of Venomous Animal	Injury		-1.1	-1.4	-0.6	-1.1	-1.4	-0.5	-1.2	-1.2	-0.5	-0.4	-0.7	-0.2	-0.3	-0.5	0.0	2.9	1.8	3.6				-1.3	-1.4	-0.6	-0.5	-0.7	-0.2	-0.7	-0.7	-0.3
adult	s52	Did [name] cough blood?	Bite of Venomous Animal	Injury		-0.5	-0.9	-0.4	-0.5	-0.8	-0.3	-0.4	-0.4	0.0	0.0	0.0	0.0	0.0	0.0	0.0	-0.7	-0.7	-0.2				-0.3	-0.3	0.0	0.0	0.0	0.0	0.0	0.0	0.0
adult	s53	Did [name] have difficulty breathing?	Bite of Venomous Animal	Injury		-0.2	-0.9	0.5	-0.2	-0.9	0.6	-1.3	-2.7	1.2	-0.2	-0.9	0.4	-0.8	-1.3	0.0	0.9	0.5	1.1				0.4	0.2	0.6	-0.9	-1.2	-0.5	1.0	0.3	0.8
adult	s54	For how long did [name] have difficulty breathing? [days]	Bite of Venomous Animal	Injury		-0.7	-1.0	-0.4	-0.7	-1.0	-0.4	-0.6	-0.8	-0.3	-0.4	-0.8	-0.1	-0.4	-0.6	0.0	2.4	1.2	2.6				-0.8	-1.0	-0.4	-0.5	-0.5	0.0	-0.7	-0.9	-0.3
adult	s55991	Breathing difficulty was continuous	Bite of Venomous Animal	Injury		1.0	0.0	2.2	1.2	0.1	2.7	-0.2	-1.7	2.2	1.0	0.0	1.9	-0.3	-0.9	0.7	1.8	1.1	2.4				2.3	1.2	2.7	-0.5	-0.6	-0.2	2.6	1.0	3.0
adult	s55992	Breathing difficulty was on-and-off	Bite of Venomous Animal	Injury		-1.1	-1.6	-0.6	-1.2	-1.8	-0.6	-1.0	-1.1	-0.5	-0.9	-1.2	0.0	-0.7	-1.0	-0.1	-1.2	-1.6	-0.6				-1.4	-1.6	-0.7	-0.5	-0.7	-0.2	-0.9	-0.9	-0.4
adult	s56991	Breathing difficulty worse in lying position	Bite of Venomous Animal	Injury		-1.1	-1.7	-0.1	-1.0	-1.8	-0.3	0.7	-1.6	4.9	-0.7	-1.4	0.6	-0.4	-0.6	-0.2	4.3	1.9	4.7				-4.6	-3.7	-1.6	-0.7	-0.7	-0.2	5.6	2.0	5.7
adult	s56992	Breathing difficulty worse in sitting position	Bite of Venomous Animal	Injury		0.8	-1.0	3.0	0.8	-0.9	3.2	0.0	0.0	0.0	0.0	0.0	0.0	0.9	-0.2	4.5	-0.5	-0.6	0.0				0.0	0.0	0.0	0.0	0.0	0.0	0.0	0.0	0.0
adult	s56993	Breathing difficulty worse in walking position	Bite of Venomous Animal	Injury		-0.6	-1.2	0.4	-0.5	-1.2	0.2	-0.3	-0.5	0.0	-0.6	-0.3	0.0	0.0	-0.6	1.9	-0.8	-1.2	-0.5				0.0	0.0	0.0	-0.1	-0.1	0.0	0.0	0.0	0.0
adult	s56994	Breathing difficulty not worse in any position	Bite of Venomous Animal	Injury		0.8	-0.3	2.3	0.9	-0.1	2.1	-1.4	-2.0	-0.7	0.6	-0.3	1.5	-0.4	-0.8	0.5	-1.2	-1.5	-0.6				-1.9	-1.6	-0.6	-0.5	-0.4	0.0	-2.6	-2.9	-1.1
adult	s58	Did [name] have fast breathing?	Bite of Venomous Animal	Injury		-0.8	-1.5	0.0	-1.0	-1.8	-0.3	0.0	-1.2	2.6	-0.9	-1.5	0.0	-0.9	-1.4	-0.1	-2.1	-2.9	-1.3				-1.9	-2.8	-1.2	-0.9	-1.1	-0.4	2.5	1.4	2.7
adult	s59	For how long did [name] have fast breathing? [days]	Bite of Venomous Animal	Injury		-0.8	-1.1	-0.4	-0.8	-1.1	-0.5	-0.4	-0.7	-0.2	-0.3	-0.6	0.3	-0.4	-0.7	-0.2	-1.2	-1.6	-0.8				-0.6	-0.7	-0.3	-0.3	-0.4	0.0	-0.3	-0.5	0.0
adult	s6	Did Decedent Have Depression?	Bite of Venomous Animal	Injury		-1.1	-1.7	-0.4	-1.1	-1.8	-0.5	-0.5	-0.6	-0.1	-0.5	-1.0	0.2	-0.8	-1.0	-0.1	-2.0	-2.3	-0.9				-1.8	-1.9	-0.7	0.0	0.0	0.0	-0.6	-0.6	0.0
adult	s60	Did [name] wheeze?	Bite of Venomous Animal	Injury		-1.4	-1.7	-0.7	-1.2	-1.7	-0.6	-0.7	-0.8	-0.3	-0.9	-1.0	-0.4	-0.3	-0.4	0.0	2.5	1.8	3.3				-1.0	-1.2	-0.4	-0.4	-0.6	-0.1	-0.4	-0.6	0.0
adult	s61	Did [name] experience pain in the chest in the month preceding death?	Bite of Venomous Animal	Injury		-0.6	-1.0	-0.2	-0.6	-1.1	-0.2	-0.9	-1.1	-0.5	-0.3	-0.5	0.3	-0.4	-0.7	0.3	-1.4	-1.7	-0.7				-1.0	-1.1	-0.5	-0.6	-0.6	-0.2	-0.6	-0.8	-0.3
adult	s62	Pain greater than 24 hours	Bite of Venomous Animal	Injury		-0.8	-1.1	-0.5	-0.8	-1.1	-0.5	0.0	0.0	0.0	0.0	0.0	0.0	-0.5	-0.7	0.0	-0.5	-0.7	0.0				0.0	0.0	0.0	0.0	0.0	0.0	0.0	0.0	0.0
adult	s63	Was the pain during physical activity?	Bite of Venomous Animal	Injury		-0.8	-1.3	-0.6	-0.8	-1.2	-0.5	-0.4	-0.6	-0.1	0.0	0.0	0.0	-0.5	-0.5	0.0	-1.2	-1.1	-0.4				-0.4	-0.4	0.0	-0.3	-0.2	0.0	-0.4	-0.5	0.0
adult	s64991	Pain located in chest	Bite of Venomous Animal	Injury		-0.6	-1.0	-0.1	-0.6	-1.1	-0.2	-0.8	-1.1	-0.5	-0.2	-0.6	0.5	-0.3	-0.7	0.4	-1.3	-1.5	-0.7				-0.9	-1.1	-0.4	-0.5	-0.6	-0.2	-0.6	-0.8	-0.3
adult	s64992	Pain located in left arm	Bite of Venomous Animal	Injury		-0.4	-0.6	0.0	-0.5	-0.6	0.0	0.0	0.0	0.0	0.0	0.0	0.0	0.0	0.0	0.0	0.0	0.0	0.0				0.0	0.0	0.0	0.0	0.0	0.0	0.0	0.0	0.0
adult	s66	Did [name] have more frequent loose or liquid stools than usual?	Bite of Venomous Animal	Injury		-0.6	-1.3	0.0	-0.8	-1.3	-0.1	-0.7	-0.9	-0.4	-0.8	-1.0	-0.1	-0.1	-0.7	0.7	-1.4	-1.8	-0.8				-0.5	-0.7	-0.2	-0.3	-0.5	0.0	-0.6	-0.7	0.0
adult	s67	For how long before death did [name] have loose or liquid stools? [days]	Bite of Venomous Animal	Injury		-0.8	-1.0	-0.6	-0.8	-1.0	-0.5	-0.4	-0.5	0.0	-0.3	-0.4	0.0	-0.2	-0.4	0.0	-1.0	-1.3	-0.5				0.0	-0.1	0.0	0.0	0.0	0.0	0.0	0.0	0.0
adult	s68	Did [name] have a change in bowel habits?	Bite of Venomous Animal	Injury		-0.5	-1.1	0.2	-0.5	-1.1	0.2	-0.9	-1.1	-0.5	-0.6	-1.2	0.2	-0.4	-1.0	0.1	-3.0	-3.8	-1.3				-1.1	-1.4	-0.7	-0.4	-0.7	-0.2	-0.7	-0.8	-0.3
adult	s69	Was there blood in the stool?	Bite of Venomous Animal	Injury		-0.3	-0.8	0.5	-0.3	-0.8	0.5	-0.4	-0.4	0.0	-0.3	-0.4	0.0	0.1	-0.2	2.4	4.8	2.9	5.5				-0.4	-0.5	-0.1	0.0	0.0	0.0	-0.3	-0.4	0.0
adult	s7	Did Decedent Have Diabetes?	Bite of Venomous Animal	Injury		-0.9	-1.1	-0.3	-0.7	-1.0	-0.2	-0.5	-0.7	-0.2	-0.4	-0.6	-0.2	-0.1	-0.4	0.5	-0.8	-1.0	-0.4				-0.4	-0.6	-0.1	-0.4	-0.5	0.0	-0.5	-0.5	0.0
adult	s70	Was there blood in the stool up until death?	Bite of Venomous Animal	Injury		0.0	-0.8	1.2	0.0	-0.7	1.3	-0.3	-0.4	0.0	0.0	0.0	0.0	1.0	0.0	76.2	7.9	5.2	10.7				-0.2	-0.4	0.0	0.0	0.0	0.0	-0.2	-0.3	0.0
adult	s71	Did [name] stop urinating?	Bite of Venomous Animal	Injury		0.0	-1.2	1.2	0.2	-0.8	1.4	-0.9	-1.0	-0.4	-0.1	-0.9	0.9	0.0	-0.6	0.9	-1.2	-1.3	-0.5				-0.8	-0.7	-0.2	-0.7	-0.8	-0.3	-0.4	-0.5	0.0
adult	s72	Did [name] vomit in the week preceding the death?	Bite of Venomous Animal	Injury		-0.7	-1.4	0.1	-0.5	-1.3	0.1	-1.1	-1.4	-0.7	-0.5	-1.0	0.3	-0.1	-0.7	0.5	-1.6	-1.9	-0.9				-1.1	-1.3	-0.4	-1.0	-1.2	-0.5	-0.9	-1.0	-0.4
adult	s73	For how long before death did [name] vomit? [days]	Bite of Venomous Animal	Injury		-0.7	-1.1	-0.2	-0.8	-1.1	-0.2	-0.6	-0.7	-0.2	-0.6	-0.7	-0.3	-0.2	-0.6	0.5	-0.9	-1.1	-0.4				-0.3	-0.4	0.0	-0.4	-0.5	-0.1	-0.1	-0.1	0.0
adult	s74	Was there blood in the vomit?	Bite of Venomous Animal	Injury		0.5	-0.9	2.1	0.6	-0.9	2.5	-0.4	-0.5	0.0	0.2	-0.1	2.5	1.5	0.0	5.2	-0.5	-0.6	0.0				-0.1	-0.1	0.0	-0.1	-0.1	0.0	0.0	0.0	0.0
adult	s75	Was the vomit black?	Bite of Venomous Animal	Injury		-0.1	-1.1	1.2	-0.1	-1.0	1.3	-0.4	-0.5	0.0	0.6	0.0	3.8	0.6	0.0	3.1	-0.6	-0.6	-0.2				0.0	0.0	0.0	0.0	0.0	0.0	0.0	0.0	0.0
adult	s76	Did [name] have difficulty swallowing?	Bite of Venomous Animal	Injury		-0.6	-1.1	0.1	-0.6	-1.2	0.0	-2.1	-1.7	-0.7	-1.2	-1.7	-0.3	-0.1	-0.5	0.9	2.6	1.7	3.2				-1.0	-1.1	-0.5	-1.0	-1.2	-0.5	-0.6	-0.7	-0.2
adult	s77	For how long before death did [name] have difficulty swallowing? [days]	Bite of Venomous Animal	Injury		-0.7	-1.0	-0.2	-0.8	-1.0	-0.3	-0.6	-0.7	-0.2	-0.8	-0.9	-0.4	-0.1	-0.4	1.0	4.1	2.2	4.4				-0.3	-0.4	0.0	-0.4	-0.6	0.0	-0.1	-0.1	0.0
adult	s78	Difficulty swallowing both solids and liquids	Bite of Venomous Animal	Injury		0.1	-0.9	1.3	0.1	-0.8	1.2	-1.5	-1.5	-0.6	0.0	-0.8	1.1	0.2	-0.4	1.3	5.7	3.1	7.3				-0.6	-0.7	-0.2	-0.9	-1.0	-0.4	-0.5	-0.7	0.0
adult	s79	Did [name] have pain upon swallowing?	Bite of Venomous Animal	Injury		-0.7	-1.1	0.0	-0.6	-1.2	0.0	-0.6	-0.6	-0.1	-0.8	-1.0	0.1	-0.3	-0.6	0.7	4.1	2.6	5.1				-0.5	-0.5	-0.1	-0.4	-0.5	0.0	0.0	0.0	0.0
adult	s8	Did Decedent Have Epilepsy?	Bite of Venomous Animal	Injury		-0.1	-1.0	1.9	-0.2	-1.0	1.7	0.0	0.0	0.0	0.9	0.0	3.9	0.0	0.0	0.0	0.0	0.0	0.0				0.0	0.0	0.0	0.0	0.0	0.0	0.0	0.0	0.0
adult	s80	Did [name] have belly pain?	Bite of Venomous Animal	Injury		-1.0	-1.4	-0.5	-1.0	-1.4	-0.5	-0.8	-1.2	-0.5	-0.7	-0.9	0.1	-0.4	-0.8	0.1	-1.7	-1.9	-0.9				-0.9	-1.2	-0.5	-0.7	-0.8	-0.3	-0.7	-1.0	-0.3
adult	s81	For how long before death did [name] have belly pain? [days]	Bite of Venomous Animal	Injury		-0.8	-0.9	-0.5	-0.8	-1.0	-0.5	-0.5	-0.5	0.0	-0.5	-0.6	-0.2	-0.2	-0.5	0.0	-1.0	-1.1	-0.5				-0.2	-0.4	0.0	-0.1	-0.1	0.0	0.0	0.0	0.0
adult	s82991	Pain located in lower belly	Bite of Venomous Animal	Injury		-0.8	-1.3	-0.4	-0.8	-1.1	-0.4	-0.6	-0.6	-0.3	-0.5	-0.6	-0.1	-0.2	-0.5	0.6	-1.1	-1.3	-0.6				-0.4	-0.6	-0.2	-0.5	-0.6	-0.1	-0.5	-0.5	0.0
adult	s84	Did [name] have a more than usual protruding belly?	Bite of Venomous Animal	Injury		-0.3	-0.8	0.3	-0.3	-0.7	0.3	-0.9	-1.0	-0.3	-0.2	-0.8	0.7	-0.3	-0.8	0.4	2.7	1.8	3.3				-1.1	-1.1	-0.4	-0.4	-0.5	-0.2	-0.6	-0.6	-0.1
adult	s85	For how long before death did [name] have a protruding belly? [days]	Bite of Venomous Animal	Injury		-0.4	-0.7	0.0	-0.4	-0.6	0.0	-0.3	-0.3	0.0	-0.4	-0.3	0.0	0.0	0.0	0.0	4.1	2.6	5.1				-0.2	-0.3	0.0	0.0	0.0	0.0	0.0	0.0	0.0
adult	s86	Slowly protruding belly	Bite of Venomous Animal	Injury		0.2	-0.6	1.1	0.2	-0.6	1.1	-0.6	-0.7	-0.2	0.0	-0.6	1.1	-0.2	-0.8	0.5	5.6	3.8	6.7				-0.6	-0.7	-0.2	-0.3	-0.5	0.0	-0.2	-0.3	0.0
adult	s87	Did [name] have any mass in the belly?	Bite of Venomous Animal	Injury		-0.6	-1.0	-0.4	-0.7	-1.0	-0.3	-0.2	-0.3	0.0	0.0	0.0	0.0	0.0	0.0	0.0	-0.6	-0.7	-0.3				-0.1	-0.1	0.0	-0.1	-0.1	0.0	0.0	0.0	0.0
adult	s88	For how long before death did [name] have a mass in the belly [days]	Bite of Venomous Animal	Injury		-0.6	-0.7	-0.2	-0.5	-0.6	-0.2	0.0	0.0	0.0	0.0	0.0	0.0	0.0	0.0	0.0	-0.3	-0.3	0.0				0.0	0.0	0.0	0.0	0.0	0.0	0.0	0.0	0.0
adult	s88881	age quartile 1	Bite of Venomous Animal	Injury	X	0.7	0.3	1.1	0.6	0.3	1.0	0.4	-0.5	2.2	0.6	0.0	1.1	0.4	0.0	0.8	-0.2	-0.4	-0.1				2.1	1.6	3.1	-0.4	-0.5	0.0	2.7	1.8	3.8
adult	s88882	age quartile 2	Bite of Venomous Animal	Injury		0.3	-1.0	1.5	0.0	-1.1	1.3	2.4	-0.9	4.9	0.0	-0.7	1.2	-0.1	-0.8	1.0	-1.1	-1.3	-0.6				-0.6	-0.8	-0.4	3.1	2.1	4.3	-0.8	-0.9	-0.3
adult	s88883	age quartile 3	Bite of Venomous Animal	Injury		-0.4	-1.0	0.3	-0.3	-0.9	0.4	-1.8	-1.5	-0.6	-0.1	-0.6	0.6	-0.1	-0.5	0.5	-0.9	-1.3	-0.6				-1.2	-1.4	-0.5	-0.6	-0.7	-0.3	-0.7	-0.8	-0.5
adult	s88884	age quartile 4	Bite of Venomous Animal	Injury		-0.6	-0.9	-0.2	-0.6	-0.8	-0.1	-0.8	-0.9	-0.4	-0.4	-0.6	-0.2	0.0	-0.4	0.7	2.2	1.5	2.8				-1.1	-1.0	-0.4	-0.7	-0.6	0.0	-0.7	-1.0	-0.4
adult	s89	Did [name] have headaches?	Bite of Venomous Animal	Injury		-1.1	-1.7	-0.7	-1.2	-1.7	-0.7	-0.8	-0.9	-0.4	-0.4	-0.7	0.3	-0.6	-1.0	0.2	-1.6	-2.0	-0.9				-1.3	-1.4	-0.5	-0.5	-0.6	0.0	-0.5	-0.7	-0.2
adult	s9	Did Decedent Have Heart Disease?	Bite of Venomous Animal	Injury		-0.7	-1.1	-0.2	-0.6	-1.0	-0.2	-0.5	-0.7	-0.2	0.0	-0.5	0.8	-0.3	-0.5	-0.1	-0.8	-0.9	-0.4				-0.5	-0.7	-0.3	-0.3	-0.5	0.0	-0.4	-0.5	-0.1
adult	s90	For how long before death did [name] have headaches? [days]	Bite of Venomous Animal	Injury		-0.9	-1.4	-0.1	-0.9	-1.2	-0.1	-0.4	-0.5	-0.1	0.0	0.0	0.0	1.0	0.0	60.6	-1.3	-1.9	-0.7				0.0	0.0	0.0	0.0	0.0	0.0	-0.2	-0.3	0.0
adult	s91	Rapid headache onset	Bite of Venomous Animal	Injury		-1.4	-1.7	-0.8	-1.4	-1.7	-0.9	-0.5	-0.5	0.0	-0.2	-0.2	0.0	-0.6	-0.7	-0.2	-1.2	-1.4	-0.6				-0.7	-0.7	-0.2	0.0	0.0	0.0	-0.5	-0.4	0.0
adult	s92	Did [name] have a stiff neck?	Bite of Venomous Animal	Injury		1.5	-0.4	4.0	1.3	-0.4	3.3	-0.5	-0.6	0.0	1.1	0.0	4.1	0.8	-0.1	4.4	9.8	6.8	13.6				-0.5	-0.5	0.0	0.0	0.0	0.0	0.0	0.0	0.0
adult	s93	For how long before death did [name] have stiff neck? [days]	Bite of Venomous Animal	Injury		1.3	-0.6	4.4	1.2	-0.5	3.3	0.0	0.0	0.0	1.2	0.0	96.8	2.5	0.0	106.2	15.1	9.1	23.4				0.0	0.0	0.0	0.0	0.0	0.0	0.0	0.0	0.0
adult	s94	Did [name] experience a period of loss of consciousness?	Bite of Venomous Animal	Injury	X	1.7	0.6	3.5	1.5	0.5	2.7	0.3	-1.0	2.9	1.3	0.3	2.0	0.2	-0.6	0.9	-1.3	-1.8	-0.7				3.7	1.7	4.2	0.4	-0.6	1.7	-0.6	-0.8	-0.3
adult	s95	Sudden loss of consciousness	Bite of Venomous Animal	Injury		0.3	-0.9	2.1	0.2	-1.1	1.4	0.7	-0.9	3.5	0.5	-0.4	1.4	0.0	-0.7	1.0	-1.0	-1.5	-0.6				4.1	2.3	4.7	0.9	-0.6	3.2	-0.6	-0.7	-0.3
adult	s96	For how long did the period of loss of consciousness last? [days]	Bite of Venomous Animal	Injury	X	1.6	0.0	3.3	1.4	0.0	3.3	-0.8	-0.7	-0.2	2.4	0.9	4.6	0.0	-0.5	0.6	-0.9	-1.0	-0.4				0.0	0.0	0.0	-0.2	-0.3	0.0	-0.4	-0.4	0.0
adult	s97	Did it continue until death?	Bite of Venomous Animal	Injury	X	1.9	0.7	3.5	2.2	0.7	3.4	-0.5	-0.7	-0.3	1.8	0.5	2.7	0.3	-0.5	1.1	-0.7	-1.2	-0.4				4.5	2.3	5.3	-0.5	-0.6	0.0	-0.5	-0.7	-0.2
adult	s98	Did [name] experience a period of confusion at any time in the three months prior to death?	Bite of Venomous Animal	Injury		-0.9	-1.5	0.0	-1.0	-1.7	-0.1	-0.4	-0.6	-0.2	-0.2	-0.5	0.6	-0.6	-0.9	0.2	-1.2	-1.5	-0.6				-1.3	-1.3	-0.4	0.0	0.0	0.0	-0.4	-0.7	0.0
adult	s99	For how long did the period of confusion last? [days]	Bite of Venomous Animal	Injury		-0.4	-1.1	0.8	-0.4	-1.1	0.8	0.0	0.0	0.0	0.0	-0.5	1.3	0.0	-0.4	1.5	-0.6	-0.7	0.0				-0.7	-0.6	0.0	0.0	0.0	0.0	-0.2	-0.2	0.0
adult	s99991	word_abdomen	Bite of Venomous Animal	Injury		-0.5	-1.1	0.2	-0.5	-0.9	0.8	-0.6	-0.8	-0.3	0.0	0.0	0.0	-0.3	-0.7	0.3	-0.1	0.0	0.0				-0.4	-0.5	0.0	0.0	0.0	0.0	-0.5	-0.8	-0.2
adult	s999910	word_arteri	Bite of Venomous Animal	Injury		-0.3	-0.4	0.0	-0.2	-0.2	0.0	0.0	0.0	0.0	0.0	0.0	0.0	0.0	0.0	0.0	-0.1	-0.1	0.0				0.0	0.0	0.0	0.0	0.0	0.0	0.0	0.0	0.0
adult	s9999100	word_kill	Bite of Venomous Animal	Injury		11.0	1.8	52.0	10.5	2.0	90.9	0.0	0.0	0.0	193.5	32.3	354.8	0.0	0.0	0.0	0.0	0.0	0.0				0.0	0.0	0.0	0.0	0.0	0.0	0.0	0.0	0.0
adult	s9999101	word_knee	Bite of Venomous Animal	Injury		0.3	-0.6	3.3	0.6	-0.5	5.3	0.0	0.0	0.0	4.4	0.0	129.0	0.0	0.0	0.0	0.0	0.0	0.0				0.0	0.0	0.0	0.0	0.0	0.0	0.0	0.0	0.0
adult	s9999102	word_labor	Bite of Venomous Animal	Injury		-0.4	-0.5	-0.1	-0.5	-0.4	0.0	0.0	0.0	0.0	0.0	0.0	0.0	-0.3	-0.4	0.0	0.0	0.0	0.0				0.0	0.0	0.0	0.0	0.0	0.0	0.0	0.0	0.0
adult	s9999103	word_leukemia	Bite of Venomous Animal	Injury		0.0	0.0	0.0	0.0	0.0	0.0	0.0	0.0	0.0	0.0	0.0	0.0	0.0	0.0	0.0	0.0	0.0	0.0				0.0	0.0	0.0	0.0	0.0	0.0	0.0	0.0	0.0
adult	s9999104	word_liver	Bite of Venomous Animal	Injury		-0.3	-0.9	1.2	-0.9	-0.9	-0.3	4.8	-0.3	19.2	-0.2	-0.2	0.0	0.0	0.0	0.0	0.0	0.0	0.0				-0.3	-0.4	0.0	8.0	0.0	1000.0	0.0	0.0	0.0
adult	s9999105	word_lump	Bite of Venomous Animal	Injury		-0.6	-0.6	-0.2	-0.6	-0.7	-0.1	0.0	0.0	0.0	0.0	0.0	0.0	-0.1	0.0	0.0	0.0	0.0	0.0				0.0	0.0	0.0	0.0	0.0	0.0	0.0	0.0	0.0
adult	s9999106	word_lung	Bite of Venomous Animal	Injury		-0.8	-1.1	-0.5	-0.8	-1.2	-0.4	-0.4	-0.5	0.0	-0.5	-0.6	0.0	0.0	0.0	0.0	-0.5	-0.5	0.0				-0.8	-0.9	-0.3	0.0	0.0	0.0	-0.3	-0.5	0.0
adult	s9999107	word_lymphoma	Bite of Venomous Animal	Injury		0.0	0.0	0.0	0.0	0.0	0.0	0.0	0.0	0.0	0.0	0.0	0.0	0.0	0.0	0.0	0.0	0.0	0.0				0.0	0.0	0.0	0.0	0.0	0.0	0.0	0.0	0.0
adult	s9999108	word_malaria	Bite of Venomous Animal	Injury		0.0	0.0	0.0	0.0	0.0	0.0	0.0	0.0	0.0	0.0	0.0	0.0	0.0	0.0	0.0	0.0	0.0	0.0				0.0	0.0	0.0	0.0	0.0	0.0	0.0	0.0	0.0
adult	s9999109	word_mass	Bite of Venomous Animal	Injury		-0.4	-0.6	0.0	0.0	0.0	0.0	-0.4	-0.4	0.0	0.0	0.0	0.0	0.0	0.0	0.0	0.0	0.0	0.0				0.0	0.0	0.0	0.0	0.0	0.0	-0.2	0.0	0.0
adult	s999911	word_asthma	Bite of Venomous Animal	Injury		0.0	-0.6	1.5	-0.4	-0.4	0.0	3.7	-0.5	14.5	0.0	0.0	0.0	0.0	0.0	0.0	0.0	0.0	0.0				0.0	0.0	0.0	2.8	-0.4	9.2	0.0	0.0	0.0
adult	s9999110	word_mellitus	Bite of Venomous Animal	Injury		-0.1	-0.1	0.0	-0.2	-0.1	0.0	0.0	0.0	0.0	0.0	0.0	0.0	0.0	0.0	0.0	-0.1	-0.1	0.0				0.0	0.0	0.0	0.0	0.0	0.0	0.0	0.0	0.0
adult	s9999111	word_mental	Bite of Venomous Animal	Injury	X	-0.5	-0.7	-0.2	-0.5	-0.6	0.0	0.0	0.0	0.0	0.0	0.0	0.0	0.0	0.0	0.0	0.0	0.0	0.0				0.0	0.0	0.0	0.0	0.0	0.0	0.0	0.0	0.0
adult	s9999112	word_motorcycl	Bite of Venomous Animal	Injury		0.0	0.0	0.0	0.0	0.0	0.0	0.0	0.0	0.0	0.0	0.0	0.0	0.0	0.0	0.0	0.0	0.0	0.0				0.0	0.0	0.0	0.0	0.0	0.0	0.0	0.0	0.0
adult	s9999113	word_neck	Bite of Venomous Animal	Injury		0.3	-0.9	3.0	0.5	-0.9	3.0	0.0	0.0	0.0	1.6	0.0	129.0	0.0	-0.4	2.2	-0.5	-0.4	0.0				-0.4	-0.4	0.0	0.0	0.0	0.0	0.0	0.0	0.0
adult	s9999114	word_nephropathi	Bite of Venomous Animal	Injury		0.0	0.0	0.0	0.0	0.0	0.0	0.0	0.0	0.0	0.0	0.0	0.0	0.0	0.0	0.0	0.0	0.0	0.0				0.0	0.0	0.0	0.0	0.0	0.0	0.0	0.0	0.0
adult	s9999115	word_nerv	Bite of Venomous Animal	Injury		2.3	0.0	14.1	1.7	0.0	12.3	0.0	0.0	0.0	1.0	0.0	64.5	0.0	0.0	0.0	0.0	0.0	0.0				0.0	0.0	0.0	0.0	0.0	0.0	0.0	0.0	0.0
adult	s9999116	word_numb	Bite of Venomous Animal	Injury		-0.6	-0.6	0.0	-0.5	-0.4	0.0	0.0	0.0	0.0	0.0	0.0	0.0	0.0	0.0	0.0	0.0	0.0	0.0				-0.3	0.0	0.0	0.0	0.0	0.0	0.0	0.0	0.0
adult	s9999117	word_obstruct	Bite of Venomous Animal	Injury		0.0	0.0	0.0	0.0	0.0	0.0	0.0	0.0	0.0	0.0	0.0	0.0	0.0	0.0	0.0	0.0	0.0	0.0				0.0	0.0	0.0	0.0	0.0	0.0	0.0	0.0	0.0
adult	s9999118	word_organ	Bite of Venomous Animal	Injury		-0.4	-0.5	0.0	-0.2	-0.2	0.0	0.0	0.0	0.0	0.0	0.0	0.0	0.0	0.0	0.0	0.0	0.0	0.0				0.0	0.0	0.0	0.0	0.0	0.0	0.0	0.0	0.0
adult	s9999119	word_pain	Bite of Venomous Animal	Injury		-0.9	-1.3	-0.3	-0.7	-1.3	-0.1	-0.4	-1.8	2.0	-0.8	-0.9	-0.4	-0.7	-1.2	-0.2	-0.8	-0.7	-0.3				-1.2	-1.4	-0.5	0.0	-1.4	1.5	-1.1	-1.5	-0.7
adult	s999912	word_attack	Bite of Venomous Animal	Injury		-0.7	-0.8	-0.3	-0.3	-0.6	-0.1	-0.3	-0.2	0.0	0.0	0.0	0.0	0.0	0.0	0.0	0.0	0.0	0.0				-0.2	-0.4	0.0	0.0	0.0	0.0	-0.3	-0.3	0.0
adult	s9999120	word_paralyz	Bite of Venomous Animal	Injury		-0.1	-0.6	1.4	0.1	-0.6	2.0	-0.4	-0.3	0.0	0.7	0.0	3.5	0.0	0.0	0.0	0.0	0.0	0.0				0.0	0.0	0.0	0.0	0.0	0.0	0.0	0.0	0.0
adult	s9999121	word_phlegm	Bite of Venomous Animal	Injury		-0.4	-0.6	0.0	-0.1	-0.1	0.0	-0.4	-0.5	0.0	0.0	0.0	0.0	0.0	0.0	0.0	0.0	0.0	0.0				0.0	0.0	0.0	-0.4	-0.4	0.0	0.0	0.0	0.0
adult	s9999122	word_pneumonia	Bite of Venomous Animal	Injury		-0.7	-1.0	-0.4	-0.8	-0.9	-0.4	-0.3	-0.4	0.0	0.0	0.0	0.0	0.0	0.0	0.0	-0.5	-0.6	0.0				-0.6	-0.7	-0.2	0.0	0.0	0.0	-0.5	-0.5	0.0
adult	s9999123	word_poison	Bite of Venomous Animal	Injury	X	18.7	5.4	38.9	18.0	5.3	70.7	333.3	0.0	1000.0	15.3	5.3	467.9	2.9	0.0	181.8	0.0	0.0	0.0				0.0	0.0	0.0	0.0	0.0	0.0	1000.0	1000.0	1000.0
adult	s9999124	word_polic	Bite of Venomous Animal	Injury		2.3	0.0	17.6	2.5	0.0	24.9	0.0	0.0	0.0	1.3	0.0	96.8	0.0	0.0	0.0	0.0	0.0	0.0				0.0	0.0	0.0	0.0	0.0	0.0	0.0	0.0	0.0
adult	s9999125	word_pregnanc	Bite of Venomous Animal	Injury		-0.5	-0.6	-0.2	-0.6	-0.6	0.0	0.0	0.0	0.0	0.0	0.0	0.0	0.0	0.0	0.0	0.0	0.0	0.0				0.0	0.0	0.0	0.0	0.0	0.0	0.0	0.0	0.0
adult	s9999126	word_prostat	Bite of Venomous Animal	Injury		0.0	0.0	0.0	0.0	0.0	0.0	0.0	0.0	0.0	0.0	0.0	0.0	0.0	0.0	0.0	0.0	0.0	0.0				0.0	0.0	0.0	0.0	0.0	0.0	0.0	0.0	0.0
adult	s9999127	word_puffi	Bite of Venomous Animal	Injury		-0.4	-0.2	0.0	0.0	0.0	0.0	0.0	0.0	0.0	0.0	0.0	0.0	0.0	0.0	0.0	0.0	0.0	0.0				0.0	0.0	0.0	0.0	0.0	0.0	0.0	0.0	0.0
adult	s9999128	word_pulmonari	Bite of Venomous Animal	Injury		-0.4	-0.6	-0.1	-0.5	-0.6	0.0	0.0	0.0	0.0	0.0	0.0	0.0	0.0	0.0	0.0	0.0	0.0	0.0				0.0	0.0	0.0	0.0	0.0	0.0	0.0	0.0	0.0
adult	s9999129	word_pus	Bite of Venomous Animal	Injury		-0.4	-0.6	0.0	-0.4	-0.5	0.0	0.0	0.0	0.0	0.0	0.0	0.0	0.0	0.0	0.0	0.0	0.0	0.0				0.0	0.0	0.0	0.0	0.0	0.0	0.0	0.0	0.0
adult	s999913	word_babi	Bite of Venomous Animal	Injury		-0.6	-0.5	0.0	-0.4	-0.3	0.0	0.0	0.0	0.0	0.0	0.0	0.0	0.0	0.0	0.0	0.0	0.0	0.0				0.0	0.0	0.0	0.0	0.0	0.0	0.0	0.0	0.0
adult	s9999130	word_renal	Bite of Venomous Animal	Injury		-0.5	-0.6	0.0	-0.5	-0.5	0.0	0.0	0.0	0.0	0.0	0.0	0.0	0.0	0.0	0.0	0.0	0.0	0.0				0.0	0.0	0.0	0.0	0.0	0.0	0.0	0.0	0.0
adult	s9999131	word_respiratori	Bite of Venomous Animal	Injury		-0.7	-0.9	-0.3	-0.6	-0.7	-0.3	-0.5	-0.6	0.0	0.0	0.0	0.0	0.0	0.0	0.0	-0.3	-0.3	0.0				0.0	0.0	0.0	-0.6	-0.8	-0.3	0.0	0.0	0.0
adult	s9999132	word_ruptur	Bite of Venomous Animal	Injury		-0.5	-0.5	0.0	-0.4	-0.3	0.0	0.0	0.0	0.0	0.0	0.0	0.0	0.0	0.0	0.0	0.0	0.0	0.0				0.0	0.0	0.0	0.0	0.0	0.0	0.0	0.0	0.0
adult	s9999133	word_seizur	Bite of Venomous Animal	Injury		0.0	0.0	0.0	0.0	0.0	0.0	0.0	0.0	0.0	0.0	0.0	0.0	0.0	0.0	0.0	0.0	0.0	0.0				0.0	0.0	0.0	0.0	0.0	0.0	0.0	0.0	0.0
adult	s9999134	word_sepsi	Bite of Venomous Animal	Injury		-0.5	-0.5	-0.2	-0.6	-0.6	-0.2	0.0	0.0	0.0	0.0	0.0	0.0	0.0	0.0	0.0	-0.3	-0.4	0.0				-0.4	-0.5	0.0	0.0	0.0	0.0	0.0	0.0	0.0
adult	s9999135	word_sever	Bite of Venomous Animal	Injury		-0.7	-1.5	0.5	-0.3	-1.2	1.1	-1.2	-1.4	-0.5	-0.2	-0.8	0.8	-0.3	-0.6	0.4	-0.6	-0.4	0.0				-0.9	-1.0	-0.4	0.0	0.0	0.0	-1.6	-1.7	-0.6
adult	s9999136	word_shock	Bite of Venomous Animal	Injury		-0.8	-1.0	-0.4	-0.8	-1.0	-0.4	0.0	0.0	0.0	0.0	0.0	0.0	0.0	0.0	0.0	-0.7	-0.6	0.0				-0.3	-0.5	0.0	0.0	0.0	0.0	0.0	0.0	0.0
adult	s9999137	word_shot	Bite of Venomous Animal	Injury		0.0	0.0	0.0	0.0	0.0	0.0	0.0	0.0	0.0	0.0	0.0	0.0	0.0	0.0	0.0	0.0	0.0	0.0				0.0	0.0	0.0	0.0	0.0	0.0	0.0	0.0	0.0
adult	s9999138	word_skin	Bite of Venomous Animal	Injury		-0.8	-0.7	-0.3	-0.5	-0.6	0.0	-0.4	-0.4	0.0	0.0	0.0	0.0	0.0	0.0	0.0	0.0	0.0	0.0				-0.1	-0.1	0.0	0.0	0.0	0.0	-0.3	-0.4	0.0
adult	s9999139	word_smoke	Bite of Venomous Animal	Injury		0.3	-0.8	1.9	0.0	-0.7	1.6	2.5	-0.5	10.8	0.0	0.0	0.0	3.1	0.0	121.2	0.0	0.0	0.0				-0.3	-0.5	0.0	3.7	0.0	13.6	-0.1	-0.3	0.0
adult	s999914	word_bacteria	Bite of Venomous Animal	Injury		0.0	0.0	0.0	0.0	0.0	0.0	0.0	0.0	0.0	0.0	0.0	0.0	0.0	0.0	0.0	0.0	0.0	0.0				0.0	0.0	0.0	0.0	0.0	0.0	0.0	0.0	0.0
adult	s9999140	word_snake	Bite of Venomous Animal	Injury	X	768.1	623.0	891.4	772.7	628.7	901.6	666.7	0.0	1000.0	967.7	871.0	1000.0	606.1	378.6	787.9	0.0	0.0	0.0				1000.0	1000.0	1000.0	500.0	0.0	1000.0	1000.0	1000.0	1000.0
adult	s9999141	word_stomach	Bite of Venomous Animal	Injury		-0.7	-1.4	0.3	-0.6	-1.3	0.6	-0.7	-0.7	-0.3	-0.3	-0.9	0.6	-0.7	-0.7	0.0	-0.5	-0.6	0.0				-0.7	-0.9	-0.3	-0.6	-0.7	-0.3	-0.2	-0.3	0.0
adult	s9999142	word_stomachach	Bite of Venomous Animal	Injury		0.0	0.0	0.0	0.0	0.0	0.0	0.0	0.0	0.0	0.0	0.0	0.0	0.0	0.0	0.0	0.0	0.0	0.0				0.0	0.0	0.0	0.0	0.0	0.0	0.0	0.0	0.0
adult	s9999143	word_stone	Bite of Venomous Animal	Injury		-0.4	-0.6	0.0	-0.4	-0.4	0.0	0.0	0.0	0.0	0.0	0.0	0.0	0.0	0.0	0.0	0.0	0.0	0.0				0.0	0.0	0.0	0.0	0.0	0.0	0.0	0.0	0.0
adult	s9999144	word_stool	Bite of Venomous Animal	Injury		-0.4	-0.6	-0.2	-0.4	-0.5	0.0	-0.2	-0.4	0.0	0.0	0.0	0.0	0.0	0.0	0.0	0.0	0.0	0.0				-0.4	-0.3	0.0	0.0	0.0	0.0	-0.4	-0.5	0.0
adult	s9999145	word_stress	Bite of Venomous Animal	Injury	X	-0.3	-0.4	0.0	-0.3	-0.3	0.0	0.0	0.0	0.0	0.0	0.0	0.0	0.0	0.0	0.0	0.0	0.0	0.0				0.0	0.0	0.0	0.0	0.0	0.0	0.0	0.0	0.0
adult	s9999146	word_stroke	Bite of Venomous Animal	Injury		-0.9	-0.9	-0.3	-0.6	-0.5	0.0	-0.6	-0.7	-0.2	0.0	0.0	0.0	0.0	0.0	0.0	0.0	0.0	0.0				-0.4	-0.4	0.0	-0.2	-0.3	0.0	-0.4	-0.4	0.0
adult	s9999147	word_sugar	Bite of Venomous Animal	Injury		-0.5	-0.6	-0.2	-0.4	-0.6	-0.2	0.0	0.0	0.0	0.0	0.0	0.0	-0.2	-0.2	0.0	0.0	0.0	0.0				0.0	0.0	0.0	0.0	0.0	0.0	0.0	0.0	0.0
adult	s9999148	word_suicid	Bite of Venomous Animal	Injury	X	0.0	0.0	0.0	0.0	0.0	0.0	0.0	0.0	0.0	0.0	0.0	0.0	0.0	0.0	0.0	0.0	0.0	0.0				0.0	0.0	0.0	0.0	0.0	0.0	0.0	0.0	0.0
adult	s9999149	word_surgeri	Bite of Venomous Animal	Injury		-0.8	-0.9	-0.3	-0.7	-0.7	-0.3	0.0	0.0	0.0	0.0	0.0	0.0	0.0	0.0	0.0	-0.6	-0.7	-0.2				0.0	0.0	0.0	0.0	0.0	0.0	0.0	0.0	0.0
adult	s999915	word_biopsi	Bite of Venomous Animal	Injury		0.0	0.0	0.0	0.0	0.0	0.0	0.0	0.0	0.0	0.0	0.0	0.0	0.0	0.0	0.0	0.0	0.0	0.0				0.0	0.0	0.0	0.0	0.0	0.0	0.0	0.0	0.0
adult	s9999150	word_suspect	Bite of Venomous Animal	Injury	X	3.1	-0.4	9.2	4.0	0.0	11.9	0.0	0.0	0.0	0.0	0.0	0.0	8.2	0.0	242.4	0.0	0.0	0.0				0.0	0.0	0.0	0.0	0.0	0.0	0.0	0.0	0.0
adult	s9999151	word_swell	Bite of Venomous Animal	Injury		-0.7	-1.1	0.0	-0.4	-0.9	0.2	-1.1	-1.2	-0.4	-0.4	-0.6	-0.2	-0.5	-0.8	0.0	-0.2	0.0	0.0				0.0	0.0	0.0	-0.8	-0.9	-0.3	-0.7	-0.7	0.0
adult	s9999152	word_tetanus	Bite of Venomous Animal	Injury		0.0	0.0	0.0	0.0	0.0	0.0	0.0	0.0	0.0	0.0	0.0	0.0	0.0	0.0	0.0	0.0	0.0	0.0				0.0	0.0	0.0	0.0	0.0	0.0	0.0	0.0	0.0
adult	s9999153	word_throat	Bite of Venomous Animal	Injury		0.1	-0.7	2.3	0.5	-0.5	4.2	-0.2	-0.1	0.0	0.0	0.0	0.0	1.4	0.0	90.9	0.0	0.0	0.0				0.0	0.0	0.0	0.0	0.0	0.0	0.0	0.0	0.0
adult	s9999154	word_tongu	Bite of Venomous Animal	Injury		4.1	0.0	17.1	5.2	0.0	29.2	0.0	0.0	0.0	96.8	0.0	258.1	0.0	0.0	0.0	0.0	0.0	0.0				0.0	0.0	0.0	0.0	0.0	0.0	0.0	0.0	0.0
adult	s9999155	word_transfus	Bite of Venomous Animal	Injury		-0.5	-0.6	-0.3	-0.3	-0.6	-0.1	-0.4	-0.4	0.0	0.0	0.0	0.0	0.0	0.0	0.0	0.0	0.0	0.0				-0.4	-0.5	-0.1	0.0	0.0	0.0	-0.3	-0.4	0.0
adult	s9999156	word_tree	Bite of Venomous Animal	Injury		4.8	0.0	18.2	4.0	0.0	16.8	333.3	0.0	1000.0	2.5	0.0	161.3	0.0	0.0	0.0	0.0	0.0	0.0				0.0	0.0	0.0	500.0	0.0	1000.0	0.0	0.0	0.0
adult	s9999157	word_tumor	Bite of Venomous Animal	Injury		-0.5	-0.6	-0.1	-0.4	-0.5	0.0	0.0	0.0	0.0	0.0	0.0	0.0	0.0	0.0	0.0	0.0	0.0	0.0				0.0	0.0	0.0	0.0	0.0	0.0	0.0	0.0	0.0
adult	s9999158	word_ulcer	Bite of Venomous Animal	Injury		-0.5	-0.7	-0.2	-0.6	-0.7	0.0	-0.3	-0.4	0.0	0.0	0.0	0.0	0.0	0.0	0.0	0.0	0.0	0.0				-0.3	-0.5	0.0	0.0	0.0	0.0	-0.1	-0.2	0.0
adult	s9999159	word_ultrasound	Bite of Venomous Animal	Injury		-0.5	-0.6	-0.2	-0.3	-0.5	0.0	-0.3	-0.4	0.0	0.0	0.0	0.0	0.0	0.0	0.0	0.0	0.0	0.0				-0.2	-0.3	0.0	0.0	0.0	0.0	-0.3	-0.5	0.0
adult	s999916	word_birth	Bite of Venomous Animal	Injury		-0.6	-0.6	0.0	-0.7	-0.6	0.0	0.0	0.0	0.0	0.0	0.0	0.0	0.0	0.0	0.0	0.0	0.0	0.0				0.0	0.0	0.0	0.0	0.0	0.0	0.0	0.0	0.0
adult	s9999160	word_unconsci	Bite of Venomous Animal	Injury		0.9	-0.5	2.7	1.2	-0.5	4.0	1.9	-0.5	7.2	1.7	0.0	9.5	0.5	-0.3	3.0	0.0	0.0	0.0				-0.2	-0.2	0.0	1.6	-0.5	4.7	0.0	0.0	0.0
adult	s9999161	word_urin	Bite of Venomous Animal	Injury		-0.8	-1.2	0.1	-0.6	-1.1	0.3	-1.0	-0.9	-0.4	-0.4	-0.7	0.3	-0.5	-0.6	0.0	0.0	0.0	0.0				-0.8	-0.8	-0.3	-0.5	-0.5	0.0	-0.6	-0.7	-0.3
adult	s9999162	word_uterus	Bite of Venomous Animal	Injury		0.0	0.0	0.0	0.0	0.0	0.0	0.0	0.0	0.0	0.0	0.0	0.0	0.0	0.0	0.0	0.0	0.0	0.0				0.0	0.0	0.0	0.0	0.0	0.0	0.0	0.0	0.0
adult	s9999163	word_vascular	Bite of Venomous Animal	Injury		0.0	0.0	0.0	0.0	0.0	0.0	0.0	0.0	0.0	0.0	0.0	0.0	0.0	0.0	0.0	0.0	0.0	0.0				0.0	0.0	0.0	0.0	0.0	0.0	0.0	0.0	0.0
adult	s9999164	word_vehicular	Bite of Venomous Animal	Injury		0.0	0.0	0.0	0.0	0.0	0.0	0.0	0.0	0.0	0.0	0.0	0.0	0.0	0.0	0.0	0.0	0.0	0.0				0.0	0.0	0.0	0.0	0.0	0.0	0.0	0.0	0.0
adult	s9999165	word_virus	Bite of Venomous Animal	Injury		0.0	0.0	0.0	0.0	0.0	0.0	0.0	0.0	0.0	0.0	0.0	0.0	0.0	0.0	0.0	0.0	0.0	0.0				0.0	0.0	0.0	0.0	0.0	0.0	0.0	0.0	0.0
adult	s9999166	word_vomit	Bite of Venomous Animal	Injury		0.3	-0.7	1.4	0.7	-0.6	2.2	-1.0	-1.2	-0.4	0.1	-0.5	1.2	0.0	-0.5	1.0	0.0	0.0	0.0				-0.9	-1.1	-0.4	-0.6	-0.8	-0.3	-0.8	-0.9	-0.3
adult	s9999167	word_water	Bite of Venomous Animal	Injury		-0.1	-1.2	1.4	0.2	-1.0	1.9	-0.9	-0.9	-0.3	-0.1	-0.6	1.0	-0.2	-0.6	1.1	0.0	0.0	0.0				-0.6	-0.7	-0.2	-0.6	-0.6	0.0	-0.5	-0.6	0.0
adult	s9999168	word_womb	Bite of Venomous Animal	Injury		-0.1	0.0	0.0	0.0	0.0	0.0	0.0	0.0	0.0	0.0	0.0	0.0	0.0	0.0	0.0	0.0	0.0	0.0				0.0	0.0	0.0	0.0	0.0	0.0	0.0	0.0	0.0
adult	s9999169	word_wound	Bite of Venomous Animal	Injury		-0.1	-0.6	1.3	-0.1	-0.7	1.4	-0.2	-0.2	0.0	0.0	0.0	0.0	1.3	0.0	60.6	0.0	0.0	0.0				-0.5	-0.6	-0.2	0.0	0.0	0.0	-0.1	-0.2	0.0
adult	s999917	word_bite	Bite of Venomous Animal	Injury		76.8	31.2	66.9	72.8	36.1	85.4	43.8	26.9	199.9	1000.0	1000.0	1000.0	27.1	21.3	894.1	30.2	16.4	70.6				78.2	58.9	1000.0	1000.0	1000.0	1000.0	24.0	19.5	209.5
adult	s9999170	word_xray	Bite of Venomous Animal	Injury		-0.4	-0.6	-0.1	-0.4	-0.4	0.0	-0.6	-0.7	-0.2	0.0	0.0	0.0	0.0	0.0	0.0	0.0	0.0	0.0				-0.4	-0.5	0.0	0.0	0.0	0.0	-0.5	-0.7	-0.3
adult	s9999171	word_yellow	Bite of Venomous Animal	Injury		0.3	-0.9	1.8	1.0	-0.6	3.5	-0.6	-0.7	-0.2	4.4	0.0	145.3	1.1	0.0	60.6	0.0	0.0	0.0				-0.1	-0.1	0.0	-0.1	-0.1	0.0	-0.2	-0.4	0.0
adult	s999918	word_black	Bite of Venomous Animal	Injury		1.7	-0.5	5.2	1.3	-0.4	6.1	6.0	-0.4	25.6	0.0	0.0	0.0	1.3	0.0	5.8	0.0	0.0	0.0				0.0	0.0	0.0	10.3	0.0	1000.0	-0.3	0.0	0.0
adult	s999919	word_blood	Bite of Venomous Animal	Injury		-0.3	-1.0	0.6	0.0	-1.0	0.9	-1.4	-1.6	-0.8	-0.6	-1.0	0.4	-0.6	-1.0	0.1	9.1	6.7	15.4				-2.0	-2.2	-0.8	-0.6	-0.8	-0.2	-1.3	-1.6	-0.6
adult	s99992	word_accid	Bite of Venomous Animal	Injury		-0.4	-0.6	-0.2	-0.5	-0.6	-0.1	0.0	0.0	0.0	0.0	0.0	0.0	0.0	0.0	0.0	0.0	0.0	0.0				-0.2	-0.3	0.0	0.0	0.0	0.0	0.0	0.0	0.0
adult	s999920	word_bone	Bite of Venomous Animal	Injury		-0.3	-0.5	0.0	-0.4	-0.4	0.0	0.0	0.0	0.0	0.0	0.0	0.0	0.0	0.0	0.0	0.0	0.0	0.0				0.0	0.0	0.0	0.0	0.0	0.0	0.0	0.0	0.0
adult	s999921	word_born	Bite of Venomous Animal	Injury		-0.4	-0.2	0.0	0.0	0.0	0.0	0.0	0.0	0.0	0.0	0.0	0.0	0.0	0.0	0.0	0.0	0.0	0.0				0.0	0.0	0.0	0.0	0.0	0.0	0.0	0.0	0.0
adult	s999922	word_bowel	Bite of Venomous Animal	Injury		1.5	0.0	6.8	2.1	0.0	10.7	0.0	0.0	0.0	0.0	0.0	0.0	0.0	0.0	0.0	1000.0	1000.0	1000.0				0.0	0.0	0.0	0.0	0.0	0.0	0.0	0.0	0.0
adult	s999923	word_brain	Bite of Venomous Animal	Injury		-0.2	-0.8	0.8	-0.2	-0.7	1.2	-0.2	-0.2	0.0	0.5	0.0	2.4	0.0	0.0	0.0	0.0	0.0	0.0				-0.3	-0.3	0.0	0.0	0.0	0.0	0.0	0.0	0.0
adult	s999924	word_breast	Bite of Venomous Animal	Injury		0.0	0.0	0.0	0.0	0.0	0.0	0.0	0.0	0.0	0.0	0.0	0.0	0.0	0.0	0.0	0.0	0.0	0.0				0.0	0.0	0.0	0.0	0.0	0.0	0.0	0.0	0.0
adult	s999925	word_breath	Bite of Venomous Animal	Injury		-0.6	-1.0	-0.1	-0.7	-1.4	0.1	-0.2	-1.3	1.7	-0.5	-0.8	0.2	-0.8	-0.9	-0.3	-0.5	-0.6	0.0				2.2	1.4	3.0	-0.5	-0.5	0.0	1.4	0.7	1.6
adult	s999926	word_broken	Bite of Venomous Animal	Injury		-0.5	-0.4	0.0	-0.3	-0.2	0.0	0.0	0.0	0.0	0.0	0.0	0.0	0.0	0.0	0.0	0.0	0.0	0.0				0.0	0.0	0.0	0.0	0.0	0.0	0.0	0.0	0.0
adult	s999927	word_cancer	Bite of Venomous Animal	Injury		-0.4	-0.6	-0.2	-0.4	-0.6	-0.1	-0.2	-0.3	0.0	0.0	0.0	0.0	0.0	0.0	0.0	0.0	0.0	0.0				0.0	0.0	0.0	0.0	0.0	0.0	-0.1	-0.2	0.0
adult	s999928	word_cardio	Bite of Venomous Animal	Injury		-0.8	-0.9	-0.3	-1.0	-0.9	-0.3	0.0	0.0	0.0	0.0	0.0	0.0	0.0	0.0	0.0	0.0	0.0	0.0				-0.3	-0.3	0.0	0.0	0.0	0.0	0.0	0.0	0.0
adult	s999929	word_cardiomegali	Bite of Venomous Animal	Injury		0.0	0.0	0.0	0.0	0.0	0.0	0.0	0.0	0.0	0.0	0.0	0.0	0.0	0.0	0.0	0.0	0.0	0.0				0.0	0.0	0.0	0.0	0.0	0.0	0.0	0.0	0.0
adult	s99993	word_alcohol	Bite of Venomous Animal	Injury	X	-1.0	-0.9	-0.3	-0.5	-0.7	-0.2	-0.3	-0.3	0.0	0.0	0.0	0.0	0.0	0.0	0.0	0.0	0.0	0.0				0.0	0.0	0.0	0.0	0.0	0.0	-0.3	-0.5	0.0
adult	s999930	word_cathet	Bite of Venomous Animal	Injury		-0.5	-0.6	0.0	-0.2	0.0	0.0	-0.2	-0.2	0.0	0.0	0.0	0.0	0.0	0.0	0.0	0.0	0.0	0.0				0.0	0.0	0.0	0.0	0.0	0.0	-0.4	-0.5	0.0
adult	s999931	word_cerebr	Bite of Venomous Animal	Injury		-0.6	-0.5	0.0	-0.3	-0.1	0.0	0.0	0.0	0.0	0.0	0.0	0.0	0.0	0.0	0.0	0.0	0.0	0.0				0.0	0.0	0.0	0.0	0.0	0.0	0.0	0.0	0.0
adult	s999932	word_cervix	Bite of Venomous Animal	Injury		0.0	0.0	0.0	0.0	0.0	0.0	0.0	0.0	0.0	0.0	0.0	0.0	0.0	0.0	0.0	0.0	0.0	0.0				0.0	0.0	0.0	0.0	0.0	0.0	0.0	0.0	0.0
adult	s999933	word_cesarean	Bite of Venomous Animal	Injury		0.0	0.0	0.0	0.0	0.0	0.0	0.0	0.0	0.0	0.0	0.0	0.0	0.0	0.0	0.0	0.0	0.0	0.0				0.0	0.0	0.0	0.0	0.0	0.0	0.0	0.0	0.0
adult	s999934	word_chemotherapi	Bite of Venomous Animal	Injury		0.0	0.0	0.0	0.0	0.0	0.0	0.0	0.0	0.0	0.0	0.0	0.0	0.0	0.0	0.0	0.0	0.0	0.0				0.0	0.0	0.0	0.0	0.0	0.0	0.0	0.0	0.0
adult	s999935	word_chest	Bite of Venomous Animal	Injury		-0.4	-1.1	0.8	0.0	-0.8	1.7	-0.9	-1.0	-0.4	0.0	-0.5	0.7	0.2	-0.4	1.6	0.0	0.0	0.0				-0.5	-0.6	-0.2	-0.4	-0.6	0.0	-0.6	-0.7	-0.3
adult	s999936	word_chronic	Bite of Venomous Animal	Injury		-0.4	-0.6	0.0	-0.3	-0.5	0.0	0.0	0.0	0.0	0.0	0.0	0.0	0.0	0.0	0.0	0.0	0.0	0.0				0.0	0.0	0.0	0.0	0.0	0.0	0.0	0.0	0.0
adult	s999937	word_cirrhosi	Bite of Venomous Animal	Injury		0.0	0.0	0.0	0.0	0.0	0.0	0.0	0.0	0.0	0.0	0.0	0.0	0.0	0.0	0.0	0.0	0.0	0.0				0.0	0.0	0.0	0.0	0.0	0.0	0.0	0.0	0.0
adult	s999938	word_clot	Bite of Venomous Animal	Injury		0.4	-0.5	2.9	0.5	-0.2	3.8	0.0	0.0	0.0	0.9	0.0	8.2	0.0	0.0	0.0	0.0	0.0	0.0				0.0	0.0	0.0	0.0	0.0	0.0	0.0	0.0	0.0
adult	s999939	word_collaps	Bite of Venomous Animal	Injury		0.0	0.0	0.0	0.0	0.0	0.0	0.0	0.0	0.0	0.0	0.0	0.0	0.0	0.0	0.0	0.0	0.0	0.0				0.0	0.0	0.0	0.0	0.0	0.0	0.0	0.0	0.0
adult	s99994	word_ami	Bite of Venomous Animal	Injury		-0.6	-0.6	0.0	-0.5	-0.5	0.0	0.0	0.0	0.0	0.0	0.0	0.0	0.0	0.0	0.0	0.0	0.0	0.0				0.0	0.0	0.0	0.0	0.0	0.0	0.0	0.0	0.0
adult	s999940	word_colon	Bite of Venomous Animal	Injury		0.0	0.0	0.0	0.0	0.0	0.0	0.0	0.0	0.0	0.0	0.0	0.0	0.0	0.0	0.0	0.0	0.0	0.0				0.0	0.0	0.0	0.0	0.0	0.0	0.0	0.0	0.0
adult	s999941	word_coma	Bite of Venomous Animal	Injury		1.5	-0.4	3.8	1.8	-0.3	4.1	2.7	-0.5	10.8	0.7	-0.3	3.1	1.0	0.0	75.9	0.0	0.0	0.0				-0.4	-0.5	0.0	0.0	0.0	0.0	5.8	3.6	8.4
adult	s999942	word_congest	Bite of Venomous Animal	Injury		0.0	0.0	0.0	0.0	0.0	0.0	0.0	0.0	0.0	0.0	0.0	0.0	0.0	0.0	0.0	0.0	0.0	0.0				0.0	0.0	0.0	0.0	0.0	0.0	0.0	0.0	0.0
adult	s999943	word_conscious	Bite of Venomous Animal	Injury		0.9	-0.5	3.0	1.2	-0.5	3.0	-0.4	-0.4	0.0	1.0	0.0	4.8	1.1	0.0	5.5	0.0	0.0	0.0				-0.3	-0.5	0.0	0.0	0.0	0.0	0.0	0.0	0.0
adult	s999944	word_convuls	Bite of Venomous Animal	Injury		-0.3	-0.2	0.0	0.0	0.0	0.0	-0.3	-0.3	0.0	0.0	0.0	0.0	0.0	0.0	0.0	0.0	0.0	0.0				0.0	0.0	0.0	0.0	0.0	0.0	0.0	0.0	0.0
adult	s999945	word_copd	Bite of Venomous Animal	Injury		0.0	0.0	0.0	0.0	0.0	0.0	0.0	0.0	0.0	0.0	0.0	0.0	0.0	0.0	0.0	0.0	0.0	0.0				0.0	0.0	0.0	0.0	0.0	0.0	0.0	0.0	0.0
adult	s999946	word_cough	Bite of Venomous Animal	Injury		-0.6	-1.1	0.0	-0.9	-1.1	-0.5	0.9	-1.0	3.9	-0.3	-0.5	-0.1	-0.4	-0.5	0.0	0.0	0.0	0.0				-0.7	-0.8	-0.3	-0.5	-0.6	-0.1	4.2	2.1	4.6
adult	s999947	word_ctscan	Bite of Venomous Animal	Injury		-0.3	-0.2	0.0	0.0	0.0	0.0	0.0	0.0	0.0	0.0	0.0	0.0	0.0	0.0	0.0	0.0	0.0	0.0				0.0	0.0	0.0	0.0	0.0	0.0	0.0	0.0	0.0
adult	s999948	word_cut	Bite of Venomous Animal	Injury		-0.6	-0.7	-0.3	-0.6	-0.6	0.0	0.0	0.0	0.0	0.0	0.0	0.0	0.0	0.0	0.0	-0.6	-0.5	0.0				0.0	0.0	0.0	0.0	0.0	0.0	0.0	0.0	0.0
adult	s999949	word_deliv	Bite of Venomous Animal	Injury		-0.3	-0.4	0.0	0.0	0.0	0.0	0.0	0.0	0.0	0.0	0.0	0.0	0.0	0.0	0.0	0.0	0.0	0.0				0.0	0.0	0.0	0.0	0.0	0.0	0.0	0.0	0.0
adult	s99995	word_amput	Bite of Venomous Animal	Injury		0.0	0.0	0.0	0.0	0.0	0.0	0.0	0.0	0.0	0.0	0.0	0.0	0.0	0.0	0.0	0.0	0.0	0.0				0.0	0.0	0.0	0.0	0.0	0.0	0.0	0.0	0.0
adult	s999950	word_depress	Bite of Venomous Animal	Injury		-1.0	-0.7	-0.3	-0.8	-0.7	-0.2	0.0	0.0	0.0	0.0	0.0	0.0	0.0	0.0	0.0	-0.8	-0.7	0.0				0.0	0.0	0.0	0.0	0.0	0.0	0.0	0.0	0.0
adult	s999951	word_diabet	Bite of Venomous Animal	Injury		-0.7	-0.8	-0.3	-0.5	-0.8	-0.3	-0.5	-0.6	0.0	0.0	0.0	0.0	0.0	0.0	0.0	-0.6	-0.7	-0.2				-0.4	-0.5	0.0	-0.2	-0.3	0.0	0.0	0.0	0.0
adult	s999952	word_dialysi	Bite of Venomous Animal	Injury		-0.3	-0.4	0.0	0.0	0.0	0.0	0.0	0.0	0.0	0.0	0.0	0.0	0.0	0.0	0.0	0.0	0.0	0.0				0.0	0.0	0.0	0.0	0.0	0.0	0.0	0.0	0.0
adult	s999953	word_diarrhea	Bite of Venomous Animal	Injury		-0.3	-0.1	0.0	0.0	0.0	0.0	0.0	0.0	0.0	0.0	0.0	0.0	0.0	0.0	0.0	0.0	0.0	0.0				0.0	0.0	0.0	0.0	0.0	0.0	0.0	0.0	0.0
adult	s999954	word_digest	Bite of Venomous Animal	Injury		0.0	0.0	0.0	0.0	0.0	0.0	0.0	0.0	0.0	0.0	0.0	0.0	0.0	0.0	0.0	0.0	0.0	0.0				0.0	0.0	0.0	0.0	0.0	0.0	0.0	0.0	0.0
adult	s999955	word_dizzi	Bite of Venomous Animal	Injury		1.5	-0.5	4.7	2.6	0.0	8.3	4.0	-0.4	17.2	0.0	0.0	0.0	1.3	0.0	6.5	0.0	0.0	0.0				0.0	0.0	0.0	0.0	0.0	0.0	16.7	10.0	30.3
adult	s999956	word_drink	Bite of Venomous Animal	Injury	X	-0.3	-1.0	0.8	-0.2	-0.9	1.5	-0.8	-0.7	-0.3	0.2	-0.4	1.9	0.0	0.0	0.0	-0.1	-0.1	0.0				-0.6	-0.7	-0.2	0.0	0.0	0.0	-0.8	-0.9	-0.3
adult	s999957	word_drown	Bite of Venomous Animal	Injury		0.0	0.0	0.0	0.0	0.0	0.0	0.0	0.0	0.0	0.0	0.0	0.0	0.0	0.0	0.0	0.0	0.0	0.0				0.0	0.0	0.0	0.0	0.0	0.0	0.0	0.0	0.0
[truncated: 17,402 more rows]
