# Supplementary material for: Robustness of the Tariff method for diagnosing verbal autopsies: impact of additional site data on the relationship between symptom and cause
Source: BMC Med Res Methodol. 2019 Dec 9;19:232. doi: 10.1186/s12874-019-0877-7 (PMC6905113; doi:10.1186/s12874-019-0877-7)
Supplement: Supplementary file 3 — Additional file 3. Tariff 2.0 Performance Metrics. CCC, CSMF accuracy, CCCSMF accuracy, and cause predictions across all 500 Dirichlet splits for each age module and study. [file 12874_2019_877_MOESM3_ESM.xlsx]

## Sheet: adult-accuracy
mean_ccc	median_ccc	csmf_accuracy	cccsmf_accuracy	split	module	study
0.46044	0.409059	0.774806	0.38786	0	adult	combined
0.489575	0.512354	0.783805	0.41232	1	adult	combined
0.469641	0.463068	0.778984	0.399217	2	adult	combined
0.480607	0.444712	0.784131	0.413206	3	adult	combined
0.475624	0.484375	0.79814	0.451288	4	adult	combined
0.515654	0.484375	0.784413	0.413973	5	adult	combined
0.493066	0.484375	0.816945	0.502405	6	adult	combined
0.508591	0.535332	0.747385	0.313321	7	adult	combined
0.499336	0.476216	0.78148	0.406001	8	adult	combined
0.463857	0.454044	0.779372	0.400271	9	adult	combined
0.439961	0.405128	0.792329	0.43549	10	adult	combined
0.457203	0.427083	0.654785	0.0616082	11	adult	combined
0.483327	0.484375	0.78876	0.425789	12	adult	combined
0.488427	0.513561	0.773256	0.383645	13	adult	combined
0.473326	0.462667	0.764432	0.359661	14	adult	combined
0.486014	0.558036	0.781274	0.405442	15	adult	combined
0.482975	0.484375	0.807677	0.477213	16	adult	combined
0.49097	0.474265	0.825902	0.526751	17	adult	combined
0.494351	0.54375	0.743411	0.302518	18	adult	combined
0.492196	0.441406	0.740784	0.295377	19	adult	combined
0.487099	0.432339	0.727026	0.25798	20	adult	combined
0.498656	0.441406	0.798371	0.451917	21	adult	combined
0.494076	0.45	0.732842	0.27379	22	adult	combined
0.516287	0.484375	0.777907	0.396289	23	adult	combined
0.488809	0.513561	0.784078	0.413062	24	adult	combined
0.493627	0.483871	0.753971	0.331225	25	adult	combined
0.505847	0.461317	0.738473	0.289097	26	adult	combined
0.491495	0.493421	0.738861	0.29015	27	adult	combined
0.472323	0.452148	0.763107	0.356058	28	adult	combined
0.483626	0.506793	0.701163	0.187676	29	adult	combined
0.463092	0.484375	0.818675	0.507107	30	adult	combined
0.509882	0.510954	0.766279	0.364681	31	adult	combined
0.47182	0.50407	0.838435	0.56082	32	adult	combined
0.495927	0.505	0.758728	0.344154	33	adult	combined
0.493437	0.476636	0.76172	0.352289	34	adult	combined
0.524921	0.48948	0.788043	0.423842	35	adult	combined
0.505742	0.511513	0.844961	0.578561	36	adult	combined
0.450534	0.464548	0.760945	0.350182	37	adult	combined
0.532689	0.511513	0.781008	0.404717	38	adult	combined
0.490653	0.396341	0.769767	0.374163	39	adult	combined
0.51968	0.548798	0.796978	0.448129	40	adult	combined
0.51016	0.444712	0.743411	0.302518	41	adult	combined
0.502886	0.462434	0.77093	0.377324	42	adult	combined
0.507674	0.51314	0.812476	0.490256	43	adult	combined
0.48397	0.455729	0.821249	0.514103	44	adult	combined
0.469287	0.483871	0.732274	0.272246	45	adult	combined
0.465244	0.479497	0.79659	0.447076	46	adult	combined
0.500849	0.515437	0.784109	0.413146	47	adult	combined
0.49311	0.524728	0.708625	0.20796	48	adult	combined
0.469365	0.483333	0.802015	0.46182	49	adult	combined
0.47879	0.419444	0.792916	0.437086	50	adult	combined
0.512118	0.495833	0.784025	0.412919	51	adult	combined
0.472384	0.466405	0.808601	0.479724	52	adult	combined
0.494867	0.459526	0.767559	0.36816	53	adult	combined
0.514522	0.484375	0.82093	0.513238	54	adult	combined
0.471655	0.483333	0.689655	0.156395	55	adult	combined
0.501829	0.484375	0.695231	0.171551	56	adult	combined
0.541412	0.503125	0.771318	0.378377	57	adult	combined
0.490949	0.484375	0.694843	0.170497	58	adult	combined
0.460433	0.427083	0.779286	0.400038	59	adult	combined
0.485406	0.479263	0.790391	0.430225	60	adult	combined
0.471744	0.446665	0.74661	0.311214	61	adult	combined
0.459062	0.478163	0.771229	0.378136	62	adult	combined
0.469925	0.448815	0.816841	0.502123	63	adult	combined
0.470169	0.484375	0.822662	0.517945	64	adult	combined
0.473049	0.53125	0.770155	0.375217	65	adult	combined
0.517524	0.474342	0.76482	0.360714	66	adult	combined
0.48725	0.541667	0.784109	0.413146	67	adult	combined
0.504715	0.503375	0.757071	0.33965	68	adult	combined
0.484884	0.471422	0.805502	0.471299	69	adult	combined
0.462055	0.412298	0.75155	0.324644	70	adult	combined
0.528257	0.570312	0.78976	0.428507	71	adult	combined
0.479345	0.467517	0.7253	0.253289	72	adult	combined
0.474553	0.426523	0.692367	0.163768	73	adult	combined
0.467545	0.491534	0.799303	0.454448	74	adult	combined
0.48571	0.484375	0.766576	0.365488	75	adult	combined
0.474253	0.464075	0.783941	0.412691	76	adult	combined
0.515914	0.5625	0.8038	0.466673	77	adult	combined
0.512163	0.557604	0.771019	0.377565	78	adult	combined
0.468055	0.400228	0.804339	0.468139	79	adult	combined
0.469484	0.494387	0.728261	0.261336	80	adult	combined
0.482793	0.530223	0.857807	0.613479	81	adult	combined
0.47395	0.494565	0.752521	0.327283	82	adult	combined
0.507111	0.489668	0.782255	0.408108	83	adult	combined
0.508009	0.484375	0.722093	0.244571	84	adult	combined
0.499336	0.496951	0.764455	0.359722	85	adult	combined
0.496119	0.446646	0.779029	0.399339	86	adult	combined
0.470439	0.467187	0.785659	0.417361	87	adult	combined
0.47678	0.458594	0.810023	0.48359	88	adult	combined
0.471289	0.441121	0.717551	0.232225	89	adult	combined
0.509551	0.499649	0.768307	0.370193	90	adult	combined
0.474389	0.484375	0.788372	0.424736	91	adult	combined
0.499713	0.400399	0.772569	0.381778	92	adult	combined
0.463165	0.484375	0.742924	0.301194	93	adult	combined
0.482853	0.484375	0.825514	0.525697	94	adult	combined
0.492168	0.491282	0.754359	0.332278	95	adult	combined
0.467823	0.508929	0.769767	0.374163	96	adult	combined
0.481467	0.446181	0.697017	0.176406	97	adult	combined
0.469969	0.442477	0.808527	0.479523	98	adult	combined
0.486572	0.513021	0.750291	0.32122	99	adult	combined
0.501425	0.490488	0.758621	0.343863	100	adult	combined
0.439504	0.398438	0.742924	0.301194	101	adult	combined
0.473578	0.463018	0.756107	0.33703	102	adult	combined
0.488388	0.500322	0.746894	0.311988	103	adult	combined
0.527453	0.522104	0.720326	0.239767	104	adult	combined
0.466223	0.418502	0.765413	0.362326	105	adult	combined
0.492169	0.474421	0.775795	0.390548	106	adult	combined
0.496671	0.461957	0.778813	0.39875	107	adult	combined
0.473546	0.47071	0.791166	0.432331	108	adult	combined
0.511011	0.484375	0.746894	0.311988	109	adult	combined
0.484582	0.527344	0.753488	0.329912	110	adult	combined
0.500215	0.484375	0.724874	0.25213	111	adult	combined
0.489111	0.40151	0.760945	0.350182	112	adult	combined
0.492078	0.419922	0.733437	0.275406	113	adult	combined
0.504678	0.441406	0.735248	0.280331	114	adult	combined
0.473559	0.491647	0.77838	0.397576	115	adult	combined
0.539121	0.553309	0.764045	0.358608	116	adult	combined
0.489852	0.470968	0.78458	0.414427	117	adult	combined
0.478992	0.484375	0.794961	0.442647	118	adult	combined
0.469547	0.408314	0.69043	0.158502	119	adult	combined
0.511526	0.484375	0.747287	0.313054	120	adult	combined
0.455698	0.429443	0.759783	0.347023	121	adult	combined
0.478509	0.46875	0.703258	0.193373	122	adult	combined
0.490106	0.504675	0.757364	0.340448	123	adult	combined
0.451109	0.445587	0.747385	0.313321	124	adult	combined
0.420147	0.396341	0.713566	0.221391	125	adult	combined
0.502334	0.547543	0.748935	0.317533	126	adult	combined
0.496301	0.505	0.759798	0.347064	127	adult	combined
0.508778	0.505	0.781311	0.405541	128	adult	combined
0.527031	0.484375	0.739535	0.291982	129	adult	combined
0.510375	0.484375	0.75814	0.342555	130	adult	combined
0.50923	0.492431	0.76482	0.360714	131	adult	combined
0.481171	0.451042	0.737311	0.285938	132	adult	combined
0.483715	0.4375	0.751163	0.32359	133	adult	combined
0.478256	0.425909	0.790391	0.430225	134	adult	combined
0.491175	0.484375	0.767054	0.366788	135	adult	combined
0.437396	0.384572	0.794653	0.44181	136	adult	combined
0.515006	0.554054	0.779372	0.400271	137	adult	combined
0.47963	0.448401	0.762016	0.353091	138	adult	combined
0.475105	0.457167	0.826811	0.529224	139	adult	combined
0.497422	0.402048	0.782086	0.407649	140	adult	combined
0.505168	0.528072	0.684251	0.141706	141	adult	combined
0.46409	0.4375	0.806827	0.474901	142	adult	combined
0.487684	0.484375	0.725543	0.25395	143	adult	combined
0.511624	0.509566	0.805502	0.471299	144	adult	combined
0.510179	0.519849	0.757846	0.341757	145	adult	combined
0.455422	0.487883	0.718326	0.234331	146	adult	combined
0.48672	0.454044	0.715891	0.227713	147	adult	combined
0.51464	0.491848	0.709577	0.210549	148	adult	combined
0.493145	0.506793	0.704537	0.196847	149	adult	combined
0.499133	0.476902	0.772304	0.381058	150	adult	combined
0.53251	0.517489	0.747674	0.314108	151	adult	combined
0.48266	0.466896	0.854151	0.60354	152	adult	combined
0.560605	0.548828	0.817054	0.502702	153	adult	combined
0.507782	0.54625	0.839597	0.56398	154	adult	combined
0.448968	0.406508	0.742348	0.299629	155	adult	combined
0.477002	0.494104	0.812403	0.490059	156	adult	combined
0.514868	0.483871	0.682681	0.137438	157	adult	combined
0.457112	0.427083	0.707639	0.205279	158	adult	combined
0.50614	0.493421	0.765801	0.36338	159	adult	combined
0.506711	0.489605	0.786904	0.420746	160	adult	combined
0.461754	0.484375	0.735944	0.282222	161	adult	combined
0.53181	0.488606	0.8179	0.505001	162	adult	combined
0.51184	0.484375	0.750388	0.321483	163	adult	combined
0.471085	0.410714	0.752617	0.327544	164	adult	combined
0.483968	0.4375	0.717054	0.230874	165	adult	combined
0.492257	0.430099	0.733333	0.275125	166	adult	combined
0.553378	0.5417	0.770632	0.376512	167	adult	combined
0.487245	0.475922	0.827132	0.530095	168	adult	combined
0.497954	0.456587	0.77114	0.377895	169	adult	combined
0.453354	0.390121	0.784025	0.412919	170	adult	combined
0.495412	0.454484	0.770696	0.376686	171	adult	combined
0.509706	0.484375	0.847885	0.586509	172	adult	combined
0.516837	0.464286	0.786962	0.420902	173	adult	combined
0.545059	0.484375	0.707251	0.204225	174	adult	combined
0.445226	0.448815	0.736047	0.2825	175	adult	combined
0.518642	0.484375	0.722934	0.246856	176	adult	combined
0.502873	0.457237	0.759116	0.345208	177	adult	combined
0.468999	0.451741	0.796505	0.446843	178	adult	combined
0.483437	0.446181	0.797208	0.448755	179	adult	combined
0.556053	0.539621	0.76929	0.372866	180	adult	combined
0.487789	0.427976	0.740798	0.295416	181	adult	combined
0.472337	0.497374	0.786879	0.420677	182	adult	combined
0.462869	0.390366	0.743112	0.301706	183	adult	combined
0.497083	0.484375	0.749612	0.319376	184	adult	combined
0.486965	0.484375	0.720047	0.239008	185	adult	combined
0.527464	0.558036	0.732946	0.274071	186	adult	combined
0.477055	0.484375	0.802249	0.462457	187	adult	combined
0.504527	0.432812	0.757564	0.340991	188	adult	combined
0.457595	0.484375	0.777907	0.396289	189	adult	combined
0.488594	0.484375	0.706863	0.203171	190	adult	combined
0.488674	0.484375	0.770485	0.376115	191	adult	combined
0.442019	0.483871	0.762883	0.355448	192	adult	combined
0.493463	0.520621	0.816738	0.501841	193	adult	combined
0.474199	0.484375	0.816065	0.500013	194	adult	combined
0.527382	0.511513	0.737209	0.285661	195	adult	combined
0.483862	0.510954	0.761443	0.351535	196	adult	combined
0.539814	0.506473	0.75155	0.324644	197	adult	combined
0.504905	0.44149	0.767919	0.36914	198	adult	combined
0.477474	0.484375	0.726708	0.257116	199	adult	combined
0.50788	0.533628	0.812476	0.490256	200	adult	combined
0.494458	0.484375	0.772481	0.381538	201	adult	combined
0.491422	0.474459	0.854369	0.604134	202	adult	combined
0.496056	0.468262	0.76938	0.373109	203	adult	combined
0.472619	0.400436	0.810097	0.48379	204	adult	combined
0.491398	0.489691	0.767054	0.366788	205	adult	combined
0.462716	0.38125	0.721598	0.243224	206	adult	combined
0.48874	0.447545	0.801865	0.461413	207	adult	combined
0.47459	0.45	0.808841	0.480375	208	adult	combined
0.51788	0.458594	0.717332	0.23163	209	adult	combined
0.510069	0.485495	0.74816	0.315427	210	adult	combined
0.487801	0.456503	0.830357	0.538863	211	adult	combined
0.506671	0.503359	0.770244	0.375459	212	adult	combined
0.498421	0.524038	0.759891	0.347317	213	adult	combined
0.515823	0.484375	0.813953	0.494273	214	adult	combined
0.494423	0.484375	0.811167	0.486699	215	adult	combined
0.516235	0.501008	0.763199	0.356307	216	adult	combined
0.478664	0.557143	0.697404	0.177459	217	adult	combined
0.526179	0.524038	0.75834	0.343099	218	adult	combined
0.501301	0.526182	0.746118	0.309877	219	adult	combined
0.472044	0.425926	0.720651	0.24065	220	adult	combined
0.498821	0.50842	0.745736	0.30884	221	adult	combined
0.513343	0.511513	0.681801	0.135044	222	adult	combined
0.506316	0.557143	0.786517	0.419693	223	adult	combined
0.484015	0.41276	0.810004	0.483537	224	adult	combined
0.455618	0.395474	0.660465	0.0770485	225	adult	combined
0.566543	0.512706	0.787127	0.421351	226	adult	combined
0.476484	0.498832	0.820155	0.511131	227	adult	combined
0.497318	0.516804	0.765595	0.36282	228	adult	combined
0.476266	0.428543	0.782051	0.407554	229	adult	combined
0.472716	0.483871	0.721038	0.241704	230	adult	combined
0.493752	0.484375	0.764591	0.360093	231	adult	combined
0.4973	0.484375	0.721769	0.243691	232	adult	combined
0.477086	0.478604	0.747772	0.314374	233	adult	combined
0.480199	0.517009	0.76466	0.36028	234	adult	combined
0.500108	0.491324	0.702367	0.19095	235	adult	combined
0.472491	0.46375	0.774544	0.387147	236	adult	combined
0.512478	0.5875	0.799767	0.455711	237	adult	combined
0.476399	0.418746	0.703216	0.193257	238	adult	combined
0.47894	0.492926	0.699341	0.182725	239	adult	combined
0.481152	0.452903	0.750097	0.320693	240	adult	combined
0.485004	0.564583	0.762995	0.355752	241	adult	combined
0.49522	0.470686	0.791925	0.434395	242	adult	combined
0.480664	0.45873	0.744285	0.304895	243	adult	combined
0.499756	0.484375	0.732635	0.273226	244	adult	combined
0.488286	0.461287	0.742724	0.300652	245	adult	combined
0.523847	0.501008	0.750872	0.322799	246	adult	combined
0.458791	0.504616	0.781867	0.407054	247	adult	combined
0.458459	0.400191	0.755814	0.336234	248	adult	combined
0.49968	0.481048	0.708527	0.207695	249	adult	combined
0.471484	0.45463	0.783417	0.411267	250	adult	combined
0.496506	0.490753	0.808601	0.479724	251	adult	combined
0.494693	0.520687	0.791699	0.433779	252	adult	combined
0.482107	0.473751	0.770632	0.376512	253	adult	combined
0.46875	0.479925	0.721426	0.242757	254	adult	combined
0.481266	0.41712	0.766576	0.365488	255	adult	combined
0.46854	0.412666	0.811167	0.486699	256	adult	combined
0.501707	0.452777	0.715614	0.226959	257	adult	combined
0.464745	0.423231	0.767532	0.368086	258	adult	combined
0.515748	0.593596	0.754651	0.333073	259	adult	combined
0.509101	0.484375	0.789535	0.427896	260	adult	combined
0.44643	0.410714	0.790698	0.431057	261	adult	combined
0.501835	0.455729	0.790229	0.429783	262	adult	combined
0.477285	0.429521	0.705814	0.200319	263	adult	combined
0.503754	0.483871	0.794653	0.44181	264	adult	combined
0.499222	0.444712	0.749225	0.318322	265	adult	combined
0.471064	0.457237	0.681008	0.132889	266	adult	combined
0.512591	0.500442	0.736536	0.283831	267	adult	combined
0.517808	0.533138	0.704766	0.19747	268	adult	combined
0.539831	0.512398	0.754461	0.332555	269	adult	combined
0.497948	0.475	0.759597	0.346516	270	adult	combined
0.500263	0.484375	0.751066	0.323328	271	adult	combined
0.503641	0.492727	0.826811	0.529224	272	adult	combined
0.4715	0.438634	0.766007	0.363941	273	adult	combined
0.497857	0.478136	0.795816	0.444969	274	adult	combined
0.466849	0.481018	0.736149	0.282778	275	adult	combined
0.481419	0.535937	0.765801	0.36338	276	adult	combined
0.484502	0.441406	0.814441	0.495598	277	adult	combined
0.520516	0.512163	0.753876	0.330966	278	adult	combined
0.45878	0.467742	0.708915	0.208748	279	adult	combined
0.469164	0.400436	0.765116	0.36152	280	adult	combined
0.468928	0.454044	0.748547	0.31648	281	adult	combined
0.485318	0.483333	0.745448	0.308055	282	adult	combined
0.482034	0.46375	0.767261	0.367351	283	adult	combined
0.526202	0.568559	0.809302	0.48163	284	adult	combined
0.47828	0.435897	0.840512	0.566467	285	adult	combined
0.471766	0.398914	0.808601	0.479724	286	adult	combined
0.488476	0.51875	0.778682	0.398396	287	adult	combined
0.50433	0.552821	0.789616	0.428118	288	adult	combined
0.48581	0.476902	0.712292	0.217927	289	adult	combined
0.454026	0.454911	0.753685	0.330446	290	adult	combined
0.474071	0.398464	0.79659	0.447076	291	adult	combined
0.484737	0.48408	0.781867	0.407054	292	adult	combined
0.485938	0.467742	0.783417	0.411267	293	adult	combined
0.507569	0.425677	0.755909	0.336491	294	adult	combined
0.449336	0.495346	0.801163	0.459504	295	adult	combined
0.502947	0.477113	0.806364	0.473643	296	adult	combined
0.47404	0.38287	0.790391	0.430225	297	adult	combined
0.530486	0.541667	0.804264	0.467933	298	adult	combined
0.471703	0.468262	0.723643	0.248785	299	adult	combined
0.475307	0.502155	0.800775	0.458451	300	adult	combined
0.488876	0.484375	0.750775	0.322537	301	adult	combined
0.48737	0.484375	0.772992	0.382928	302	adult	combined
0.47566	0.466595	0.783941	0.412691	303	adult	combined
0.512298	0.484375	0.778339	0.397462	304	adult	combined
0.526147	0.554054	0.803177	0.46498	305	adult	combined
0.505103	0.484375	0.787209	0.421575	306	adult	combined
0.512938	0.527344	0.797905	0.45065	307	adult	combined
0.496385	0.493421	0.734393	0.278006	308	adult	combined
0.478501	0.461957	0.815534	0.498569	309	adult	combined
0.492188	0.494355	0.754944	0.333868	310	adult	combined
0.450744	0.441067	0.695854	0.173246	311	adult	combined
0.460642	0.405338	0.80031	0.457187	312	adult	combined
0.500889	0.484375	0.858915	0.61649	313	adult	combined
0.466257	0.45	0.74031	0.29409	314	adult	combined
0.496331	0.511513	0.754461	0.332555	315	adult	combined
0.491214	0.472384	0.771739	0.379523	316	adult	combined
0.454591	0.456162	0.823324	0.519746	317	adult	combined
0.496855	0.462819	0.688105	0.152183	318	adult	combined
0.48105	0.488398	0.74816	0.315427	319	adult	combined
0.492784	0.484375	0.799922	0.456133	320	adult	combined
0.491597	0.447545	0.784109	0.413146	321	adult	combined
0.476457	0.438536	0.700504	0.185885	322	adult	combined
0.480796	0.484375	0.745927	0.309358	323	adult	combined
0.471649	0.410714	0.72028	0.239641	324	adult	combined
0.478958	0.41938	0.76076	0.349678	325	adult	combined
0.553108	0.591398	0.74196	0.298576	326	adult	combined
0.48665	0.452941	0.68888	0.154289	327	adult	combined
0.529774	0.53699	0.78303	0.410214	328	adult	combined
0.519593	0.484375	0.804963	0.469835	329	adult	combined
0.482422	0.484375	0.785797	0.417737	330	adult	combined
0.481038	0.579397	0.724913	0.252236	331	adult	combined
0.507831	0.458594	0.744961	0.306733	332	adult	combined
0.478534	0.475546	0.74816	0.315427	333	adult	combined
0.503181	0.503163	0.710516	0.213101	334	adult	combined
0.515711	0.533333	0.76482	0.360714	335	adult	combined
0.496866	0.484375	0.803412	0.465619	336	adult	combined
0.519501	0.5625	0.808915	0.480576	337	adult	combined
0.508306	0.484375	0.676106	0.119563	338	adult	combined
0.472229	0.419922	0.776357	0.392074	339	adult	combined
0.507543	0.441526	0.746222	0.310161	340	adult	combined
0.462147	0.427112	0.786904	0.420746	341	adult	combined
0.480106	0.425781	0.814125	0.494739	342	adult	combined
0.499556	0.500488	0.801938	0.461612	343	adult	combined
0.490799	0.474646	0.775708	0.390312	344	adult	combined
0.48557	0.484375	0.78829	0.424513	345	adult	combined
0.479796	0.463068	0.743023	0.301465	346	adult	combined
0.49115	0.441406	0.813953	0.494273	347	adult	combined
0.51522	0.444712	0.75	0.32043	348	adult	combined
0.515534	0.511513	0.782558	0.408932	349	adult	combined
0.51126	0.513021	0.748835	0.317264	350	adult	combined
0.500291	0.484375	0.720434	0.240062	351	adult	combined
0.50067	0.54937	0.763086	0.356002	352	adult	combined
0.477141	0.476498	0.752809	0.328065	353	adult	combined
0.504705	0.545037	0.756977	0.339394	354	adult	combined
0.489825	0.54625	0.813809	0.493881	355	adult	combined
0.506488	0.435946	0.76425	0.359164	356	adult	combined
0.454721	0.385812	0.698954	0.181672	357	adult	combined
0.462582	0.473548	0.787292	0.421799	358	adult	combined
0.515054	0.470995	0.816738	0.501841	359	adult	combined
0.479029	0.40121	0.730516	0.267466	360	adult	combined
0.490395	0.454044	0.775146	0.388782	361	adult	combined
0.496676	0.463268	0.753211	0.329159	362	adult	combined
0.509064	0.508929	0.727308	0.258746	363	adult	combined
0.488952	0.484375	0.813566	0.49322	364	adult	combined
0.54622	0.54981	0.787984	0.423682	365	adult	combined
0.502977	0.493312	0.742735	0.300682	366	adult	combined
0.486547	0.38125	0.781698	0.406595	367	adult	combined
0.513251	0.526182	0.769051	0.372216	368	adult	combined
0.528956	0.571523	0.748837	0.317269	369	adult	combined
0.474958	0.389668	0.739636	0.292257	370	adult	combined
0.462832	0.480021	0.703603	0.19431	371	adult	combined
0.463498	0.421875	0.73672	0.28433	372	adult	combined
0.496394	0.472316	0.734212	0.277512	373	adult	combined
0.509004	0.447545	0.743012	0.301435	374	adult	combined
0.529158	0.511513	0.740985	0.295924	375	adult	combined
0.473959	0.470052	0.751259	0.323852	376	adult	combined
0.502174	0.484375	0.823484	0.520179	377	adult	combined
0.527507	0.598148	0.829911	0.53765	378	adult	combined
0.499923	0.51751	0.789616	0.428118	379	adult	combined
0.49991	0.526639	0.782171	0.407878	380	adult	combined
0.469738	0.471484	0.712068	0.21732	381	adult	combined
0.469409	0.484375	0.807752	0.477416	382	adult	combined
0.495246	0.490799	0.718326	0.234331	383	adult	combined
0.482174	0.4375	0.722265	0.245039	384	adult	combined
0.52271	0.5875	0.808453	0.479321	385	adult	combined
0.482398	0.429779	0.728155	0.26105	386	adult	combined
0.505139	0.484375	0.776914	0.39359	387	adult	combined
0.480542	0.404689	0.776443	0.39231	388	adult	combined
0.498689	0.445703	0.768127	0.369704	389	adult	combined
0.485442	0.46375	0.736515	0.283774	390	adult	combined
0.515964	0.471799	0.781141	0.405079	391	adult	combined
0.483444	0.449004	0.655172	0.0626614	392	adult	combined
0.476976	0.443452	0.718883	0.235846	393	adult	combined
0.461554	0.390408	0.740798	0.295416	394	adult	combined
0.483623	0.53125	0.772868	0.382592	395	adult	combined
0.51222	0.501466	0.732274	0.272246	396	adult	combined
0.506723	0.484375	0.685559	0.145261	397	adult	combined
0.445311	0.484375	0.767739	0.36865	398	adult	combined
0.515991	0.500561	0.70969	0.210855	399	adult	combined
0.456826	0.423387	0.825311	0.525145	400	adult	combined
0.506003	0.501008	0.757564	0.340991	401	adult	combined
0.492076	0.458594	0.779845	0.401557	402	adult	combined
0.469016	0.455992	0.783165	0.410582	403	adult	combined
0.448277	0.422939	0.740798	0.295416	404	adult	combined
0.482528	0.484375	0.85155	0.596472	405	adult	combined
0.495713	0.484375	0.737291	0.285884	406	adult	combined
0.505762	0.449112	0.724913	0.252236	407	adult	combined
0.510311	0.511811	0.790779	0.431278	408	adult	combined
0.493174	0.483871	0.698179	0.179565	409	adult	combined
0.492514	0.559375	0.793718	0.439269	410	adult	combined
0.461076	0.451042	0.709028	0.209055	411	adult	combined
0.487729	0.45503	0.815432	0.498293	412	adult	combined
0.493588	0.476103	0.76124	0.350984	413	adult	combined
0.476799	0.445014	0.765413	0.362326	414	adult	combined
0.464353	0.424173	0.760558	0.349129	415	adult	combined
0.491364	0.449462	0.683456	0.139544	416	adult	combined
0.428766	0.419244	0.811701	0.48815	417	adult	combined
0.511206	0.506001	0.708915	0.208748	418	adult	combined
0.481992	0.483871	0.738473	0.289097	419	adult	combined
0.5073	0.534985	0.738473	0.289097	420	adult	combined
0.495154	0.44382	0.71938	0.237195	421	adult	combined
0.465885	0.427083	0.817442	0.503756	422	adult	combined
0.448179	0.398438	0.712403	0.218231	423	adult	combined
0.439123	0.372553	0.744375	0.305141	424	adult	combined
0.471932	0.483871	0.732274	0.272246	425	adult	combined
0.481768	0.444991	0.722976	0.24697	426	adult	combined
0.511019	0.546746	0.791941	0.434437	427	adult	combined
0.48117	0.46875	0.755719	0.335976	428	adult	combined
0.492935	0.506162	0.792168	0.435053	429	adult	combined
0.498084	0.519692	0.824419	0.52272	430	adult	combined
0.527231	0.526389	0.720651	0.24065	431	adult	combined
0.501911	0.422047	0.807677	0.477213	432	adult	combined
0.507309	0.484375	0.746026	0.309626	433	adult	combined
0.47115	0.46375	0.744475	0.30541	434	adult	combined
0.462763	0.42608	0.74816	0.315427	435	adult	combined
0.509067	0.510954	0.776571	0.392657	436	adult	combined
0.444268	0.402961	0.786434	0.419468	437	adult	combined
0.500152	0.524038	0.765619	0.362886	438	adult	combined
0.480761	0.45	0.775614	0.390054	439	adult	combined
0.462453	0.395132	0.780535	0.403433	440	adult	combined
0.490461	0.505376	0.785355	0.416533	441	adult	combined
0.494414	0.51875	0.778036	0.396641	442	adult	combined
0.516503	0.484375	0.75097	0.323066	443	adult	combined
0.507586	0.522569	0.765891	0.363627	444	adult	combined
0.489613	0.477312	0.802565	0.463316	445	adult	combined
0.525787	0.512247	0.745638	0.308572	446	adult	combined
0.46806	0.460938	0.745243	0.307498	447	adult	combined
0.474	0.454044	0.74367	0.303222	448	adult	combined
0.488436	0.451855	0.77993	0.401788	449	adult	combined
0.498951	0.484375	0.746703	0.311467	450	adult	combined
0.483992	0.45625	0.81233	0.489861	451	adult	combined
0.47724	0.484375	0.664729	0.0886381	452	adult	combined
0.5025	0.517649	0.70864	0.208002	453	adult	combined
0.454902	0.438147	0.798371	0.451917	454	adult	combined
0.475147	0.410714	0.770874	0.37717	455	adult	combined
0.502003	0.508929	0.720217	0.239472	456	adult	combined
0.50321	0.454044	0.765116	0.36152	457	adult	combined
0.534302	0.524723	0.790779	0.431278	458	adult	combined
0.481488	0.492071	0.79309	0.43756	459	adult	combined
0.480076	0.483333	0.721426	0.242757	460	adult	combined
0.493141	0.494485	0.8045	0.468575	461	adult	combined
0.48321	0.521444	0.769857	0.374405	462	adult	combined
0.468927	0.49125	0.696276	0.174393	463	adult	combined
0.500173	0.507812	0.838184	0.560138	464	adult	combined
0.494394	0.506118	0.830225	0.538505	465	adult	combined
0.494852	0.473852	0.754366	0.332296	466	adult	combined
0.466638	0.469643	0.792168	0.435053	467	adult	combined
0.494883	0.555769	0.78062	0.403664	468	adult	combined
0.517625	0.484344	0.747385	0.313321	469	adult	combined
0.464361	0.505	0.815432	0.498293	470	adult	combined
0.486314	0.484375	0.758821	0.344408	471	adult	combined
0.492794	0.541667	0.692397	0.163849	472	adult	combined
0.465127	0.497374	0.836822	0.556435	473	adult	combined
0.469987	0.448401	0.83508	0.5517	474	adult	combined
0.492565	0.48865	0.685781	0.145863	475	adult	combined
0.50096	0.494806	0.815188	0.497629	476	adult	combined
0.541855	0.505158	0.786129	0.418639	477	adult	combined
0.467291	0.474092	0.77907	0.399449	478	adult	combined
0.50377	0.491106	0.79659	0.447076	479	adult	combined
0.455644	0.495782	0.745835	0.309108	480	adult	combined
0.478637	0.41712	0.785105	0.415854	481	adult	combined
0.48647	0.491691	0.790391	0.430225	482	adult	combined
0.51571	0.514706	0.800466	0.45761	483	adult	combined
0.487672	0.48181	0.794961	0.442647	484	adult	combined
0.499152	0.54625	0.700039	0.184621	485	adult	combined
0.495613	0.516602	0.755039	0.334126	486	adult	combined
0.463289	0.455955	0.825766	0.526384	487	adult	combined
0.497487	0.534472	0.72685	0.257501	488	adult	combined
0.481683	0.503639	0.762495	0.354395	489	adult	combined
0.534447	0.452644	0.79659	0.447076	490	adult	combined
0.506198	0.471582	0.652073	0.0542359	491	adult	combined
0.46192	0.457237	0.75727	0.340192	492	adult	combined
0.497865	0.496366	0.681024	0.132935	493	adult	combined
0.514598	0.4418	0.831199	0.541151	494	adult	combined
0.473191	0.537716	0.738945	0.290379	495	adult	combined
0.478862	0.448191	0.822093	0.516399	496	adult	combined
0.542566	0.523077	0.74351	0.302789	497	adult	combined
0.4837	0.470439	0.765322	0.362079	498	adult	combined
0.500112	0.568527	0.743123	0.301735	499	adult	combined
0.446442	0.460411	0.738509	0.289193	0	adult	phmrc
0.490362	0.444884	0.777324	0.394703	1	adult	phmrc
0.521295	0.484375	0.803681	0.46635	2	adult	phmrc
0.498144	0.483333	0.658325	0.0712306	3	adult	phmrc
0.434299	0.464378	0.727273	0.25865	4	adult	phmrc
0.468839	0.494898	0.808891	0.480512	5	adult	phmrc
0.487193	0.495397	0.758938	0.344725	6	adult	phmrc
0.47608	0.444712	0.764706	0.360404	7	adult	phmrc
0.46471	0.398438	0.776754	0.393154	8	adult	phmrc
0.490367	0.507123	0.814512	0.495791	9	adult	phmrc
0.437651	0.38125	0.739397	0.291608	10	adult	phmrc
0.498762	0.524038	0.73364	0.275959	11	adult	phmrc
0.427133	0.426964	0.74668	0.311406	12	adult	phmrc
0.493198	0.492979	0.78141	0.40581	13	adult	phmrc
0.477072	0.460938	0.736196	0.282907	14	adult	phmrc
0.494246	0.50782	0.741062	0.296134	15	adult	phmrc
0.446567	0.38125	0.694941	0.170764	16	adult	phmrc
0.466394	0.422623	0.721144	0.241991	17	adult	phmrc
0.507029	0.5319	0.744127	0.304464	18	adult	phmrc
0.461747	0.398438	0.708227	0.206878	19	adult	phmrc
0.484235	0.454039	0.787538	0.422469	20	adult	phmrc
0.489974	0.469643	0.761125	0.350671	21	adult	phmrc
0.479478	0.499051	0.824821	0.523815	22	adult	phmrc
0.453234	0.456417	0.796731	0.447459	23	adult	phmrc
0.522143	0.44359	0.770684	0.376655	24	adult	phmrc
0.430079	0.419014	0.799182	0.454121	25	adult	phmrc
0.479908	0.48685	0.822268	0.516873	26	adult	phmrc
0.471232	0.484375	0.790389	0.430217	27	adult	phmrc
0.48056	0.484375	0.808402	0.479182	28	adult	phmrc
0.514335	0.503472	0.802766	0.463863	29	adult	phmrc
0.437385	0.466667	0.810521	0.484943	30	adult	phmrc
0.486359	0.484375	0.768443	0.370562	31	adult	phmrc
0.505661	0.486587	0.801839	0.461341	32	adult	phmrc
0.453881	0.4375	0.761369	0.351335	33	adult	phmrc
0.468292	0.483871	0.875894	0.662644	34	adult	phmrc
0.498989	0.411924	0.779367	0.400257	35	adult	phmrc
0.489584	0.482668	0.703269	0.193401	36	adult	phmrc
0.469496	0.44477	0.713994	0.222555	37	adult	phmrc
0.461539	0.463185	0.828893	0.534884	38	adult	phmrc
0.477566	0.484375	0.765457	0.362447	39	adult	phmrc
0.417655	0.443125	0.638222	0.0165848	40	adult	phmrc
0.4608	0.460577	0.672969	0.111037	41	adult	phmrc
0.482778	0.463377	0.777324	0.394703	42	adult	phmrc
0.488554	0.502801	0.728294	0.261427	43	adult	phmrc
0.414448	0.417738	0.763534	0.357219	44	adult	phmrc
0.477572	0.524203	0.739019	0.290581	45	adult	phmrc
0.447171	0.409081	0.797753	0.450235	46	adult	phmrc
0.493919	0.484375	0.778743	0.398561	47	adult	phmrc
0.507322	0.483333	0.777324	0.394703	48	adult	phmrc
0.502029	0.483871	0.726762	0.257262	49	adult	phmrc
0.477722	0.437552	0.805414	0.47106	50	adult	phmrc
0.472938	0.44382	0.764946	0.361058	51	adult	phmrc
0.503709	0.461538	0.719101	0.236438	52	adult	phmrc
0.480064	0.480835	0.758427	0.343336	53	adult	phmrc
0.503929	0.56129	0.715015	0.225331	54	adult	phmrc
0.508269	0.492724	0.760981	0.350278	55	adult	phmrc
0.456194	0.462891	0.762902	0.355502	56	adult	phmrc
0.457853	0.410714	0.794584	0.44162	57	adult	phmrc
0.471717	0.481111	0.76762	0.368326	58	adult	phmrc
0.475314	0.46875	0.796012	0.445504	59	adult	phmrc
0.463165	0.483871	0.804903	0.469671	60	adult	phmrc
0.447228	0.410714	0.749872	0.320082	61	adult	phmrc
0.483272	0.503722	0.810521	0.484943	62	adult	phmrc
0.470205	0.45	0.781809	0.406895	63	adult	phmrc
0.457882	0.501374	0.747062	0.312443	64	adult	phmrc
0.523896	0.468001	0.803371	0.465506	65	adult	phmrc
0.434192	0.482759	0.792135	0.434964	66	adult	phmrc
0.418219	0.432258	0.752298	0.326677	67	adult	phmrc
0.452198	0.426398	0.677732	0.123986	68	adult	phmrc
0.470642	0.455729	0.760858	0.349946	69	adult	phmrc
0.449573	0.502066	0.766599	0.365549	70	adult	phmrc
0.490341	0.484375	0.629535	-0.00702827	71	adult	phmrc
0.48525	0.434476	0.779254	0.39995	72	adult	phmrc
0.455848	0.523077	0.723698	0.248932	73	adult	phmrc
0.456419	0.448401	0.800613	0.458011	74	adult	phmrc
0.492246	0.484375	0.741671	0.297789	75	adult	phmrc
0.455602	0.484375	0.710271	0.212434	76	adult	phmrc
0.480815	0.418854	0.712168	0.217591	77	adult	phmrc
0.429777	0.372619	0.74617	0.310017	78	adult	phmrc
0.483731	0.475665	0.748212	0.315571	79	adult	phmrc
0.452508	0.495091	0.683861	0.140645	80	adult	phmrc
0.467222	0.428632	0.610629	-0.0584214	81	adult	phmrc
0.493097	0.483871	0.740041	0.293358	82	adult	phmrc
0.474341	0.484375	0.747951	0.314859	83	adult	phmrc
0.481389	0.45614	0.802349	0.46273	84	adult	phmrc
0.421555	0.398438	0.763924	0.35828	85	adult	phmrc
0.446408	0.438255	0.744637	0.305852	86	adult	phmrc
0.468853	0.480665	0.794885	0.442439	87	adult	phmrc
0.491598	0.446014	0.804903	0.469671	88	adult	phmrc
0.513539	0.507123	0.771078	0.377726	89	adult	phmrc
0.503506	0.533482	0.802147	0.46218	90	adult	phmrc
0.488014	0.427083	0.736196	0.282907	91	adult	phmrc
0.507524	0.491691	0.722676	0.246156	92	adult	phmrc
0.474903	0.474313	0.706844	0.203119	93	adult	phmrc
0.411754	0.402174	0.702095	0.19021	94	adult	phmrc
0.500326	0.46402	0.846782	0.583511	95	adult	phmrc
0.479339	0.454044	0.815534	0.498569	96	adult	phmrc
0.489448	0.524705	0.821757	0.515485	97	adult	phmrc
0.514263	0.471799	0.754216	0.331889	98	adult	phmrc
0.424382	0.355469	0.751022	0.323209	99	adult	phmrc
0.46937	0.43176	0.801737	0.461066	100	adult	phmrc
0.469398	0.497252	0.741573	0.297523	101	adult	phmrc
0.458456	0.438817	0.694076	0.168411	102	adult	phmrc
0.478518	0.486129	0.790603	0.430799	103	adult	phmrc
0.484101	0.456395	0.788235	0.424364	104	adult	phmrc
0.504868	0.542663	0.714213	0.22315	105	adult	phmrc
0.484905	0.459293	0.713994	0.222555	106	adult	phmrc
0.479752	0.505	0.77454	0.387136	107	adult	phmrc
0.50118	0.455729	0.794373	0.441049	108	adult	phmrc
0.433986	0.428947	0.741573	0.297523	109	adult	phmrc
0.473083	0.494104	0.774029	0.385746	110	adult	phmrc
0.476122	0.495833	0.780051	0.402117	111	adult	phmrc
0.464066	0.458419	0.764045	0.358608	112	adult	phmrc
0.446111	0.45625	0.780787	0.404117	113	adult	phmrc
0.474649	0.483871	0.704801	0.197565	114	adult	phmrc
0.520433	0.461957	0.727133	0.258272	115	adult	phmrc
0.456938	0.496951	0.791518	0.433286	116	adult	phmrc
0.4479	0.375	0.73071	0.267995	117	adult	phmrc
0.515078	0.438061	0.784875	0.415229	118	adult	phmrc
0.47643	0.4375	0.773122	0.383282	119	adult	phmrc
0.456485	0.480604	0.783963	0.412751	120	adult	phmrc
0.494499	0.503825	0.78192	0.407198	121	adult	phmrc
0.495893	0.484375	0.758304	0.343001	122	adult	phmrc
0.487342	0.470924	0.708738	0.208267	123	adult	phmrc
0.477302	0.467203	0.827375	0.530756	124	adult	phmrc
0.486012	0.470439	0.761125	0.350671	125	adult	phmrc
0.450596	0.447545	0.768012	0.369392	126	adult	phmrc
0.44254	0.4375	0.770961	0.377408	127	adult	phmrc
0.484215	0.495833	0.74604	0.309665	128	adult	phmrc
0.428226	0.354167	0.713483	0.221166	129	adult	phmrc
0.471592	0.45873	0.769152	0.372491	130	adult	phmrc
0.458215	0.473945	0.804392	0.468283	131	adult	phmrc
0.498831	0.457237	0.769427	0.373239	132	adult	phmrc
0.495578	0.488862	0.762513	0.354443	133	adult	phmrc
0.488908	0.431824	0.814607	0.496049	134	adult	phmrc
0.464268	0.474459	0.754736	0.333304	135	adult	phmrc
0.456162	0.431667	0.696118	0.173964	136	adult	phmrc
0.457872	0.421981	0.688458	0.15314	137	adult	phmrc
0.463564	0.405944	0.730848	0.268368	138	adult	phmrc
0.477695	0.421053	0.686254	0.147151	139	adult	phmrc
0.459753	0.400565	0.720123	0.239214	140	adult	phmrc
0.471132	0.481211	0.783963	0.412751	141	adult	phmrc
0.4739	0.502155	0.74093	0.295775	142	adult	phmrc
0.439615	0.372479	0.702247	0.190624	143	adult	phmrc
0.49558	0.541667	0.775844	0.390682	144	adult	phmrc
0.430101	0.365385	0.764706	0.360404	145	adult	phmrc
0.483816	0.441383	0.759959	0.347501	146	adult	phmrc
0.44234	0.484375	0.699898	0.184238	147	adult	phmrc
0.487092	0.454462	0.760981	0.350278	148	adult	phmrc
0.503265	0.5875	0.797649	0.449954	149	adult	phmrc
0.500114	0.504244	0.742594	0.300299	150	adult	phmrc
0.48234	0.484375	0.81716	0.50299	151	adult	phmrc
0.464473	0.439929	0.770174	0.375267	152	adult	phmrc
0.482666	0.472789	0.742084	0.298911	153	adult	phmrc
0.543439	0.564261	0.687787	0.151318	154	adult	phmrc
0.447354	0.384577	0.665304	0.090202	155	adult	phmrc
0.450092	0.405048	0.76699	0.366614	156	adult	phmrc
0.48244	0.4375	0.715892	0.227713	157	adult	phmrc
0.491417	0.524256	0.777835	0.396092	158	adult	phmrc
0.464076	0.47702	0.769152	0.372491	159	adult	phmrc
0.500233	0.47043	0.803371	0.465506	160	adult	phmrc
0.526235	0.558036	0.83955	0.563853	161	adult	phmrc
0.450155	0.4375	0.749106	0.317999	162	adult	phmrc
0.46993	0.486646	0.73953	0.291969	163	adult	phmrc
0.544607	0.531677	0.729826	0.265592	164	adult	phmrc
0.496096	0.50279	0.692111	0.16307	165	adult	phmrc
0.493688	0.451741	0.778345	0.39748	166	adult	phmrc
0.474125	0.42061	0.65526	0.0629008	167	adult	phmrc
0.424687	0.390625	0.752045	0.325988	168	adult	phmrc
0.502908	0.527344	0.644831	0.0345509	169	adult	phmrc
0.480267	0.508173	0.724208	0.250321	170	adult	phmrc
0.45336	0.456653	0.794163	0.440477	171	adult	phmrc
0.466493	0.484375	0.80348	0.465803	172	adult	phmrc
0.461967	0.484375	0.762391	0.354113	173	adult	phmrc
0.447713	0.438596	0.773749	0.384985	174	adult	phmrc
0.476594	0.484375	0.797649	0.449954	175	adult	phmrc
0.49372	0.484375	0.773006	0.382967	176	adult	phmrc
0.454685	0.447945	0.767109	0.366937	177	adult	phmrc
0.462252	0.499737	0.671093	0.105938	178	adult	phmrc
0.457156	0.484375	0.76227	0.353783	179	adult	phmrc
0.451277	0.437109	0.751277	0.3239	180	adult	phmrc
0.503723	0.529212	0.713043	0.219971	181	adult	phmrc
0.456521	0.501008	0.742711	0.300616	182	adult	phmrc
0.462026	0.452148	0.746803	0.311739	183	adult	phmrc
0.485609	0.466595	0.74565	0.308605	184	adult	phmrc
0.45743	0.483871	0.812564	0.490496	185	adult	phmrc
0.485857	0.444712	0.738619	0.289493	186	adult	phmrc
0.463268	0.484375	0.775677	0.390227	187	adult	phmrc
0.449429	0.487321	0.753194	0.329111	188	adult	phmrc
0.491689	0.529969	0.668539	0.0989965	189	adult	phmrc
0.462421	0.484375	0.757157	0.339886	190	adult	phmrc
0.49765	0.508929	0.79908	0.453842	191	adult	phmrc
0.479186	0.45625	0.827621	0.531427	192	adult	phmrc
0.478838	0.526341	0.814096	0.494661	193	adult	phmrc
0.483646	0.434476	0.706544	0.202304	194	adult	phmrc
0.451798	0.450452	0.710486	0.213019	195	adult	phmrc
0.464538	0.456975	0.79254	0.436064	196	adult	phmrc
0.48271	0.492379	0.759448	0.346113	197	adult	phmrc
0.509121	0.546544	0.775281	0.38915	198	adult	phmrc
0.471385	0.453381	0.824131	0.521938	199	adult	phmrc
0.445468	0.364462	0.780787	0.404117	200	adult	phmrc
0.471361	0.483333	0.684372	0.142034	201	adult	phmrc
0.480897	0.431034	0.731969	0.271417	202	adult	phmrc
0.537103	0.50279	0.717425	0.231881	203	adult	phmrc
0.49739	0.469706	0.735955	0.282251	204	adult	phmrc
0.43882	0.45	0.776074	0.391305	205	adult	phmrc
0.459233	0.447311	0.779877	0.401645	206	adult	phmrc
0.476772	0.496256	0.734631	0.278653	207	adult	phmrc
0.476202	0.428157	0.71144	0.215613	208	adult	phmrc
0.511486	0.540588	0.6762	0.119821	209	adult	phmrc
0.489136	0.484375	0.832311	0.544174	210	adult	phmrc
0.468664	0.441762	0.688968	0.154528	211	adult	phmrc
0.458118	0.410714	0.788855	0.426048	212	adult	phmrc
0.472257	0.484375	0.731458	0.270027	213	adult	phmrc
0.490312	0.477312	0.775051	0.388526	214	adult	phmrc
0.479634	0.442568	0.684049	0.141156	215	adult	phmrc
0.479703	0.549411	0.749234	0.318347	216	adult	phmrc
0.458879	0.455189	0.80348	0.465803	217	adult	phmrc
0.486339	0.565789	0.83376	0.548112	218	adult	phmrc
0.493026	0.511513	0.77045	0.376018	219	adult	phmrc
0.463564	0.441567	0.66905	0.100385	220	adult	phmrc
0.476646	0.499358	0.727273	0.25865	221	adult	phmrc
0.493088	0.505859	0.801023	0.459124	222	adult	phmrc
0.444773	0.444593	0.737998	0.287805	223	adult	phmrc
0.455395	0.470052	0.754216	0.331889	224	adult	phmrc
0.503134	0.564111	0.773633	0.384671	225	adult	phmrc
0.470155	0.499321	0.782097	0.407679	226	adult	phmrc
0.521984	0.484375	0.729177	0.263828	227	adult	phmrc
0.440845	0.44884	0.777324	0.394703	228	adult	phmrc
0.49307	0.484375	0.812596	0.490583	229	adult	phmrc
0.471147	0.444712	0.758691	0.344055	230	adult	phmrc
0.510692	0.473018	0.734015	0.276979	231	adult	phmrc
0.500247	0.505565	0.785897	0.418007	232	adult	phmrc
0.436143	0.449203	0.782431	0.408586	233	adult	phmrc
0.440696	0.395897	0.764045	0.358608	234	adult	phmrc
0.451536	0.488311	0.668031	0.0976139	235	adult	phmrc
0.477903	0.483871	0.747702	0.314182	236	adult	phmrc
0.493376	0.503012	0.646217	0.0383175	237	adult	phmrc
0.503682	0.461957	0.79816	0.451343	238	adult	phmrc
0.475303	0.451637	0.848688	0.58869	239	adult	phmrc
0.459525	0.459821	0.729688	0.265217	240	adult	phmrc
0.465414	0.510819	0.85904	0.616831	241	adult	phmrc
0.472668	0.449333	0.743485	0.30272	242	adult	phmrc
0.483204	0.484375	0.779367	0.400257	243	adult	phmrc
0.480973	0.433714	0.723698	0.248932	244	adult	phmrc
0.482496	0.473545	0.765066	0.361384	245	adult	phmrc
0.435087	0.459223	0.729412	0.264465	246	adult	phmrc
0.472751	0.451613	0.741573	0.297523	247	adult	phmrc
0.467561	0.419922	0.652018	0.0540879	248	adult	phmrc
0.501346	0.557143	0.73953	0.291969	249	adult	phmrc
0.473589	0.484375	0.718958	0.236048	250	adult	phmrc
0.500564	0.476902	0.774987	0.388352	251	adult	phmrc
0.500779	0.460938	0.789662	0.428243	252	adult	phmrc
0.488272	0.460079	0.800819	0.458571	253	adult	phmrc
0.460304	0.471582	0.76047	0.34889	254	adult	phmrc
0.484588	0.533482	0.788344	0.424658	255	adult	phmrc
0.496071	0.483871	0.798774	0.453012	256	adult	phmrc
0.476864	0.453313	0.754216	0.331889	257	adult	phmrc
0.440144	0.454257	0.748723	0.316959	258	adult	phmrc
0.449933	0.40121	0.759468	0.346166	259	adult	phmrc
0.495804	0.502574	0.684722	0.142984	260	adult	phmrc
0.488913	0.546875	0.813906	0.494144	261	adult	phmrc
0.46868	0.446461	0.788049	0.423858	262	adult	phmrc
0.487552	0.5	0.709611	0.210642	263	adult	phmrc
0.480355	0.444712	0.696985	0.17632	264	adult	phmrc
0.495165	0.467187	0.734423	0.278087	265	adult	phmrc
0.44008	0.461376	0.771706	0.379432	266	adult	phmrc
0.446244	0.427083	0.73582	0.281885	267	adult	phmrc
0.468166	0.460411	0.841164	0.56824	268	adult	phmrc
0.498853	0.53951	0.740552	0.294746	269	adult	phmrc
0.460677	0.472384	0.811446	0.487457	270	adult	phmrc
0.473058	0.472384	0.768798	0.371528	271	adult	phmrc
0.442233	0.466595	0.852325	0.598578	272	adult	phmrc
0.452675	0.461049	0.752298	0.326677	273	adult	phmrc
0.451381	0.425926	0.742594	0.300299	274	adult	phmrc
0.528998	0.548064	0.811032	0.486331	275	adult	phmrc
0.500747	0.499051	0.687947	0.151752	276	adult	phmrc
0.51339	0.51875	0.758568	0.343719	277	adult	phmrc
0.447303	0.432761	0.673647	0.112879	278	adult	phmrc
0.478807	0.444712	0.821575	0.51499	279	adult	phmrc
0.464295	0.505	0.82377	0.520959	280	adult	phmrc
0.499851	0.484375	0.723045	0.24716	281	adult	phmrc
0.464486	0.4375	0.750256	0.321125	282	adult	phmrc
0.470439	0.468755	0.768641	0.371102	283	adult	phmrc
0.50684	0.521205	0.755238	0.334667	284	adult	phmrc
0.510908	0.521205	0.687787	0.151318	285	adult	phmrc
0.478669	0.475	0.794073	0.440231	286	adult	phmrc
0.48182	0.454044	0.733776	0.276329	287	adult	phmrc
0.478463	0.484375	0.677403	0.12309	288	adult	phmrc
0.51791	0.471376	0.741309	0.296804	289	adult	phmrc
0.458081	0.429353	0.792135	0.434964	290	adult	phmrc
0.501813	0.574049	0.851151	0.595386	291	adult	phmrc
0.480372	0.6	0.693565	0.167023	292	adult	phmrc
0.515418	0.49256	0.834951	0.551352	293	adult	phmrc
0.439074	0.419922	0.781809	0.406895	294	adult	phmrc
0.482239	0.529681	0.757406	0.34056	295	adult	phmrc
0.443449	0.38125	0.828221	0.533056	296	adult	phmrc
0.469536	0.483333	0.700715	0.186459	297	adult	phmrc
0.421196	0.40121	0.753705	0.3305	298	adult	phmrc
0.440522	0.430099	0.764615	0.360158	299	adult	phmrc
0.499128	0.513797	0.764556	0.359996	300	adult	phmrc
0.470042	0.390625	0.716403	0.229102	301	adult	phmrc
0.526957	0.494485	0.747573	0.313832	302	adult	phmrc
0.506734	0.459748	0.758427	0.343336	303	adult	phmrc
0.49568	0.483333	0.71859	0.235049	304	adult	phmrc
0.47529	0.510526	0.809499	0.482166	305	adult	phmrc
0.445866	0.419922	0.751279	0.323907	306	adult	phmrc
0.4313	0.4375	0.764946	0.361058	307	adult	phmrc
0.526809	0.503722	0.759959	0.347501	308	adult	phmrc
0.460462	0.462387	0.757406	0.34056	309	adult	phmrc
0.49013	0.469357	0.8186	0.506903	310	adult	phmrc
0.47022	0.435731	0.747062	0.312443	311	adult	phmrc
0.486467	0.517489	0.713337	0.220768	312	adult	phmrc
0.469749	0.451051	0.756895	0.339172	313	adult	phmrc
0.472013	0.516602	0.681538	0.134332	314	adult	phmrc
0.477392	0.481365	0.785495	0.416916	315	adult	phmrc
0.490275	0.503595	0.75383	0.330842	316	adult	phmrc
0.443698	0.474062	0.761369	0.351335	317	adult	phmrc
0.475475	0.410691	0.69714	0.176741	318	adult	phmrc
0.440785	0.410714	0.785897	0.418007	319	adult	phmrc
0.436928	0.444628	0.699694	0.183682	320	adult	phmrc
0.430695	0.402961	0.766479	0.365225	321	adult	phmrc
0.4476	0.388356	0.780388	0.403033	322	adult	phmrc
0.497633	0.480076	0.752809	0.328065	323	adult	phmrc
0.438273	0.464286	0.695608	0.172576	324	adult	phmrc
0.491874	0.484375	0.77738	0.394855	325	adult	phmrc
0.478481	0.440179	0.729177	0.263828	326	adult	phmrc
0.473911	0.490846	0.740552	0.294746	327	adult	phmrc
0.486644	0.50576	0.739754	0.292578	328	adult	phmrc
0.458794	0.558036	0.724949	0.252334	329	adult	phmrc
0.487544	0.523077	0.805924	0.472448	330	adult	phmrc
0.471082	0.457237	0.737353	0.286052	331	adult	phmrc
0.512317	0.552995	0.837079	0.557134	332	adult	phmrc
0.453658	0.484375	0.677568	0.123538	333	adult	phmrc
0.431428	0.465827	0.802658	0.46357	334	adult	phmrc
0.490602	0.457237	0.847648	0.585865	335	adult	phmrc
0.48316	0.436035	0.743472	0.302683	336	adult	phmrc
0.479933	0.45	0.810062	0.483694	337	adult	phmrc
0.504099	0.569225	0.778005	0.396555	338	adult	phmrc
0.46997	0.494911	0.660878	0.078172	339	adult	phmrc
0.511563	0.504389	0.798264	0.451623	340	adult	phmrc
0.498555	0.556818	0.822927	0.518667	341	adult	phmrc
0.508811	0.484375	0.731732	0.270773	342	adult	phmrc
0.481277	0.484375	0.785056	0.415722	343	adult	phmrc
0.467564	0.484375	0.729412	0.264465	344	adult	phmrc
0.504079	0.470289	0.783453	0.411363	345	adult	phmrc
0.478799	0.459821	0.76188	0.352724	346	adult	phmrc
0.462435	0.411121	0.783963	0.412751	347	adult	phmrc
0.486509	0.524601	0.797954	0.450782	348	adult	phmrc
0.475159	0.522353	0.754341	0.33223	349	adult	phmrc
0.457655	0.45873	0.719101	0.236438	350	adult	phmrc
0.464851	0.484375	0.803781	0.466622	351	adult	phmrc
0.471747	0.446948	0.793667	0.439129	352	adult	phmrc
0.483017	0.516336	0.790603	0.430799	353	adult	phmrc
0.464333	0.459293	0.744637	0.305852	354	adult	phmrc
0.470836	0.484375	0.680123	0.130483	355	adult	phmrc
0.466213	0.473852	0.734798	0.279107	356	adult	phmrc
0.455854	0.46402	0.819203	0.508544	357	adult	phmrc
0.448307	0.459848	0.775792	0.390538	358	adult	phmrc
0.456086	0.555496	0.674025	0.113907	359	adult	phmrc
0.506005	0.484375	0.799182	0.454121	360	adult	phmrc
0.489379	0.416588	0.793156	0.43774	361	adult	phmrc
0.491678	0.484375	0.709249	0.209656	362	adult	phmrc
0.470038	0.405048	0.776356	0.392073	363	adult	phmrc
0.481807	0.502155	0.787832	0.423268	364	adult	phmrc
0.511965	0.527447	0.851379	0.596006	365	adult	phmrc
0.493015	0.513725	0.705822	0.200342	366	adult	phmrc
0.517668	0.525625	0.734527	0.278369	367	adult	phmrc
0.476203	0.444712	0.764045	0.358608	368	adult	phmrc
0.509504	0.522104	0.787724	0.422973	369	adult	phmrc
0.466816	0.365385	0.763924	0.35828	370	adult	phmrc
0.475134	0.484375	0.72262	0.246004	371	adult	phmrc
0.455543	0.523573	0.792646	0.436352	372	adult	phmrc
0.498797	0.514706	0.828645	0.534207	373	adult	phmrc
0.509913	0.492196	0.760981	0.350278	374	adult	phmrc
0.468919	0.466667	0.778345	0.39748	375	adult	phmrc
0.468461	0.43176	0.757669	0.341275	376	adult	phmrc
0.540944	0.484375	0.793051	0.437453	377	adult	phmrc
0.467872	0.483333	0.74668	0.311406	378	adult	phmrc
0.489635	0.492828	0.640082	0.0216409	379	adult	phmrc
0.510161	0.54387	0.759714	0.346834	380	adult	phmrc
0.482164	0.506342	0.769152	0.372491	381	adult	phmrc
0.510363	0.501075	0.761491	0.351666	382	adult	phmrc
0.474183	0.484375	0.742463	0.299942	383	adult	phmrc
0.436935	0.393382	0.746673	0.311387	384	adult	phmrc
0.476558	0.437657	0.801328	0.459953	385	adult	phmrc
0.494008	0.550725	0.793156	0.43774	386	adult	phmrc
0.460149	0.454044	0.767775	0.368747	387	adult	phmrc
0.474389	0.487406	0.790092	0.429411	388	adult	phmrc
0.497863	0.509184	0.811542	0.487719	389	adult	phmrc
0.53213	0.503297	0.738217	0.288401	390	adult	phmrc
0.447837	0.475262	0.787538	0.422469	391	adult	phmrc
0.471993	0.529871	0.735309	0.280496	392	adult	phmrc
0.481546	0.490323	0.758427	0.343336	393	adult	phmrc
0.441251	0.484375	0.743485	0.30272	394	adult	phmrc
0.541095	0.538651	0.750256	0.321125	395	adult	phmrc
0.44557	0.454339	0.744507	0.305498	396	adult	phmrc
0.466459	0.484375	0.810838	0.485806	397	adult	phmrc
0.474759	0.495968	0.805414	0.47106	398	adult	phmrc
0.490964	0.462891	0.801226	0.459677	399	adult	phmrc
0.475595	0.484375	0.797546	0.449673	400	adult	phmrc
0.480364	0.474826	0.748849	0.317301	401	adult	phmrc
0.449276	0.410714	0.794373	0.441049	402	adult	phmrc
0.487733	0.484375	0.748209	0.315561	403	adult	phmrc
0.493888	0.485236	0.743616	0.303076	404	adult	phmrc
0.530283	0.56754	0.794584	0.44162	405	adult	phmrc
0.47375	0.483871	0.751788	0.325289	406	adult	phmrc
0.486995	0.483333	0.736466	0.28364	407	adult	phmrc
0.467649	0.446937	0.700204	0.185071	408	adult	phmrc
0.508145	0.45	0.720491	0.240215	409	adult	phmrc
0.435077	0.416403	0.729826	0.265592	410	adult	phmrc
0.467451	0.427979	0.694274	0.168951	411	adult	phmrc
0.452303	0.4298	0.731359	0.269757	412	adult	phmrc
0.498555	0.484375	0.710782	0.213823	413	adult	phmrc
0.482581	0.473028	0.748212	0.315571	414	adult	phmrc
0.438183	0.483333	0.719101	0.236438	415	adult	phmrc
0.480826	0.45977	0.690501	0.158693	416	adult	phmrc
0.453794	0.424419	0.717791	0.232878	417	adult	phmrc
0.502551	0.552222	0.752809	0.328065	418	adult	phmrc
0.484388	0.503722	0.742084	0.298911	419	adult	phmrc
0.533777	0.534656	0.714505	0.223943	420	adult	phmrc
0.463717	0.536811	0.78045	0.403202	421	adult	phmrc
0.430495	0.432065	0.769545	0.373559	422	adult	phmrc
0.470818	0.435167	0.745659	0.308629	423	adult	phmrc
0.486538	0.476881	0.810521	0.484943	424	adult	phmrc
0.42214	0.410714	0.712315	0.21799	425	adult	phmrc
0.491405	0.487506	0.78192	0.407198	426	adult	phmrc
0.48032	0.491343	0.803581	0.466077	427	adult	phmrc
0.51554	0.489919	0.846193	0.58191	428	adult	phmrc
0.485824	0.484375	0.708738	0.208267	429	adult	phmrc
0.447401	0.454378	0.748212	0.315571	430	adult	phmrc
0.478564	0.410714	0.79816	0.451343	431	adult	phmrc
0.499007	0.536892	0.773006	0.382967	432	adult	phmrc
0.489019	0.442	0.675689	0.118433	433	adult	phmrc
0.474335	0.470289	0.643003	0.0295817	434	adult	phmrc
0.530358	0.519235	0.717058	0.230885	435	adult	phmrc
0.515237	0.530303	0.765066	0.361384	436	adult	phmrc
0.484006	0.457933	0.801535	0.460515	437	adult	phmrc
0.455423	0.477048	0.793156	0.43774	438	adult	phmrc
0.468498	0.544803	0.687436	0.150363	439	adult	phmrc
0.47	0.445062	0.797242	0.448847	440	adult	phmrc
0.457677	0.508449	0.761491	0.351666	441	adult	phmrc
0.475554	0.509122	0.721655	0.243379	442	adult	phmrc
0.448109	0.38125	0.745148	0.307241	443	adult	phmrc
0.438239	0.457237	0.770332	0.375699	444	adult	phmrc
0.47273	0.452806	0.79816	0.451343	445	adult	phmrc
0.466145	0.432812	0.771238	0.378162	446	adult	phmrc
0.470901	0.444712	0.815708	0.499044	447	adult	phmrc
0.467391	0.45	0.796827	0.447719	448	adult	phmrc
0.474444	0.480769	0.803681	0.46635	449	adult	phmrc
0.442506	0.459821	0.733129	0.274569	450	adult	phmrc
0.498728	0.53125	0.671436	0.10687	451	adult	phmrc
0.458087	0.423597	0.756895	0.339172	452	adult	phmrc
0.517571	0.465278	0.804092	0.467467	453	adult	phmrc
0.566812	0.536782	0.735444	0.280863	454	adult	phmrc
0.445218	0.483871	0.730337	0.26698	455	adult	phmrc
0.467155	0.45	0.807377	0.476397	456	adult	phmrc
0.513807	0.484375	0.79571	0.444682	457	adult	phmrc
0.487495	0.506482	0.809499	0.482166	458	adult	phmrc
0.499486	0.502673	0.810521	0.484943	459	adult	phmrc
0.507466	0.501746	0.717058	0.230885	460	adult	phmrc
0.501742	0.53882	0.761125	0.350671	461	adult	phmrc
0.480464	0.516602	0.732106	0.27179	462	adult	phmrc
0.493779	0.467187	0.779939	0.401811	463	adult	phmrc
0.496852	0.484375	0.806336	0.473567	464	adult	phmrc
0.452361	0.490195	0.799796	0.455788	465	adult	phmrc
0.472868	0.463936	0.726251	0.255874	466	adult	phmrc
0.494844	0.507974	0.756895	0.339172	467	adult	phmrc
0.471689	0.545037	0.741803	0.298149	468	adult	phmrc
0.473359	0.471933	0.703779	0.194789	469	adult	phmrc
0.494819	0.452941	0.786006	0.418304	470	adult	phmrc
0.467761	0.443492	0.786006	0.418304	471	adult	phmrc
0.48268	0.466595	0.722904	0.246775	472	adult	phmrc
0.486504	0.452148	0.707928	0.206067	473	adult	phmrc
0.483491	0.484375	0.806847	0.474956	474	adult	phmrc
0.503378	0.575	0.750255	0.321124	475	adult	phmrc
0.478223	0.533122	0.788049	0.423858	476	adult	phmrc
0.473019	0.46596	0.750128	0.320777	477	adult	phmrc
0.463258	0.473166	0.794073	0.440231	478	adult	phmrc
0.49487	0.510593	0.765337	0.362121	479	adult	phmrc
0.452526	0.389391	0.747062	0.312443	480	adult	phmrc
0.499773	0.484375	0.711293	0.215212	481	adult	phmrc
0.422647	0.371189	0.74617	0.310017	482	adult	phmrc
0.49141	0.476601	0.824821	0.523815	483	adult	phmrc
0.464285	0.462682	0.78141	0.40581	484	adult	phmrc
0.47174	0.466595	0.823108	0.519159	485	adult	phmrc
0.450815	0.427083	0.799898	0.456065	486	adult	phmrc
0.4657	0.46402	0.8238	0.521038	487	adult	phmrc
0.457262	0.433539	0.764826	0.360731	488	adult	phmrc
0.50426	0.51648	0.778856	0.398868	489	adult	phmrc
0.477019	0.444169	0.666496	0.0934433	490	adult	phmrc
0.484232	0.462683	0.684883	0.143422	491	adult	phmrc
0.465049	0.470806	0.746292	0.310349	492	adult	phmrc
0.480485	0.433714	0.771706	0.379432	493	adult	phmrc
0.490693	0.484375	0.723045	0.24716	494	adult	phmrc
0.439808	0.42913	0.836568	0.555746	495	adult	phmrc
0.449985	0.464414	0.825332	0.525203	496	adult	phmrc
0.488937	0.514706	0.83998	0.565019	497	adult	phmrc
0.526944	0.521875	0.703476	0.193966	498	adult	phmrc
0.478233	0.47927	0.747315	0.31313	499	adult	phmrc

## Sheet: child-accuracy
mean_ccc	median_ccc	csmf_accuracy	cccsmf_accuracy	split	module	study
0.568905	0.481203	0.82047	0.511986	0	child	combined
0.491584	0.447368	0.72605	0.255328	1	child	combined
0.505203	0.445144	0.696309	0.174482	2	child	combined
0.520956	0.532164	0.758389	0.343234	3	child	combined
0.491967	0.546559	0.667785	0.0969466	4	child	combined
0.516957	0.487535	0.75	0.32043	5	child	combined
0.468168	0.296296	0.672819	0.110629	6	child	combined
0.547696	0.685	0.79798	0.450852	7	child	combined
0.423778	0.357041	0.756711	0.338673	8	child	combined
0.607807	0.658356	0.755034	0.334112	9	child	combined
0.514421	0.475	0.826599	0.528648	10	child	combined
0.591937	0.535556	0.714765	0.224651	11	child	combined
0.566456	0.55	0.80303	0.464581	12	child	combined
0.528842	0.505777	0.729866	0.265699	13	child	combined
0.454813	0.310989	0.691275	0.160799	14	child	combined
0.478454	0.4	0.82521	0.524872	15	child	combined
0.548502	0.53484	0.719799	0.238334	16	child	combined
0.531501	0.495588	0.793277	0.438069	17	child	combined
0.4942	0.475	0.73569	0.281532	18	child	combined
0.515319	0.475	0.785473	0.416855	19	child	combined
0.498116	0.475	0.798319	0.451775	20	child	combined
0.510861	0.418546	0.807047	0.475499	21	child	combined
0.53874	0.553106	0.709732	0.210969	22	child	combined
0.566911	0.575036	0.718121	0.233773	23	child	combined
0.466575	0.37	0.648739	0.045175	24	child	combined
0.490975	0.45	0.681818	0.135092	25	child	combined
0.545329	0.411364	0.685714	0.145683	26	child	combined
0.56237	0.65	0.690756	0.159388	27	child	combined
0.526585	0.461538	0.737374	0.286108	28	child	combined
0.49876	0.511207	0.779832	0.401521	29	child	combined
0.48183	0.432133	0.753356	0.329551	30	child	combined
0.519954	0.416667	0.826825	0.529262	31	child	combined
0.516375	0.472222	0.713087	0.22009	32	child	combined
0.51676	0.475	0.816498	0.501191	33	child	combined
0.554325	0.497428	0.823826	0.521108	34	child	combined
0.525254	0.491935	0.727273	0.25865	35	child	combined
0.543699	0.533333	0.798319	0.451775	36	child	combined
0.482625	0.434615	0.715966	0.227917	37	child	combined
0.545486	0.576827	0.721477	0.242895	38	child	combined
0.495342	0.497608	0.791946	0.434451	39	child	combined
0.53996	0.466572	0.807047	0.475499	40	child	combined
0.515924	0.557895	0.747475	0.313565	41	child	combined
0.596984	0.7	0.765993	0.363904	42	child	combined
0.527672	0.6266	0.805369	0.470938	43	child	combined
0.625934	0.666667	0.785235	0.416208	44	child	combined
0.516896	0.473684	0.763423	0.356917	45	child	combined
0.5524	0.65	0.705882	0.200505	46	child	combined
0.447227	0.351471	0.704202	0.195937	47	child	combined
0.516416	0.475	0.831933	0.543146	48	child	combined
0.506456	0.520202	0.699664	0.183603	49	child	combined
0.591537	0.608932	0.838655	0.56142	50	child	combined
0.532905	0.559	0.684564	0.142555	51	child	combined
0.571481	0.52931	0.808403	0.479186	52	child	combined
0.528398	0.557895	0.801681	0.460912	53	child	combined
0.51276	0.530788	0.77349	0.384282	54	child	combined
0.569405	0.55	0.682353	0.136546	55	child	combined
0.419602	0.475	0.72605	0.255328	56	child	combined
0.540147	0.580592	0.800336	0.457256	57	child	combined
0.55169	0.494737	0.786913	0.420769	58	child	combined
0.59419	0.662406	0.785235	0.416208	59	child	combined
0.485327	0.553191	0.72605	0.255328	60	child	combined
0.598441	0.553191	0.778151	0.396953	61	child	combined
0.520494	0.484211	0.704698	0.197286	62	child	combined
0.484742	0.475	0.751701	0.325052	63	child	combined
0.48464	0.58	0.8	0.456344	64	child	combined
0.606273	0.577778	0.802013	0.461817	65	child	combined
0.509102	0.53002	0.746644	0.311308	66	child	combined
0.525586	0.519277	0.793277	0.438069	67	child	combined
0.459092	0.559677	0.787162	0.421447	68	child	combined
0.48352	0.475	0.769748	0.37411	69	child	combined
0.528923	0.570175	0.822148	0.516547	70	child	combined
0.448929	0.475	0.759664	0.346699	71	child	combined
0.501514	0.510593	0.724832	0.252016	72	child	combined
0.519101	0.472222	0.812081	0.489182	73	child	combined
0.498046	0.523464	0.708054	0.206408	74	child	combined
0.494601	0.545946	0.826014	0.527056	75	child	combined
0.514871	0.44	0.802698	0.463678	76	child	combined
0.549381	0.615	0.841751	0.569834	77	child	combined
0.552138	0.60625	0.769748	0.37411	78	child	combined
0.495294	0.475	0.731092	0.269033	79	child	combined
0.525191	0.564843	0.875839	0.662495	80	child	combined
0.599827	0.71125	0.791597	0.433501	81	child	combined
0.496776	0.541818	0.805042	0.470049	82	child	combined
0.496224	0.476576	0.832215	0.543912	83	child	combined
0.487164	0.55	0.707563	0.205074	84	child	combined
0.531219	0.546111	0.805369	0.470938	85	child	combined
0.542723	0.37	0.729412	0.264465	86	child	combined
0.559165	0.558745	0.802013	0.461817	87	child	combined
0.566533	0.548872	0.798658	0.452695	88	child	combined
0.503206	0.4	0.843434	0.57441	89	child	combined
0.557974	0.475	0.818182	0.505767	90	child	combined
0.530109	0.65	0.67563	0.118272	91	child	combined
0.517795	0.52931	0.761345	0.351267	92	child	combined
0.491194	0.496	0.853782	0.602537	93	child	combined
0.504887	0.55	0.771044	0.377632	94	child	combined
0.515357	0.430447	0.805369	0.470938	95	child	combined
0.526716	0.533333	0.672269	0.109135	96	child	combined
0.553753	0.528571	0.784874	0.415227	97	child	combined
0.429693	0.321538	0.698653	0.180854	98	child	combined
0.526513	0.475	0.67563	0.118272	99	child	combined
0.541348	0.550239	0.739933	0.293064	100	child	combined
0.505831	0.505882	0.762626	0.354751	101	child	combined
0.509511	0.482836	0.853782	0.602537	102	child	combined
0.514726	0.486842	0.79698	0.448134	103	child	combined
0.477225	0.4	0.794958	0.442638	104	child	combined
0.502355	0.483828	0.677852	0.124312	105	child	combined
0.495378	0.563063	0.805369	0.470938	106	child	combined
0.537885	0.567647	0.735245	0.28032	107	child	combined
0.498359	0.475	0.737374	0.286108	108	child	combined
0.548029	0.495169	0.832215	0.543912	109	child	combined
0.496336	0.46383	0.854975	0.60578	110	child	combined
0.513497	0.475	0.877104	0.665935	111	child	combined
0.476797	0.366667	0.808725	0.48006	112	child	combined
0.464945	0.412955	0.77349	0.384282	113	child	combined
0.567392	0.596154	0.69697	0.176278	114	child	combined
0.49668	0.511628	0.717647	0.232485	115	child	combined
0.539426	0.522727	0.702521	0.191368	116	child	combined
0.511405	0.437037	0.79698	0.448134	117	child	combined
0.556559	0.494444	0.791597	0.433501	118	child	combined
0.483076	0.366667	0.662752	0.083264	119	child	combined
0.478487	0.543478	0.826891	0.52944	120	child	combined
0.558422	0.573437	0.798319	0.451775	121	child	combined
0.560086	0.62	0.694631	0.169921	122	child	combined
0.513278	0.496	0.768067	0.369541	123	child	combined
0.551691	0.594017	0.766779	0.366038	124	child	combined
0.511394	0.533333	0.781145	0.40509	125	child	combined
0.554097	0.565182	0.708054	0.206408	126	child	combined
0.470888	0.505681	0.855705	0.607765	127	child	combined
0.492706	0.466937	0.744966	0.306747	128	child	combined
0.526429	0.396809	0.719328	0.237054	129	child	combined
0.470193	0.452174	0.719328	0.237054	130	child	combined
0.554213	0.586171	0.728188	0.261138	131	child	combined
0.472303	0.336842	0.709949	0.211561	132	child	combined
0.499506	0.488462	0.715488	0.226617	133	child	combined
0.579643	0.649123	0.763423	0.356917	134	child	combined
0.467782	0.416667	0.691275	0.160799	135	child	combined
0.510553	0.665909	0.762626	0.354751	136	child	combined
0.562094	0.572222	0.831933	0.543146	137	child	combined
0.471415	0.475	0.794958	0.442638	138	child	combined
0.498469	0.547917	0.872269	0.652791	139	child	combined
0.537795	0.566735	0.736577	0.283943	140	child	combined
0.625084	0.648148	0.818792	0.507425	141	child	combined
0.458044	0.4	0.721008	0.241622	142	child	combined
0.504784	0.449275	0.765101	0.361477	143	child	combined
0.5562	0.58	0.795953	0.445342	144	child	combined
0.537444	0.58	0.859797	0.61889	145	child	combined
0.503603	0.44	0.799325	0.45451	146	child	combined
0.517544	0.609229	0.833893	0.548473	147	child	combined
0.406365	0.40625	0.780201	0.402525	148	child	combined
0.443854	0.344828	0.682886	0.137995	149	child	combined
0.554058	0.555769	0.784512	0.414242	150	child	combined
0.577914	0.696053	0.819562	0.509517	151	child	combined
0.460403	0.383388	0.795302	0.443573	152	child	combined
0.503839	0.520243	0.796639	0.447207	153	child	combined
0.538794	0.579784	0.827181	0.53023	154	child	combined
0.552275	0.626272	0.765101	0.361477	155	child	combined
0.538996	0.567647	0.779832	0.401521	156	child	combined
0.583517	0.591667	0.828571	0.534009	157	child	combined
0.44275	0.391667	0.647059	0.0406064	158	child	combined
0.473059	0.489164	0.677852	0.124312	159	child	combined
0.564612	0.5625	0.861953	0.624749	160	child	combined
0.526029	0.592105	0.694631	0.169921	161	child	combined
0.534567	0.569378	0.761745	0.352356	162	child	combined
0.507423	0.452888	0.768456	0.370599	163	child	combined
0.522537	0.48617	0.811448	0.487462	164	child	combined
0.551708	0.472222	0.771812	0.379721	165	child	combined
0.473467	0.449761	0.828859	0.534791	166	child	combined
0.559497	0.525	0.854027	0.603204	167	child	combined
0.592329	0.648148	0.825503	0.525669	168	child	combined
0.571173	0.595728	0.746644	0.311308	169	child	combined
0.601967	0.687262	0.855705	0.607765	170	child	combined
0.585715	0.68515	0.760067	0.347795	171	child	combined
0.604866	0.629897	0.808081	0.47831	172	child	combined
0.54866	0.519537	0.813758	0.493743	173	child	combined
0.531938	0.486667	0.737374	0.286108	174	child	combined
0.54637	0.520124	0.755034	0.334112	175	child	combined
0.550856	0.473684	0.793624	0.439012	176	child	combined
0.531507	0.489164	0.768456	0.370599	177	child	combined
0.539093	0.511786	0.736577	0.283943	178	child	combined
0.517083	0.522727	0.686869	0.148821	179	child	combined
0.497334	0.450231	0.666107	0.0923858	180	child	combined
0.502702	0.452888	0.785235	0.416208	181	child	combined
0.583192	0.586364	0.736134	0.282739	182	child	combined
0.480409	0.4	0.721008	0.241622	183	child	combined
0.46843	0.51866	0.768456	0.370599	184	child	combined
0.526322	0.384259	0.72651	0.256577	185	child	combined
0.451807	0.473684	0.758389	0.343234	186	child	combined
0.4717	0.477096	0.847315	0.58496	187	child	combined
0.547767	0.522727	0.878378	0.669398	188	child	combined
0.536616	0.392105	0.789916	0.428932	189	child	combined
0.565311	0.65	0.829966	0.537801	190	child	combined
0.525721	0.570455	0.695798	0.173094	191	child	combined
0.481056	0.445833	0.779832	0.401521	192	child	combined
0.576891	0.574684	0.810084	0.483755	193	child	combined
0.507704	0.532164	0.671141	0.106068	194	child	combined
0.500789	0.479716	0.691275	0.160799	195	child	combined
0.52416	0.618182	0.690756	0.159388	196	child	combined
0.517045	0.493333	0.783557	0.411647	197	child	combined
0.41718	0.383459	0.776846	0.393404	198	child	combined
0.574857	0.58913	0.856902	0.61102	199	child	combined
0.539693	0.473684	0.808725	0.48006	200	child	combined
0.538469	0.472222	0.677852	0.124312	201	child	combined
0.426241	0.437961	0.780201	0.402525	202	child	combined
0.505764	0.450231	0.848993	0.589521	203	child	combined
0.505846	0.55	0.695286	0.171702	204	child	combined
0.531198	0.475	0.794613	0.4417	205	child	combined
0.573433	0.552459	0.784874	0.415227	206	child	combined
0.528014	0.51875	0.809444	0.482014	207	child	combined
0.495291	0.475	0.718855	0.235769	208	child	combined
0.528423	0.465455	0.780776	0.404087	209	child	combined
0.505606	0.404054	0.793277	0.438069	210	child	combined
0.498719	0.473684	0.711409	0.215529	211	child	combined
0.539963	0.55	0.788235	0.424364	212	child	combined
0.448287	0.419293	0.780201	0.402525	213	child	combined
0.537422	0.475	0.840067	0.565258	214	child	combined
0.480248	0.555556	0.753356	0.329551	215	child	combined
0.541466	0.587701	0.686242	0.147116	216	child	combined
0.521096	0.463188	0.697987	0.179042	217	child	combined
0.528621	0.515483	0.72651	0.256577	218	child	combined
0.510352	0.555294	0.737374	0.286108	219	child	combined
0.538684	0.58	0.868908	0.643654	220	child	combined
0.543781	0.520202	0.800336	0.457256	221	child	combined
0.529756	0.475	0.751261	0.323856	222	child	combined
0.516539	0.473684	0.732773	0.273602	223	child	combined
0.419777	0.334485	0.825503	0.525669	224	child	combined
0.554148	0.58	0.828283	0.533224	225	child	combined
0.542179	0.65	0.835017	0.551529	226	child	combined
0.602363	0.55	0.840336	0.565989	227	child	combined
0.495007	0.486216	0.802013	0.461817	228	child	combined
0.501386	0.567647	0.787879	0.423395	229	child	combined
0.54116	0.55	0.707563	0.205074	230	child	combined
0.545564	0.556667	0.83165	0.542377	231	child	combined
0.461417	0.475	0.740741	0.29526	232	child	combined
0.495853	0.49294	0.808725	0.48006	233	child	combined
0.485941	0.4	0.795953	0.445342	234	child	combined
0.564575	0.516924	0.848993	0.589521	235	child	combined
0.575151	0.572007	0.661074	0.0787031	236	child	combined
0.557555	0.547761	0.813758	0.493743	237	child	combined
0.572198	0.578947	0.721477	0.242895	238	child	combined
0.502009	0.45	0.782828	0.409666	239	child	combined
0.514606	0.50125	0.695798	0.173094	240	child	combined
0.521608	0.489164	0.624161	-0.0216361	241	child	combined
0.53232	0.515385	0.690756	0.159388	242	child	combined
0.532774	0.548872	0.776846	0.393404	243	child	combined
0.5358	0.533333	0.788235	0.424364	244	child	combined
0.428059	0.4	0.858586	0.615597	245	child	combined
0.530306	0.444444	0.837288	0.557703	246	child	combined
0.510067	0.475	0.767677	0.36848	247	child	combined
0.573947	0.497826	0.6914	0.161137	248	child	combined
0.563094	0.536765	0.759259	0.345599	249	child	combined
0.549017	0.596154	0.79798	0.450852	250	child	combined
0.511161	0.5625	0.761345	0.351267	251	child	combined
0.43113	0.331818	0.757983	0.34213	252	child	combined
0.552722	0.568182	0.766779	0.366038	253	child	combined
0.472526	0.472222	0.776846	0.393404	254	child	combined
0.574697	0.674185	0.783557	0.411647	255	child	combined
0.555676	0.590643	0.728188	0.261138	256	child	combined
0.474638	0.35	0.741176	0.296445	257	child	combined
0.503857	0.487805	0.79798	0.450852	258	child	combined
0.519171	0.639062	0.777778	0.395937	259	child	combined
0.449379	0.323308	0.713087	0.22009	260	child	combined
0.520465	0.537129	0.716443	0.229212	261	child	combined
0.446705	0.309211	0.715488	0.226617	262	child	combined
0.510687	0.396809	0.803361	0.465481	263	child	combined
0.465251	0.455556	0.712605	0.21878	264	child	combined
0.533964	0.499151	0.83557	0.553034	265	child	combined
0.494332	0.515789	0.833893	0.548473	266	child	combined
0.480676	0.583621	0.82521	0.524872	267	child	combined
0.528743	0.503015	0.709732	0.210969	268	child	combined
0.556018	0.601357	0.866554	0.637256	269	child	combined
0.498087	0.475	0.752525	0.327294	270	child	combined
0.490501	0.386364	0.790894	0.43159	271	child	combined
0.540973	0.589506	0.756711	0.338673	272	child	combined
0.506443	0.456901	0.771812	0.379721	273	child	combined
0.448015	0.457237	0.711409	0.215529	274	child	combined
0.51466	0.522727	0.73064	0.267803	275	child	combined
0.554738	0.598997	0.776846	0.393404	276	child	combined
0.493423	0.451136	0.795953	0.445342	277	child	combined
0.487947	0.441103	0.818792	0.507425	278	child	combined
0.607821	0.515385	0.784512	0.414242	279	child	combined
0.514622	0.532046	0.785235	0.416208	280	child	combined
0.676106	0.695501	0.746644	0.311308	281	child	combined
0.497924	0.475	0.801347	0.460005	282	child	combined
0.486298	0.467974	0.728188	0.261138	283	child	combined
0.549684	0.413235	0.838384	0.560682	284	child	combined
0.538749	0.556855	0.716443	0.229212	285	child	combined
0.485329	0.475	0.814815	0.496614	286	child	combined
0.555935	0.613158	0.818487	0.506598	287	child	combined
0.533404	0.515385	0.768067	0.369541	288	child	combined
0.461549	0.522727	0.695798	0.173094	289	child	combined
0.497402	0.433	0.755892	0.336446	290	child	combined
0.518155	0.522727	0.781145	0.40509	291	child	combined
0.457646	0.472222	0.776846	0.393404	292	child	combined
0.485726	0.416667	0.786195	0.418819	293	child	combined
0.521992	0.436585	0.799663	0.455428	294	child	combined
0.478765	0.475	0.827703	0.531647	295	child	combined
0.506	0.572507	0.738255	0.288503	296	child	combined
0.633132	0.7375	0.756303	0.337562	297	child	combined
0.515839	0.427273	0.794958	0.442638	298	child	combined
0.50714	0.475	0.851602	0.596612	299	child	combined
0.562019	0.567906	0.838655	0.56142	300	child	combined
0.618471	0.698413	0.756711	0.338673	301	child	combined
0.553659	0.475	0.736931	0.284904	302	child	combined
0.513706	0.520652	0.758037	0.342277	303	child	combined
0.465294	0.473684	0.830537	0.539352	304	child	combined
0.526868	0.540066	0.790268	0.429891	305	child	combined
0.537306	0.55	0.739496	0.291876	306	child	combined
0.553145	0.65	0.729412	0.264465	307	child	combined
0.515524	0.517004	0.65604	0.0650205	308	child	combined
0.462139	0.475	0.780776	0.404087	309	child	combined
0.503488	0.472222	0.744966	0.306747	310	child	combined
0.532223	0.5625	0.739496	0.291876	311	child	combined
0.552175	0.595312	0.684564	0.142555	312	child	combined
0.487485	0.472222	0.741611	0.297625	313	child	combined
0.538427	0.637153	0.716443	0.229212	314	child	combined
0.535059	0.520429	0.852349	0.598643	315	child	combined
0.556023	0.505882	0.752941	0.328424	316	child	combined
0.528758	0.416667	0.786555	0.419795	317	child	combined
0.509831	0.473684	0.857383	0.612326	318	child	combined
0.549701	0.577439	0.797297	0.448997	319	child	combined
0.475294	0.573413	0.761745	0.352356	320	child	combined
0.426896	0.393119	0.805042	0.470049	321	child	combined
0.579146	0.475	0.715966	0.227917	322	child	combined
0.542743	0.600373	0.779461	0.400514	323	child	combined
0.564577	0.543478	0.787521	0.422422	324	child	combined
0.509111	0.459948	0.736577	0.283943	325	child	combined
0.543783	0.475	0.791246	0.432547	326	child	combined
0.488894	0.475	0.679054	0.127578	327	child	combined
0.450936	0.475	0.798319	0.451775	328	child	combined
0.487395	0.412125	0.795302	0.443573	329	child	combined
0.588804	0.569501	0.817114	0.502865	330	child	combined
0.573359	0.472222	0.77349	0.384282	331	child	combined
0.493605	0.475	0.866779	0.637868	332	child	combined
0.508672	0.485229	0.718121	0.233773	333	child	combined
0.451265	0.426901	0.766779	0.366038	334	child	combined
0.539036	0.58	0.813445	0.492892	335	child	combined
0.512257	0.505882	0.835294	0.552283	336	child	combined
0.503171	0.46461	0.802013	0.461817	337	child	combined
0.486962	0.472222	0.756711	0.338673	338	child	combined
0.475692	0.487805	0.739496	0.291876	339	child	combined
0.549671	0.586364	0.784874	0.415227	340	child	combined
0.501087	0.463333	0.742424	0.299836	341	child	combined
0.567288	0.58	0.776471	0.392384	342	child	combined
0.512271	0.625	0.769748	0.37411	343	child	combined
0.452221	0.425021	0.807047	0.475499	344	child	combined
0.509235	0.489506	0.803691	0.466378	345	child	combined
0.509458	0.496544	0.766779	0.366038	346	child	combined
0.452569	0.357895	0.803691	0.466378	347	child	combined
0.467958	0.441757	0.778523	0.397964	348	child	combined
0.55769	0.58	0.766387	0.364973	349	child	combined
0.429755	0.472222	0.785235	0.416208	350	child	combined
0.55096	0.632723	0.802013	0.461817	351	child	combined
0.514965	0.475	0.808799	0.480261	352	child	combined
0.532876	0.55	0.784874	0.415227	353	child	combined
0.501395	0.526316	0.708054	0.206408	354	child	combined
0.539041	0.475	0.843697	0.575126	355	child	combined
0.517062	0.480509	0.696309	0.174482	356	child	combined
0.531233	0.475	0.783193	0.410658	357	child	combined
0.539549	0.521531	0.676174	0.119751	358	child	combined
0.539715	0.524219	0.804384	0.468262	359	child	combined
0.489652	0.453441	0.75	0.32043	360	child	combined
0.449498	0.4	0.633613	0.00405809	361	child	combined
0.481862	0.475	0.750842	0.322718	362	child	combined
0.5414	0.65	0.765599	0.362831	363	child	combined
0.538225	0.51	0.773649	0.384713	364	child	combined
0.507406	0.438596	0.822148	0.516547	365	child	combined
0.568087	0.625	0.863866	0.629948	366	child	combined
0.480099	0.416076	0.694631	0.169921	367	child	combined
0.502363	0.495021	0.671141	0.106068	368	child	combined
0.53711	0.475	0.831081	0.540831	369	child	combined
0.475775	0.475	0.768067	0.369541	370	child	combined
0.495447	0.458333	0.699664	0.183603	371	child	combined
0.573507	0.627451	0.758389	0.343234	372	child	combined
0.511858	0.487307	0.823826	0.521108	373	child	combined
0.528087	0.416667	0.837563	0.558452	374	child	combined
0.551063	0.532436	0.669463	0.101508	375	child	combined
0.446301	0.353846	0.809764	0.482886	376	child	combined
0.49777	0.444118	0.763423	0.356917	377	child	combined
0.509352	0.55	0.789916	0.428932	378	child	combined
0.42659	0.3875	0.689713	0.156553	379	child	combined
0.501409	0.445983	0.775168	0.388843	380	child	combined
0.53641	0.512767	0.733221	0.274821	381	child	combined
0.507589	0.500658	0.758389	0.343234	382	child	combined
0.518362	0.6	0.809764	0.482886	383	child	combined
0.476348	0.475	0.768581	0.370938	384	child	combined
0.464523	0.4	0.742857	0.301013	385	child	combined
0.497021	0.475	0.814815	0.496614	386	child	combined
0.572419	0.556667	0.747049	0.312408	387	child	combined
0.517181	0.533333	0.722689	0.246191	388	child	combined
0.500635	0.475	0.640336	0.0223322	389	child	combined
0.556191	0.505882	0.779832	0.401521	390	child	combined
0.534781	0.577699	0.743289	0.302186	391	child	combined
0.498837	0.472222	0.734899	0.279382	392	child	combined
0.587763	0.633333	0.732773	0.273602	393	child	combined
0.497033	0.511458	0.781879	0.407086	394	child	combined
0.438588	0.405594	0.731544	0.27026	395	child	combined
0.494368	0.472222	0.67953	0.128873	396	child	combined
0.527783	0.450464	0.780201	0.402525	397	child	combined
0.501723	0.488722	0.785235	0.416208	398	child	combined
0.48099	0.470588	0.768456	0.370599	399	child	combined
0.441199	0.37	0.720067	0.239064	400	child	combined
0.532951	0.502632	0.769748	0.37411	401	child	combined
0.485868	0.509346	0.779461	0.400514	402	child	combined
0.50635	0.472222	0.729866	0.265699	403	child	combined
0.491611	0.521531	0.711409	0.215529	404	child	combined
0.532054	0.557895	0.737815	0.287308	405	child	combined
0.542798	0.5275	0.771429	0.378678	406	child	combined
0.499	0.55	0.790894	0.43159	407	child	combined
0.485734	0.394319	0.775168	0.388843	408	child	combined
0.502803	0.424242	0.738255	0.288503	409	child	combined
0.403953	0.318182	0.674497	0.11519	410	child	combined
0.514345	0.425926	0.780201	0.402525	411	child	combined
0.462826	0.384259	0.60906	-0.062684	412	child	combined
0.4396	0.384259	0.803691	0.466378	413	child	combined
0.554411	0.581109	0.728188	0.261138	414	child	combined
0.471452	0.407895	0.825503	0.525669	415	child	combined
0.506223	0.409319	0.756711	0.338673	416	child	combined
0.476916	0.416667	0.797297	0.448997	417	child	combined
0.458801	0.488462	0.763025	0.355836	418	child	combined
0.521532	0.55	0.736134	0.282739	419	child	combined
0.452372	0.391026	0.790268	0.429891	420	child	combined
0.5838	0.56391	0.800336	0.457256	421	child	combined
0.59172	0.543062	0.817114	0.502865	422	child	combined
0.52742	0.58	0.8	0.456344	423	child	combined
0.541179	0.595568	0.830537	0.539352	424	child	combined
0.556839	0.540625	0.82521	0.524872	425	child	combined
0.536563	0.651576	0.852349	0.598643	426	child	combined
0.572026	0.417863	0.775168	0.388843	427	child	combined
0.629387	0.756522	0.737815	0.287308	428	child	combined
0.483001	0.399154	0.753356	0.329551	429	child	combined
0.595757	0.730994	0.847059	0.584263	430	child	combined
0.486855	0.565359	0.788591	0.42533	431	child	combined
0.474531	0.421053	0.691275	0.160799	432	child	combined
0.538663	0.491935	0.810084	0.483755	433	child	combined
0.477792	0.37	0.653782	0.0588806	434	child	combined
0.574339	0.533333	0.810491	0.48486	435	child	combined
0.448395	0.387778	0.776846	0.393404	436	child	combined
0.567887	0.668421	0.815126	0.497461	437	child	combined
0.525733	0.450627	0.785235	0.416208	438	child	combined
0.461601	0.475	0.705882	0.200505	439	child	combined
0.558421	0.458204	0.79698	0.448134	440	child	combined
0.496088	0.545	0.805042	0.470049	441	child	combined
0.498833	0.416667	0.814503	0.495766	442	child	combined
0.556739	0.534912	0.848993	0.589521	443	child	combined
0.521648	0.476933	0.758389	0.343234	444	child	combined
0.473548	0.388806	0.778151	0.396953	445	child	combined
0.475992	0.505882	0.734454	0.278171	446	child	combined
0.464526	0.475	0.734007	0.276955	447	child	combined
0.642886	0.763158	0.756711	0.338673	448	child	combined
0.588167	0.520202	0.775168	0.388843	449	child	combined
0.427415	0.356725	0.681208	0.133434	450	child	combined
0.519508	0.65	0.754622	0.332993	451	child	combined
0.479184	0.440789	0.721477	0.242895	452	child	combined
0.544654	0.5	0.826307	0.527853	453	child	combined
0.537668	0.498577	0.714765	0.224651	454	child	combined
0.539595	0.473684	0.830537	0.539352	455	child	combined
0.56529	0.630556	0.824916	0.524072	456	child	combined
0.57547	0.64411	0.790268	0.429891	457	child	combined
0.457298	0.475	0.731092	0.269033	458	child	combined
0.5802	0.614035	0.771812	0.379721	459	child	combined
0.495597	0.544079	0.805743	0.471955	460	child	combined
0.446331	0.358333	0.775338	0.389305	461	child	combined
0.530334	0.464286	0.810084	0.483755	462	child	combined
0.477967	0.484211	0.811448	0.487462	463	child	combined
0.590399	0.65	0.730964	0.268686	464	child	combined
0.513298	0.463253	0.790268	0.429891	465	child	combined
0.558817	0.505882	0.70202	0.190007	466	child	combined
0.49232	0.421053	0.808725	0.48006	467	child	combined
0.51971	0.58	0.785835	0.417838	468	child	combined
0.542896	0.52272	0.761745	0.352356	469	child	combined
0.466012	0.430951	0.741611	0.297625	470	child	combined
0.459924	0.434698	0.734899	0.279382	471	child	combined
0.533532	0.5	0.782462	0.408671	472	child	combined
0.489563	0.486216	0.714765	0.224651	473	child	combined
0.560915	0.664	0.759664	0.346699	474	child	combined
0.448104	0.426344	0.823826	0.521108	475	child	combined
0.527111	0.567063	0.832215	0.543912	476	child	combined
0.528751	0.49177	0.719799	0.238334	477	child	combined
0.521536	0.458065	0.806723	0.474618	478	child	combined
0.47541	0.468202	0.756711	0.338673	479	child	combined
0.530748	0.628483	0.714765	0.224651	480	child	combined
0.59812	0.541796	0.828859	0.534791	481	child	combined
0.544973	0.615411	0.731544	0.27026	482	child	combined
0.510919	0.475	0.796639	0.447207	483	child	combined
0.508602	0.379003	0.82047	0.511986	484	child	combined
0.539029	0.55	0.783193	0.410658	485	child	combined
0.478669	0.487535	0.786913	0.420769	486	child	combined
0.534151	0.502632	0.721008	0.241622	487	child	combined
0.494203	0.522727	0.88027	0.67454	488	child	combined
0.430175	0.408451	0.80303	0.464581	489	child	combined
0.501472	0.439693	0.855705	0.607765	490	child	combined
0.480872	0.557895	0.813131	0.492038	491	child	combined
0.559514	0.577778	0.72651	0.256577	492	child	combined
0.526087	0.475	0.73569	0.281532	493	child	combined
0.543351	0.4	0.714286	0.223348	494	child	combined
0.537494	0.441592	0.751678	0.32499	495	child	combined
0.500297	0.407895	0.723154	0.247456	496	child	combined
0.521135	0.475	0.755892	0.336446	497	child	combined
0.445021	0.438596	0.734899	0.279382	498	child	combined
0.560077	0.475	0.772344	0.381167	499	child	combined
0.475572	0.45614	0.765504	0.362573	0	child	phmrc
0.530065	0.615854	0.810176	0.484005	1	child	phmrc
0.398751	0.296296	0.810078	0.483737	2	child	phmrc
0.489346	0.525129	0.782946	0.409985	3	child	phmrc
0.531925	0.520124	0.733463	0.275477	4	child	phmrc
0.453801	0.3625	0.765625	0.362903	5	child	phmrc
0.527731	0.584846	0.782946	0.409985	6	child	phmrc
0.557344	0.504284	0.734496	0.278286	7	child	phmrc
0.499533	0.407692	0.805447	0.471151	8	child	phmrc
0.522312	0.473684	0.858527	0.615437	9	child	phmrc
0.51121	0.4	0.815534	0.498569	10	child	phmrc
0.537505	0.475	0.809339	0.481728	11	child	phmrc
0.450245	0.208333	0.666667	0.0939061	12	child	phmrc
0.539577	0.526316	0.765504	0.362573	13	child	phmrc
0.45015	0.392948	0.775194	0.388913	14	child	phmrc
0.525858	0.496875	0.842718	0.572464	15	child	phmrc
0.580685	0.646535	0.759223	0.345501	16	child	phmrc
0.503251	0.5	0.832359	0.544304	17	child	phmrc
0.538807	0.472222	0.744186	0.304626	18	child	phmrc
0.542772	0.634783	0.821359	0.514404	19	child	phmrc
0.532862	0.496491	0.830739	0.539902	20	child	phmrc
0.458692	0.37	0.76699	0.366614	21	child	phmrc
0.496476	0.449769	0.734496	0.278286	22	child	phmrc
0.555236	0.60625	0.831068	0.540795	23	child	phmrc
0.519763	0.605263	0.738372	0.288822	24	child	phmrc
0.473338	0.541467	0.75	0.32043	25	child	phmrc
0.458347	0.472222	0.612403	-0.0535976	26	child	phmrc
0.369241	0.229667	0.73062	0.26775	27	child	phmrc
0.512979	0.497608	0.71124	0.21507	28	child	phmrc
0.576189	0.544085	0.792636	0.436325	29	child	phmrc
0.491752	0.393333	0.776699	0.393005	30	child	phmrc
0.541802	0.55	0.706796	0.202989	31	child	phmrc
0.452863	0.458204	0.850775	0.594365	32	child	phmrc
0.478495	0.401914	0.666667	0.0939061	33	child	phmrc
0.513321	0.475	0.828794	0.534613	34	child	phmrc
0.535728	0.511458	0.751938	0.325698	35	child	phmrc
0.562136	0.424242	0.69186	0.16239	36	child	phmrc
0.49719	0.503268	0.773256	0.383645	37	child	phmrc
0.543417	0.594017	0.76938	0.373109	38	child	phmrc
0.484859	0.452675	0.75969	0.346769	39	child	phmrc
0.44906	0.391813	0.74031	0.29409	40	child	phmrc
0.551677	0.488816	0.646602	0.0393645	41	child	phmrc
0.538032	0.421053	0.668605	0.099174	42	child	phmrc
0.544734	0.581163	0.777132	0.394181	43	child	phmrc
0.495191	0.472222	0.707364	0.204534	44	child	phmrc
0.534669	0.510965	0.755814	0.336234	45	child	phmrc
0.505609	0.40625	0.718992	0.236142	46	child	phmrc
0.496067	0.377451	0.765504	0.362573	47	child	phmrc
0.443233	0.431624	0.629845	-0.00618572	48	child	phmrc
0.562025	0.642105	0.821705	0.515345	49	child	phmrc
0.544029	0.475	0.826172	0.527486	50	child	phmrc
0.50585	0.536765	0.785575	0.417133	51	child	phmrc
0.48433	0.316964	0.753876	0.330966	52	child	phmrc
0.455904	0.454191	0.742248	0.299358	53	child	phmrc
0.580214	0.663462	0.836893	0.55663	54	child	phmrc
0.492607	0.475	0.705653	0.199882	55	child	phmrc
0.479739	0.415436	0.70155	0.18873	56	child	phmrc
0.472362	0.496241	0.70155	0.18873	57	child	phmrc
0.519896	0.5338	0.765504	0.362573	58	child	phmrc
0.518013	0.538	0.823301	0.519682	59	child	phmrc
0.540797	0.475	0.749515	0.31911	60	child	phmrc
0.555557	0.475	0.803883	0.4669	61	child	phmrc
0.436201	0.470588	0.782946	0.409985	62	child	phmrc
0.56395	0.648148	0.728682	0.262482	63	child	phmrc
0.508411	0.528822	0.72093	0.24141	64	child	phmrc
0.553063	0.58	0.772816	0.382449	65	child	phmrc
0.46085	0.55	0.728155	0.26105	66	child	phmrc
0.514778	0.526077	0.819767	0.510077	67	child	phmrc
0.447958	0.356725	0.74031	0.29409	68	child	phmrc
0.432595	0.377049	0.726744	0.257214	69	child	phmrc
0.520157	0.547619	0.753876	0.330966	70	child	phmrc
0.502232	0.472222	0.757752	0.341501	71	child	phmrc
0.45091	0.376263	0.831395	0.541685	72	child	phmrc
0.536563	0.55	0.801942	0.461622	73	child	phmrc
0.517661	0.472222	0.775194	0.388913	74	child	phmrc
0.46003	0.5	0.770874	0.37717	75	child	phmrc
0.539818	0.551378	0.794574	0.441593	76	child	phmrc
0.425439	0.3	0.842412	0.571633	77	child	phmrc
0.549605	0.613158	0.858252	0.61469	78	child	phmrc
0.546575	0.618182	0.712621	0.218824	79	child	phmrc
0.480476	0.475	0.815534	0.498569	80	child	phmrc
0.51373	0.491228	0.738372	0.288822	81	child	phmrc
0.540493	0.448077	0.735922	0.282162	82	child	phmrc
0.512499	0.475	0.81165	0.488013	83	child	phmrc
0.499072	0.4	0.765049	0.361336	84	child	phmrc
0.470364	0.4	0.757282	0.340223	85	child	phmrc
0.593792	0.65	0.782524	0.40884	86	child	phmrc
0.566301	0.65	0.660194	0.076312	87	child	phmrc
0.441507	0.408126	0.751938	0.325698	88	child	phmrc
0.501366	0.506579	0.736434	0.283554	89	child	phmrc
0.571843	0.625	0.810078	0.483737	90	child	phmrc
0.4358	0.37	0.768482	0.37067	91	child	phmrc
0.475828	0.409375	0.809709	0.482735	92	child	phmrc
0.506797	0.481646	0.68932	0.155485	93	child	phmrc
0.509167	0.507143	0.826848	0.529325	94	child	phmrc
0.463484	0.36087	0.782101	0.40769	95	child	phmrc
0.450104	0.361757	0.746124	0.309894	96	child	phmrc
0.548208	0.516879	0.765504	0.362573	97	child	phmrc
0.446118	0.416667	0.734496	0.278286	98	child	phmrc
0.524875	0.494444	0.811765	0.488323	99	child	phmrc
0.489742	0.473684	0.76938	0.373109	100	child	phmrc
0.624583	0.627838	0.815891	0.499541	101	child	phmrc
0.473204	0.42069	0.745136	0.307208	102	child	phmrc
0.478544	0.486216	0.780156	0.402401	103	child	phmrc
0.552808	0.547998	0.676357	0.120246	104	child	phmrc
0.499035	0.502924	0.80814	0.478469	105	child	phmrc
0.496886	0.567647	0.65692	0.0674121	106	child	phmrc
0.425754	0.393056	0.645349	0.0359582	107	child	phmrc
0.504513	0.473684	0.724806	0.251946	108	child	phmrc
0.498745	0.4	0.813592	0.493291	109	child	phmrc
0.520857	0.444444	0.748062	0.315162	110	child	phmrc
0.455076	0.396825	0.579457	-0.143153	111	child	phmrc
0.436573	0.403509	0.656977	0.0675661	112	child	phmrc
0.534324	0.515385	0.825243	0.52496	113	child	phmrc
0.476783	0.456903	0.684109	0.141318	114	child	phmrc
0.521621	0.511278	0.813953	0.494273	115	child	phmrc
0.467323	0.431579	0.709302	0.209802	116	child	phmrc
0.413736	0.344538	0.662791	0.0833701	117	child	phmrc
0.496954	0.449515	0.737864	0.287441	118	child	phmrc
0.451123	0.414248	0.777132	0.394181	119	child	phmrc
0.507432	0.566304	0.739806	0.292719	120	child	phmrc
0.511073	0.50125	0.777778	0.395937	121	child	phmrc
0.5025	0.415205	0.833333	0.546953	122	child	phmrc
0.503123	0.343358	0.835271	0.552221	123	child	phmrc
0.472159	0.366667	0.728682	0.262482	124	child	phmrc
0.503505	0.553191	0.757282	0.340223	125	child	phmrc
0.450679	0.416667	0.748047	0.31512	126	child	phmrc
0.462825	0.434836	0.765504	0.362573	127	child	phmrc
0.573381	0.559677	0.79572	0.444709	128	child	phmrc
0.535042	0.522727	0.850195	0.592787	129	child	phmrc
0.49853	0.4	0.803883	0.4669	130	child	phmrc
0.528314	0.569477	0.660853	0.0781021	131	child	phmrc
0.497943	0.539102	0.773256	0.383645	132	child	phmrc
0.447789	0.399716	0.821705	0.515345	133	child	phmrc
0.513343	0.515385	0.794175	0.440509	134	child	phmrc
0.477949	0.45	0.708171	0.206727	135	child	phmrc
0.462085	0.472222	0.821705	0.515345	136	child	phmrc
0.515036	0.475	0.794175	0.440509	137	child	phmrc
0.449358	0.409211	0.686047	0.146586	138	child	phmrc
0.467734	0.496483	0.765504	0.362573	139	child	phmrc
0.368368	0.296023	0.743689	0.303275	140	child	phmrc
0.522578	0.519818	0.748062	0.315162	141	child	phmrc
0.53706	0.718045	0.767442	0.367841	142	child	phmrc
0.41481	0.311594	0.804264	0.467933	143	child	phmrc
0.438826	0.399515	0.726744	0.257214	144	child	phmrc
0.569006	0.642553	0.782524	0.40884	145	child	phmrc
0.474148	0.41358	0.75969	0.346769	146	child	phmrc
0.546286	0.533333	0.851562	0.596505	147	child	phmrc
0.522368	0.434615	0.748538	0.316455	148	child	phmrc
0.544977	0.475	0.675097	0.116823	149	child	phmrc
0.620675	0.648148	0.844961	0.578561	150	child	phmrc
0.528413	0.60625	0.830409	0.539005	151	child	phmrc
0.521362	0.524469	0.767442	0.367841	152	child	phmrc
0.447108	0.475	0.780156	0.402401	153	child	phmrc
0.564813	0.598997	0.718992	0.236142	154	child	phmrc
0.438788	0.409375	0.763107	0.356058	155	child	phmrc
0.446641	0.386219	0.672481	0.10971	156	child	phmrc
0.467852	0.430594	0.746124	0.309894	157	child	phmrc
0.493775	0.431624	0.846899	0.583829	158	child	phmrc
0.461545	0.473684	0.815891	0.499541	159	child	phmrc
0.458656	0.37	0.757282	0.340223	160	child	phmrc
0.541848	0.584805	0.813953	0.494273	161	child	phmrc
0.464689	0.474937	0.767442	0.367841	162	child	phmrc
0.597857	0.711752	0.682171	0.13605	163	child	phmrc
0.518449	0.572222	0.7607	0.349516	164	child	phmrc
0.449689	0.475	0.697087	0.176598	165	child	phmrc
0.509534	0.558696	0.817121	0.502882	166	child	phmrc
0.540611	0.475	0.708738	0.208267	167	child	phmrc
0.526897	0.449761	0.699612	0.183462	168	child	phmrc
0.509746	0.578947	0.75969	0.346769	169	child	phmrc
0.551801	0.65	0.807767	0.477457	170	child	phmrc
0.462416	0.511278	0.846899	0.583829	171	child	phmrc
0.589562	0.564352	0.773256	0.383645	172	child	phmrc
0.627953	0.577778	0.751938	0.325698	173	child	phmrc
0.492487	0.431624	0.75969	0.346769	174	child	phmrc
0.47291	0.409375	0.879377	0.672114	175	child	phmrc
0.508654	0.58	0.765049	0.361336	176	child	phmrc
0.56447	0.541467	0.707364	0.204534	177	child	phmrc
0.488491	0.402308	0.8	0.456344	178	child	phmrc
0.516446	0.475	0.808967	0.480718	179	child	phmrc
0.514784	0.487444	0.765504	0.362573	180	child	phmrc
0.451576	0.472222	0.682171	0.13605	181	child	phmrc
0.509859	0.5275	0.779727	0.401236	182	child	phmrc
0.5075	0.497608	0.672481	0.10971	183	child	phmrc
0.500421	0.429518	0.753876	0.330966	184	child	phmrc
0.565402	0.611111	0.833333	0.546953	185	child	phmrc
0.441616	0.475	0.778641	0.398283	186	child	phmrc
0.614587	0.685579	0.885659	0.689189	187	child	phmrc
0.448488	0.427273	0.577821	-0.147601	188	child	phmrc
0.527162	0.522727	0.807393	0.47644	189	child	phmrc
0.448242	0.398496	0.777132	0.394181	190	child	phmrc
0.532153	0.605263	0.746124	0.309894	191	child	phmrc
0.472751	0.489164	0.639535	0.0201542	192	child	phmrc
0.502342	0.418053	0.794574	0.441593	193	child	phmrc
0.45916	0.394019	0.753876	0.330966	194	child	phmrc
0.476953	0.491761	0.72093	0.24141	195	child	phmrc
0.52349	0.517544	0.777132	0.394181	196	child	phmrc
0.460553	0.475	0.700971	0.187155	197	child	phmrc
0.448506	0.37	0.75	0.32043	198	child	phmrc
0.537185	0.458421	0.730097	0.266328	199	child	phmrc
0.433592	0.43638	0.821705	0.515345	200	child	phmrc
0.534873	0.51	0.76699	0.366614	201	child	phmrc
0.495252	0.459064	0.755814	0.336234	202	child	phmrc
0.504882	0.58	0.735922	0.282162	203	child	phmrc
0.492435	0.398496	0.856589	0.610169	204	child	phmrc
0.493556	0.473684	0.765504	0.362573	205	child	phmrc
0.491618	0.407692	0.712621	0.218824	206	child	phmrc
0.513506	0.434615	0.778641	0.398283	207	child	phmrc
0.433472	0.269194	0.806202	0.473201	208	child	phmrc
0.481601	0.502632	0.863548	0.629084	209	child	phmrc
0.455889	0.472222	0.804264	0.467933	210	child	phmrc
0.494513	0.470588	0.875969	0.662849	211	child	phmrc
0.522051	0.64527	0.700971	0.187155	212	child	phmrc
0.481795	0.396088	0.753876	0.330966	213	child	phmrc
0.354111	0.2	0.666667	0.0939061	214	child	phmrc
0.537785	0.547619	0.782946	0.409985	215	child	phmrc
0.473556	0.496	0.685437	0.144929	216	child	phmrc
0.567126	0.65	0.747573	0.313832	217	child	phmrc
0.512619	0.46937	0.823643	0.520613	218	child	phmrc
0.525616	0.587283	0.794574	0.441593	219	child	phmrc
0.512007	0.475	0.75534	0.334945	220	child	phmrc
0.563307	0.626347	0.893204	0.709698	221	child	phmrc
0.498875	0.409375	0.757282	0.340223	222	child	phmrc
0.432465	0.451681	0.827519	0.531149	223	child	phmrc
0.514627	0.481965	0.726744	0.257214	224	child	phmrc
0.506753	0.457585	0.674419	0.114978	225	child	phmrc
0.423666	0.321981	0.682171	0.13605	226	child	phmrc
0.551237	0.470588	0.757752	0.341501	227	child	phmrc
0.548629	0.553419	0.773256	0.383645	228	child	phmrc
0.429207	0.357532	0.707364	0.204534	229	child	phmrc
0.462524	0.413161	0.724806	0.251946	230	child	phmrc
0.413892	0.321875	0.697087	0.176598	231	child	phmrc
0.518655	0.473684	0.790698	0.431057	232	child	phmrc
0.59298	0.564514	0.77907	0.399449	233	child	phmrc
0.445545	0.416667	0.753906	0.331048	234	child	phmrc
0.539676	0.54341	0.841085	0.568025	235	child	phmrc
0.53576	0.577778	0.742248	0.299358	236	child	phmrc
0.559561	0.635714	0.803883	0.4669	237	child	phmrc
0.455325	0.459834	0.728682	0.262482	238	child	phmrc
0.511107	0.572604	0.775194	0.388913	239	child	phmrc
0.579493	0.594017	0.786822	0.420521	240	child	phmrc
0.467932	0.487209	0.807767	0.477457	241	child	phmrc
0.45168	0.37	0.809339	0.481728	242	child	phmrc
0.37247	0.393662	0.683495	0.139651	243	child	phmrc
0.480006	0.380769	0.750973	0.323074	244	child	phmrc
0.465188	0.366667	0.800388	0.457397	245	child	phmrc
0.505154	0.494444	0.814815	0.496614	246	child	phmrc
0.547155	0.418592	0.653101	0.0570301	247	child	phmrc
0.374693	0.331818	0.697087	0.176598	248	child	phmrc
0.383872	0.383971	0.722868	0.246678	249	child	phmrc
0.534166	0.486216	0.755814	0.336234	250	child	phmrc
0.414456	0.40939	0.80814	0.478469	251	child	phmrc
0.457629	0.457143	0.78876	0.425789	252	child	phmrc
0.580316	0.61917	0.718992	0.236142	253	child	phmrc
0.515136	0.58	0.739806	0.292719	254	child	phmrc
0.468026	0.447368	0.789474	0.42773	255	child	phmrc
0.517501	0.579871	0.753876	0.330966	256	child	phmrc
0.487781	0.475	0.764133	0.358846	257	child	phmrc
0.572609	0.583333	0.78876	0.425789	258	child	phmrc
0.542064	0.475	0.70428	0.19615	259	child	phmrc
0.491912	0.554545	0.842718	0.572464	260	child	phmrc
0.450076	0.366667	0.812016	0.489005	261	child	phmrc
0.50245	0.367045	0.815891	0.499541	262	child	phmrc
0.476368	0.392105	0.661479	0.0798034	263	child	phmrc
0.467698	0.463333	0.797665	0.449997	264	child	phmrc
0.610455	0.515385	0.823301	0.519682	265	child	phmrc
0.498775	0.5625	0.856311	0.609412	266	child	phmrc
0.533128	0.543478	0.68677	0.148554	267	child	phmrc
0.550827	0.526847	0.792636	0.436325	268	child	phmrc
0.500501	0.393333	0.687379	0.150207	269	child	phmrc
0.462072	0.425926	0.726744	0.257214	270	child	phmrc
0.570307	0.601504	0.833333	0.546953	271	child	phmrc
0.516828	0.58	0.673152	0.111534	272	child	phmrc
0.41048	0.399238	0.74031	0.29409	273	child	phmrc
0.574028	0.539474	0.773256	0.383645	274	child	phmrc
0.431724	0.370116	0.74031	0.29409	275	child	phmrc
0.490298	0.432432	0.789474	0.42773	276	child	phmrc
0.545493	0.576299	0.732558	0.273018	277	child	phmrc
0.520142	0.4375	0.714563	0.224102	278	child	phmrc
0.551246	0.522727	0.8	0.456344	279	child	phmrc
0.466851	0.419444	0.722868	0.246678	280	child	phmrc
0.558046	0.609739	0.813953	0.494273	281	child	phmrc
0.537063	0.472222	0.804264	0.467933	282	child	phmrc
0.455279	0.473684	0.819767	0.510077	283	child	phmrc
0.495045	0.475	0.76699	0.366614	284	child	phmrc
0.378347	0.261111	0.664729	0.0886381	285	child	phmrc
0.50721	0.475	0.827184	0.530239	286	child	phmrc
0.426669	0.388273	0.75969	0.346769	287	child	phmrc
0.506234	0.473684	0.782946	0.409985	288	child	phmrc
0.523864	0.475	0.714563	0.224102	289	child	phmrc
0.388555	0.339329	0.639535	0.0201542	290	child	phmrc
0.530607	0.531765	0.744186	0.304626	291	child	phmrc
0.517442	0.409211	0.746124	0.309894	292	child	phmrc
0.589014	0.522727	0.730097	0.266328	293	child	phmrc
0.482959	0.4689	0.714008	0.222593	294	child	phmrc
0.463265	0.444118	0.774319	0.386536	295	child	phmrc
0.406028	0.475	0.749515	0.31911	296	child	phmrc
0.479778	0.416667	0.785992	0.418267	297	child	phmrc
0.502581	0.55	0.745136	0.307208	298	child	phmrc
0.473713	0.447651	0.670543	0.104442	299	child	phmrc
0.487307	0.455556	0.74269	0.300559	300	child	phmrc
0.423533	0.379512	0.742248	0.299358	301	child	phmrc
0.434863	0.557895	0.820663	0.512511	302	child	phmrc
0.462561	0.39016	0.689922	0.157122	303	child	phmrc
0.405412	0.325	0.581712	-0.137025	304	child	phmrc
0.493292	0.491228	0.784884	0.415253	305	child	phmrc
0.456288	0.514706	0.786822	0.420521	306	child	phmrc
0.452223	0.472222	0.72093	0.24141	307	child	phmrc
0.452673	0.427245	0.707364	0.204534	308	child	phmrc
0.55741	0.550199	0.812016	0.489005	309	child	phmrc
0.442995	0.366667	0.775194	0.388913	310	child	phmrc
0.506865	0.502632	0.751456	0.324388	311	child	phmrc
0.506909	0.560185	0.823643	0.520613	312	child	phmrc
0.480994	0.416667	0.784047	0.412978	313	child	phmrc
0.52386	0.500537	0.74031	0.29409	314	child	phmrc
0.438773	0.475	0.749515	0.31911	315	child	phmrc
0.495394	0.510795	0.751456	0.324388	316	child	phmrc
0.465024	0.539024	0.757282	0.340223	317	child	phmrc
0.504578	0.538194	0.786822	0.420521	318	child	phmrc
0.49438	0.506458	0.823643	0.520613	319	child	phmrc
0.509866	0.467266	0.75	0.32043	320	child	phmrc
0.467288	0.472222	0.651163	0.0517622	321	child	phmrc
0.607957	0.65	0.807767	0.477457	322	child	phmrc
0.584204	0.496212	0.687984	0.151854	323	child	phmrc
0.533749	0.472222	0.792636	0.436325	324	child	phmrc
0.487487	0.392105	0.780583	0.403561	325	child	phmrc
0.558915	0.649123	0.810078	0.483737	326	child	phmrc
0.540325	0.470914	0.761628	0.352037	327	child	phmrc
0.53001	0.65	0.858252	0.61469	328	child	phmrc
0.476587	0.427273	0.692607	0.164419	329	child	phmrc
0.454561	0.473684	0.782946	0.409985	330	child	phmrc
0.504538	0.478638	0.767442	0.367841	331	child	phmrc
0.539992	0.475	0.786408	0.419396	332	child	phmrc
0.574881	0.558326	0.738372	0.288822	333	child	phmrc
0.4943	0.5125	0.776265	0.391824	334	child	phmrc
0.469123	0.448232	0.748062	0.315162	335	child	phmrc
0.54433	0.540625	0.785156	0.415994	336	child	phmrc
0.498996	0.455556	0.768932	0.371892	337	child	phmrc
0.507389	0.472222	0.80814	0.478469	338	child	phmrc
0.525034	0.459834	0.641473	0.0254222	339	child	phmrc
0.483402	0.331818	0.768482	0.37067	340	child	phmrc
0.610537	0.583333	0.722868	0.246678	341	child	phmrc
0.513847	0.382353	0.832685	0.54519	342	child	phmrc
0.449463	0.44875	0.636893	0.0129734	343	child	phmrc
0.45093	0.37	0.688716	0.153842	344	child	phmrc
0.526644	0.675214	0.70155	0.18873	345	child	phmrc
0.415105	0.421351	0.678295	0.125514	346	child	phmrc
0.49471	0.465403	0.744186	0.304626	347	child	phmrc
0.478586	0.491071	0.773256	0.383645	348	child	phmrc
0.431962	0.447368	0.75969	0.346769	349	child	phmrc
0.52249	0.450602	0.746124	0.309894	350	child	phmrc
0.553712	0.568151	0.75969	0.346769	351	child	phmrc
0.472698	0.390079	0.765504	0.362573	352	child	phmrc
0.584002	0.705488	0.679612	0.129094	353	child	phmrc
0.540933	0.512821	0.763566	0.357305	354	child	phmrc
0.539115	0.532945	0.726744	0.257214	355	child	phmrc
0.519047	0.609291	0.833333	0.546953	356	child	phmrc
0.464513	0.358396	0.777132	0.394181	357	child	phmrc
0.520412	0.505882	0.735922	0.282162	358	child	phmrc
0.496234	0.472222	0.676357	0.120246	359	child	phmrc
0.513793	0.604167	0.80814	0.478469	360	child	phmrc
0.551409	0.505208	0.763566	0.357305	361	child	phmrc
0.564522	0.5275	0.790291	0.429953	362	child	phmrc
0.383606	0.34375	0.735922	0.282162	363	child	phmrc
0.462255	0.328592	0.800388	0.457397	364	child	phmrc
0.476962	0.416667	0.69186	0.16239	365	child	phmrc
0.492064	0.383618	0.76938	0.373109	366	child	phmrc
0.519605	0.416667	0.739806	0.292719	367	child	phmrc
0.557894	0.490909	0.772374	0.381247	368	child	phmrc
0.487406	0.493177	0.78876	0.425789	369	child	phmrc
0.470065	0.434615	0.83301	0.546073	370	child	phmrc
0.428545	0.34375	0.823301	0.519682	371	child	phmrc
0.490582	0.475	0.772816	0.382449	372	child	phmrc
0.536707	0.586364	0.75534	0.334945	373	child	phmrc
0.581662	0.60625	0.830739	0.539902	374	child	phmrc
0.480898	0.475	0.710372	0.212709	375	child	phmrc
0.423222	0.3	0.71068	0.213546	376	child	phmrc
0.528879	0.475	0.798058	0.451065	377	child	phmrc
0.4495	0.3	0.747554	0.31378	378	child	phmrc
0.610044	0.629897	0.870155	0.647045	379	child	phmrc
0.521403	0.58	0.677043	0.122111	380	child	phmrc
0.524876	0.473684	0.76938	0.373109	381	child	phmrc
0.417852	0.40338	0.736434	0.283554	382	child	phmrc
0.463487	0.358396	0.736434	0.283554	383	child	phmrc
0.458374	0.402586	0.76699	0.366614	384	child	phmrc
0.525899	0.475	0.830409	0.539005	385	child	phmrc
0.584655	0.620833	0.768031	0.369443	386	child	phmrc
0.416595	0.497608	0.664729	0.0886381	387	child	phmrc
0.557622	0.640152	0.792636	0.436325	388	child	phmrc
0.429551	0.380769	0.825243	0.52496	389	child	phmrc
0.472368	0.416667	0.860194	0.619968	390	child	phmrc
0.475519	0.473684	0.767442	0.367841	391	child	phmrc
0.598115	0.648148	0.833333	0.546953	392	child	phmrc
0.450419	0.424242	0.777132	0.394181	393	child	phmrc
0.566157	0.601675	0.77907	0.399449	394	child	phmrc
0.42907	0.475	0.757282	0.340223	395	child	phmrc
0.523967	0.429825	0.761628	0.352037	396	child	phmrc
0.547127	0.535556	0.77907	0.399449	397	child	phmrc
0.485085	0.505369	0.825581	0.525881	398	child	phmrc
0.502085	0.495405	0.823643	0.520613	399	child	phmrc
0.52484	0.565517	0.81165	0.488013	400	child	phmrc
0.477136	0.45566	0.732039	0.271606	401	child	phmrc
0.55687	0.604167	0.726744	0.257214	402	child	phmrc
0.452508	0.475	0.739806	0.292719	403	child	phmrc
0.536608	0.589506	0.668605	0.099174	404	child	phmrc
0.506696	0.473684	0.80814	0.478469	405	child	phmrc
0.476501	0.475	0.730994	0.268766	406	child	phmrc
0.493552	0.434615	0.793774	0.43942	407	child	phmrc
0.485986	0.421053	0.713178	0.220338	408	child	phmrc
0.403513	0.3	0.786408	0.419396	409	child	phmrc
0.478429	0.4	0.800391	0.457408	410	child	phmrc
0.497263	0.512724	0.699612	0.183462	411	child	phmrc
0.521871	0.526316	0.742248	0.299358	412	child	phmrc
0.539487	0.475	0.778641	0.398283	413	child	phmrc
0.533821	0.48858	0.819767	0.510077	414	child	phmrc
0.572788	0.560185	0.864341	0.631241	415	child	phmrc
0.534272	0.451754	0.670543	0.104442	416	child	phmrc
0.565242	0.615	0.838835	0.561908	417	child	phmrc
0.442074	0.344069	0.825581	0.525881	418	child	phmrc
0.52385	0.475	0.815175	0.497594	419	child	phmrc
0.542738	0.515655	0.813953	0.494273	420	child	phmrc
0.444445	0.442316	0.76938	0.373109	421	child	phmrc
0.426254	0.374613	0.655039	0.0622981	422	child	phmrc
0.545734	0.590086	0.75	0.32043	423	child	phmrc
0.449621	0.462243	0.742248	0.299358	424	child	phmrc
0.54425	0.479532	0.755814	0.336234	425	child	phmrc
0.471105	0.528822	0.792636	0.436325	426	child	phmrc
0.516917	0.602703	0.807767	0.477457	427	child	phmrc
0.557025	0.506097	0.763566	0.357305	428	child	phmrc
0.492737	0.511278	0.69186	0.16239	429	child	phmrc
0.48485	0.34375	0.680934	0.132688	430	child	phmrc
0.471574	0.407692	0.720388	0.239937	431	child	phmrc
0.512122	0.441176	0.670543	0.104442	432	child	phmrc
0.542814	0.472222	0.75	0.32043	433	child	phmrc
0.549076	0.473684	0.841085	0.568025	434	child	phmrc
0.452994	0.433812	0.684109	0.141318	435	child	phmrc
0.467127	0.378342	0.767442	0.367841	436	child	phmrc
0.491759	0.347297	0.763107	0.356058	437	child	phmrc
0.474145	0.427273	0.683495	0.139651	438	child	phmrc
0.521432	0.467305	0.746124	0.309894	439	child	phmrc
0.508587	0.58	0.838835	0.561908	440	child	phmrc
0.552074	0.525	0.73062	0.26775	441	child	phmrc
0.54243	0.736111	0.682171	0.13605	442	child	phmrc
0.548028	0.530851	0.778641	0.398283	443	child	phmrc
0.426975	0.320588	0.745631	0.308554	444	child	phmrc
0.565987	0.540625	0.782524	0.40884	445	child	phmrc
0.480987	0.470792	0.812016	0.489005	446	child	phmrc
0.521141	0.553539	0.846899	0.583829	447	child	phmrc
0.453783	0.461153	0.79845	0.452129	448	child	phmrc
0.409747	0.360324	0.738372	0.288822	449	child	phmrc
0.538417	0.475	0.824903	0.524036	450	child	phmrc
0.532813	0.598086	0.738372	0.288822	451	child	phmrc
0.51257	0.591398	0.75	0.32043	452	child	phmrc
0.577919	0.614035	0.684109	0.141318	453	child	phmrc
0.503387	0.483951	0.831395	0.541685	454	child	phmrc
0.424247	0.472222	0.777132	0.394181	455	child	phmrc
0.540296	0.52406	0.744186	0.304626	456	child	phmrc
0.484048	0.456897	0.768932	0.371892	457	child	phmrc
0.552619	0.560909	0.790291	0.429953	458	child	phmrc
0.512866	0.475	0.776699	0.393005	459	child	phmrc
0.555251	0.613158	0.776699	0.393005	460	child	phmrc
0.516728	0.472222	0.734496	0.278286	461	child	phmrc
0.468967	0.537288	0.751456	0.324388	462	child	phmrc
0.466602	0.37	0.697087	0.176598	463	child	phmrc
0.492741	0.475	0.813592	0.493291	464	child	phmrc
0.556464	0.668421	0.825243	0.52496	465	child	phmrc
0.407811	0.321429	0.79845	0.452129	466	child	phmrc
0.497951	0.390323	0.847953	0.586694	467	child	phmrc
0.518913	0.366667	0.707364	0.204534	468	child	phmrc
0.472054	0.449561	0.664729	0.0886381	469	child	phmrc
0.46384	0.420006	0.796512	0.446861	470	child	phmrc
0.527049	0.519668	0.802326	0.462665	471	child	phmrc
0.484176	0.475	0.745631	0.308554	472	child	phmrc
0.390313	0.320175	0.581395	-0.137885	473	child	phmrc
0.541208	0.482173	0.786822	0.420521	474	child	phmrc
0.44134	0.409375	0.731518	0.270189	475	child	phmrc
0.513507	0.472222	0.786822	0.420521	476	child	phmrc
0.46914	0.370894	0.819767	0.510077	477	child	phmrc
0.472657	0.521324	0.683495	0.139651	478	child	phmrc
0.536877	0.475	0.778641	0.398283	479	child	phmrc
0.469249	0.365722	0.540698	-0.248513	480	child	phmrc
0.490658	0.410131	0.761628	0.352037	481	child	phmrc
0.526109	0.533333	0.832031	0.543414	482	child	phmrc
0.461985	0.475	0.805447	0.471151	483	child	phmrc
0.537035	0.494444	0.743689	0.303275	484	child	phmrc
0.518267	0.475	0.772374	0.381247	485	child	phmrc
0.539053	0.685	0.88694	0.69267	486	child	phmrc
0.452337	0.46875	0.819767	0.510077	487	child	phmrc
0.50765	0.428402	0.733463	0.275477	488	child	phmrc
0.47933	0.482759	0.672481	0.10971	489	child	phmrc
0.551222	0.486336	0.782946	0.409985	490	child	phmrc
0.419854	0.437799	0.72093	0.24141	491	child	phmrc
0.505181	0.516204	0.75	0.32043	492	child	phmrc
0.478988	0.37	0.725681	0.254323	493	child	phmrc
0.534412	0.56353	0.765504	0.362573	494	child	phmrc
0.475593	0.475	0.683594	0.139919	495	child	phmrc
0.497687	0.438793	0.747082	0.312497	496	child	phmrc
0.454318	0.35164	0.732558	0.273018	497	child	phmrc
0.574723	0.65	0.834951	0.551352	498	child	phmrc
0.435909	0.366667	0.79845	0.452129	499	child	phmrc

## Sheet: neonate-accuracy
mean_ccc	median_ccc	csmf_accuracy	cccsmf_accuracy	split	module	study
0.463888	0.404635	0.80799	0.478062	0	neonate	combined
0.429747	0.481707	0.666667	0.0939061	1	neonate	combined
0.403267	0.347579	0.721485	0.242919	2	neonate	combined
0.30684	0.226966	0.744924	0.306631	3	neonate	combined
0.334559	0.304545	0.669202	0.100797	4	neonate	combined
0.405919	0.321913	0.896783	0.719427	5	neonate	combined
0.383414	0.401063	0.762887	0.355459	6	neonate	combined
0.35994	0.322222	0.857506	0.612662	7	neonate	combined
0.456829	0.359171	0.808673	0.479921	8	neonate	combined
0.416498	0.384584	0.725888	0.254887	9	neonate	combined
0.45695	0.388506	0.760404	0.348709	10	neonate	combined
0.416	0.346049	0.879265	0.671808	11	neonate	combined
0.427097	0.322092	0.686946	0.14903	12	neonate	combined
0.529786	0.481359	0.834805	0.550952	13	neonate	combined
0.449488	0.386949	0.819892	0.510417	14	neonate	combined
0.440331	0.419789	0.876694	0.664819	15	neonate	combined
0.437639	0.397518	0.831593	0.542221	16	neonate	combined
0.376863	0.353706	0.797665	0.449997	17	neonate	combined
0.450039	0.356061	0.845283	0.579436	18	neonate	combined
0.4444	0.428769	0.754076	0.331509	19	neonate	combined
0.360852	0.417065	0.814485	0.495719	20	neonate	combined
0.380445	0.420562	0.664879	0.0890476	21	neonate	combined
0.355227	0.340196	0.878955	0.670965	22	neonate	combined
0.404255	0.328586	0.860027	0.619514	23	neonate	combined
0.364515	0.369518	0.705111	0.19841	24	neonate	combined
0.453257	0.448682	0.828025	0.532525	25	neonate	combined
0.367206	0.302262	0.649616	0.0475585	26	neonate	combined
0.375095	0.299192	0.829404	0.536271	27	neonate	combined
0.414667	0.384937	0.824516	0.522985	28	neonate	combined
0.399917	0.408824	0.790013	0.429196	29	neonate	combined
0.41659	0.386256	0.884401	0.68577	30	neonate	combined
0.506677	0.480703	0.66539	0.0904344	31	neonate	combined
0.399891	0.374246	0.818182	0.505767	32	neonate	combined
0.436213	0.432918	0.824516	0.522985	33	neonate	combined
0.403666	0.335238	0.809211	0.48138	34	neonate	combined
0.474537	0.409091	0.76378	0.357886	35	neonate	combined
0.500441	0.455537	0.84485	0.578259	36	neonate	combined
0.399	0.412273	0.699871	0.184164	37	neonate	combined
0.455056	0.390446	0.897698	0.721915	38	neonate	combined
0.474427	0.5	0.875792	0.662368	39	neonate	combined
0.452345	0.417316	0.717617	0.232402	40	neonate	combined
0.447893	0.357353	0.878748	0.670404	41	neonate	combined
0.462347	0.378557	0.88946	0.699522	42	neonate	combined
0.443659	0.407162	0.820513	0.512103	43	neonate	combined
0.465232	0.500997	0.871959	0.651949	44	neonate	combined
0.346824	0.372085	0.791667	0.433691	45	neonate	combined
0.425643	0.302819	0.79471	0.441965	46	neonate	combined
0.353353	0.361039	0.810345	0.484464	47	neonate	combined
0.410311	0.375323	0.793377	0.438342	48	neonate	combined
0.553527	0.474935	0.806045	0.472777	49	neonate	combined
0.331149	0.297133	0.810881	0.485921	50	neonate	combined
0.453564	0.388615	0.862595	0.626496	51	neonate	combined
0.368495	0.290325	0.847411	0.585221	52	neonate	combined
0.405392	0.348571	0.787097	0.421269	53	neonate	combined
0.397292	0.380797	0.785146	0.415966	54	neonate	combined
0.442526	0.405085	0.722293	0.245114	55	neonate	combined
0.363758	0.305791	0.758021	0.342234	56	neonate	combined
0.475667	0.393283	0.801282	0.459829	57	neonate	combined
0.410835	0.324303	0.72526	0.25318	58	neonate	combined
0.443311	0.418196	0.832241	0.543984	59	neonate	combined
0.53604	0.528132	0.792191	0.435118	60	neonate	combined
0.516719	0.483715	0.761724	0.352298	61	neonate	combined
0.428555	0.379784	0.846257	0.582082	62	neonate	combined
0.433187	0.336162	0.697733	0.178353	63	neonate	combined
0.376962	0.331576	0.919946	0.78239	64	neonate	combined
0.463978	0.4	0.810367	0.484523	65	neonate	combined
0.440153	0.418121	0.819246	0.508659	66	neonate	combined
0.401737	0.386959	0.737726	0.287066	67	neonate	combined
0.367052	0.312698	0.696587	0.175237	68	neonate	combined
0.504938	0.436607	0.809278	0.481565	69	neonate	combined
0.372084	0.383556	0.790698	0.431057	70	neonate	combined
0.432958	0.391795	0.771318	0.378377	71	neonate	combined
0.467721	0.481469	0.858625	0.615703	72	neonate	combined
0.40426	0.392563	0.740053	0.293391	73	neonate	combined
0.354422	0.358958	0.72005	0.239018	74	neonate	combined
0.360061	0.340929	0.702155	0.190372	75	neonate	combined
0.448114	0.383459	0.802548	0.463269	76	neonate	combined
0.442963	0.364167	0.821716	0.515373	77	neonate	combined
0.407496	0.393354	0.70227	0.190685	78	neonate	combined
0.41205	0.308756	0.702842	0.192242	79	neonate	combined
0.452408	0.448244	0.853282	0.601179	80	neonate	combined
0.440042	0.427872	0.829457	0.536417	81	neonate	combined
0.44301	0.491675	0.80179	0.46121	82	neonate	combined
0.428157	0.357915	0.657727	0.0696047	83	neonate	combined
0.396955	0.290909	0.701531	0.188676	84	neonate	combined
0.460658	0.437561	0.734641	0.278678	85	neonate	combined
0.403486	0.360902	0.72	0.238881	86	neonate	combined
0.349283	0.305031	0.780769	0.404069	87	neonate	combined
0.43743	0.396664	0.777778	0.395937	88	neonate	combined
0.435747	0.412918	0.63268	0.00152001	89	neonate	combined
0.422427	0.330221	0.825095	0.524559	90	neonate	combined
0.338478	0.4	0.687657	0.150965	91	neonate	combined
0.38139	0.357143	0.793325	0.438198	92	neonate	combined
0.460374	0.409559	0.85259	0.599297	93	neonate	combined
0.374984	0.388174	0.747409	0.313387	94	neonate	combined
0.416847	0.406957	0.758974	0.344824	95	neonate	combined
0.444749	0.401921	0.750968	0.32306	96	neonate	combined
0.339103	0.288889	0.842986	0.573191	97	neonate	combined
0.449533	0.425206	0.829333	0.53608	98	neonate	combined
0.325059	0.394458	0.814394	0.49547	99	neonate	combined
0.424662	0.373892	0.754617	0.332981	100	neonate	combined
0.388089	0.327744	0.75	0.32043	101	neonate	combined
0.509377	0.469573	0.866582	0.637332	102	neonate	combined
0.418945	0.423574	0.846056	0.581537	103	neonate	combined
0.42969	0.36132	0.841229	0.568416	104	neonate	combined
0.380808	0.343306	0.619048	-0.0355359	105	neonate	combined
0.456269	0.377546	0.824837	0.523857	106	neonate	combined
0.521035	0.455459	0.901391	0.731952	107	neonate	combined
0.40792	0.371673	0.872892	0.654486	108	neonate	combined
0.511688	0.510239	0.876263	0.663647	109	neonate	combined
0.451339	0.451358	0.644304	0.0331175	110	neonate	combined
0.386828	0.341258	0.632863	0.0020172	111	neonate	combined
0.510893	0.495357	0.781654	0.406473	112	neonate	combined
0.437291	0.432354	0.787013	0.421041	113	neonate	combined
0.370253	0.368687	0.787421	0.422151	114	neonate	combined
0.382209	0.374052	0.836898	0.556644	115	neonate	combined
0.440092	0.420729	0.804054	0.467364	116	neonate	combined
0.410522	0.340766	0.784238	0.413497	117	neonate	combined
0.42473	0.378919	0.703846	0.19497	118	neonate	combined
0.550388	0.449481	0.558638	-0.199746	119	neonate	combined
0.454698	0.413493	0.858056	0.614157	120	neonate	combined
0.451426	0.372391	0.735443	0.28086	121	neonate	combined
0.385035	0.343482	0.663636	0.0856688	122	neonate	combined
0.348935	0.289594	0.793409	0.438428	123	neonate	combined
0.471977	0.365616	0.669609	0.101904	124	neonate	combined
0.402939	0.357408	0.887248	0.693509	125	neonate	combined
0.445808	0.408654	0.8	0.456344	126	neonate	combined
0.355828	0.340083	0.751263	0.323862	127	neonate	combined
0.407334	0.3842	0.685864	0.146089	128	neonate	combined
0.458241	0.39814	0.893997	0.711855	129	neonate	combined
0.41763	0.366287	0.894118	0.712182	130	neonate	combined
0.380137	0.32947	0.749686	0.319575	131	neonate	combined
0.462847	0.374462	0.866152	0.636163	132	neonate	combined
0.524034	0.481957	0.811297	0.487051	133	neonate	combined
0.438109	0.370108	0.731836	0.271055	134	neonate	combined
0.447111	0.361621	0.837432	0.558094	135	neonate	combined
0.402852	0.384762	0.80641	0.473769	136	neonate	combined
0.428056	0.354802	0.888011	0.695581	137	neonate	combined
0.318556	0.334883	0.755668	0.335835	138	neonate	combined
0.487018	0.477684	0.835781	0.553607	139	neonate	combined
0.468138	0.433716	0.825166	0.524751	140	neonate	combined
0.447924	0.414754	0.88198	0.679188	141	neonate	combined
0.401348	0.409702	0.72526	0.25318	142	neonate	combined
0.450341	0.461197	0.757306	0.34029	143	neonate	combined
0.504082	0.488612	0.859211	0.617295	144	neonate	combined
0.414044	0.356723	0.777929	0.396349	145	neonate	combined
0.521357	0.439759	0.70229	0.190741	146	neonate	combined
0.377359	0.304545	0.814433	0.495577	147	neonate	combined
0.434616	0.390323	0.617876	-0.0387217	148	neonate	combined
0.390843	0.371779	0.914508	0.767608	149	neonate	combined
0.320607	0.358117	0.803279	0.465256	150	neonate	combined
0.406811	0.367986	0.728218	0.261221	151	neonate	combined
0.532859	0.519724	0.80531	0.470777	152	neonate	combined
0.491006	0.42416	0.758312	0.343024	153	neonate	combined
0.398077	0.38597	0.739244	0.291191	154	neonate	combined
0.431173	0.402511	0.829299	0.535988	155	neonate	combined
0.419164	0.451445	0.933243	0.818534	156	neonate	combined
0.324485	0.275288	0.64512	0.0353372	157	neonate	combined
0.452496	0.415653	0.925926	0.798646	158	neonate	combined
0.42904	0.35443	0.816431	0.501009	159	neonate	combined
0.34143	0.417875	0.856423	0.609718	160	neonate	combined
0.422939	0.361988	0.805412	0.471056	161	neonate	combined
0.405429	0.303774	0.809648	0.48257	162	neonate	combined
0.217092	0.278846	0.583648	-0.131763	163	neonate	combined
0.384591	0.397068	0.861286	0.622937	164	neonate	combined
0.447124	0.362542	0.768421	0.370503	165	neonate	combined
0.415086	0.386582	0.791395	0.432953	166	neonate	combined
0.361813	0.301173	0.814621	0.496089	167	neonate	combined
0.470856	0.397669	0.762087	0.353284	168	neonate	combined
0.412306	0.442189	0.746461	0.310809	169	neonate	combined
0.420119	0.358925	0.796438	0.44666	170	neonate	combined
0.379041	0.324502	0.639842	0.0209882	171	neonate	combined
0.416232	0.395067	0.754789	0.333448	172	neonate	combined
0.369735	0.4	0.805142	0.470321	173	neonate	combined
0.430758	0.408524	0.845855	0.58099	174	neonate	combined
0.432206	0.420909	0.828084	0.532684	175	neonate	combined
0.41123	0.384547	0.853846	0.602713	176	neonate	combined
0.377696	0.316601	0.871829	0.651595	177	neonate	combined
0.428138	0.321538	0.798429	0.452074	178	neonate	combined
0.396706	0.198061	0.631242	-0.00238818	179	neonate	combined
0.449216	0.394649	0.761364	0.351319	180	neonate	combined
0.351602	0.273957	0.785354	0.41653	181	neonate	combined
0.410229	0.347917	0.769328	0.372969	182	neonate	combined
0.391098	0.31011	0.715426	0.226446	183	neonate	combined
0.421068	0.380059	0.911609	0.75973	184	neonate	combined
0.364328	0.253472	0.755975	0.336671	185	neonate	combined
0.410547	0.331059	0.700258	0.185218	186	neonate	combined
0.450313	0.432258	0.834625	0.550465	187	neonate	combined
0.419963	0.36689	0.560881	-0.19365	188	neonate	combined
0.4247	0.399658	0.937754	0.830797	189	neonate	combined
0.379989	0.311957	0.886912	0.692596	190	neonate	combined
0.530103	0.471133	0.790698	0.431057	191	neonate	combined
0.551328	0.463648	0.686869	0.148821	192	neonate	combined
0.367512	0.30285	0.781719	0.406651	193	neonate	combined
0.380467	0.317129	0.802043	0.461898	194	neonate	combined
0.476086	0.408282	0.77036	0.375775	195	neonate	combined
0.432603	0.336351	0.602828	-0.0796261	196	neonate	combined
0.460437	0.386957	0.697085	0.176591	197	neonate	combined
0.470428	0.339054	0.59596	-0.0982957	198	neonate	combined
0.414856	0.367548	0.786172	0.418754	199	neonate	combined
0.393984	0.394046	0.872368	0.653061	200	neonate	combined
0.467197	0.400653	0.742105	0.298969	201	neonate	combined
0.430123	0.401481	0.752224	0.326474	202	neonate	combined
0.390843	0.400818	0.823298	0.519675	203	neonate	combined
0.444829	0.430054	0.757979	0.342118	204	neonate	combined
0.444682	0.410266	0.750322	0.321304	205	neonate	combined
0.414091	0.351808	0.890812	0.703197	206	neonate	combined
0.426884	0.424819	0.798153	0.451323	207	neonate	combined
0.443926	0.327333	0.614702	-0.0473481	208	neonate	combined
0.52429	0.521277	0.594969	-0.10099	209	neonate	combined
0.422089	0.332809	0.693227	0.166105	210	neonate	combined
0.394861	0.307143	0.736909	0.284845	211	neonate	combined
0.33341	0.268421	0.804046	0.46734	212	neonate	combined
0.392324	0.302171	0.846467	0.582655	213	neonate	combined
0.462399	0.412549	0.710067	0.211881	214	neonate	combined
0.478294	0.43469	0.879845	0.673385	215	neonate	combined
0.481459	0.327977	0.81864	0.507012	216	neonate	combined
0.440018	0.385259	0.884715	0.686623	217	neonate	combined
0.449683	0.371563	0.922293	0.78877	218	neonate	combined
0.337344	0.332233	0.82048	0.512015	219	neonate	combined
0.380292	0.414668	0.710292	0.212493	220	neonate	combined
0.450919	0.351754	0.806202	0.473201	221	neonate	combined
0.42554	0.372717	0.844532	0.577395	222	neonate	combined
0.399292	0.352174	0.584299	-0.129994	223	neonate	combined
0.360248	0.335541	0.732903	0.273956	224	neonate	combined
0.374056	0.293091	0.691503	0.161419	225	neonate	combined
0.382344	0.308246	0.856417	0.6097	226	neonate	combined
0.413603	0.388933	0.883289	0.682747	227	neonate	combined
0.39921	0.306223	0.683288	0.139089	228	neonate	combined
0.429881	0.404152	0.846462	0.58264	229	neonate	combined
0.460227	0.39987	0.685279	0.1445	230	neonate	combined
0.430023	0.384596	0.783887	0.412545	231	neonate	combined
0.422027	0.332941	0.813072	0.491877	232	neonate	combined
0.412847	0.373488	0.807838	0.47765	233	neonate	combined
0.422275	0.346667	0.729487	0.26467	234	neonate	combined
0.422509	0.336538	0.487959	-0.391871	235	neonate	combined
0.35878	0.303774	0.930201	0.810268	236	neonate	combined
0.433435	0.45071	0.774319	0.386536	237	neonate	combined
0.459749	0.429696	0.755644	0.335772	238	neonate	combined
0.403	0.419061	0.671504	0.107055	239	neonate	combined
0.430639	0.376828	0.787261	0.421716	240	neonate	combined
0.379267	0.355469	0.846541	0.582855	241	neonate	combined
0.429446	0.341954	0.830334	0.538801	242	neonate	combined
0.379984	0.348299	0.869231	0.644532	243	neonate	combined
0.365545	0.308228	0.742018	0.298732	244	neonate	combined
0.402937	0.341741	0.812098	0.489229	245	neonate	combined
0.32259	0.208571	0.673203	0.111673	246	neonate	combined
0.423368	0.414342	0.769427	0.373237	247	neonate	combined
0.396615	0.375519	0.779373	0.400275	248	neonate	combined
0.373413	0.306685	0.69961	0.183455	249	neonate	combined
0.399414	0.370608	0.761966	0.352957	250	neonate	combined
0.417464	0.424762	0.742058	0.298842	251	neonate	combined
0.437713	0.380277	0.619974	-0.0330176	252	neonate	combined
0.35052	0.301531	0.826752	0.529062	253	neonate	combined
0.362495	0.303988	0.714096	0.222832	254	neonate	combined
0.437492	0.352392	0.820153	0.511125	255	neonate	combined
0.468589	0.413548	0.815612	0.498782	256	neonate	combined
0.482011	0.479767	0.838331	0.560539	257	neonate	combined
0.331968	0.369576	0.715909	0.227761	258	neonate	combined
0.483912	0.465075	0.746094	0.309811	259	neonate	combined
0.46859	0.399102	0.817246	0.503223	260	neonate	combined
0.440988	0.425944	0.758665	0.343983	261	neonate	combined
0.434712	0.450993	0.758534	0.343626	262	neonate	combined
0.414002	0.361327	0.861333	0.623065	263	neonate	combined
0.444171	0.396104	0.827097	0.53	264	neonate	combined
0.404596	0.413988	0.85641	0.609683	265	neonate	combined
0.460362	0.388182	0.829733	0.537167	266	neonate	combined
0.306568	0.340279	0.875315	0.661071	267	neonate	combined
0.44292	0.325514	0.679637	0.129163	268	neonate	combined
0.378141	0.412727	0.849937	0.592086	269	neonate	combined
0.346228	0.312904	0.480405	-0.412407	270	neonate	combined
0.411388	0.32074	0.76478	0.360605	271	neonate	combined
0.401518	0.289474	0.807547	0.476859	272	neonate	combined
0.436669	0.3	0.772554	0.381738	273	neonate	combined
0.427038	0.371323	0.954308	0.875797	274	neonate	combined
0.432359	0.380373	0.923741	0.792707	275	neonate	combined
0.520822	0.366549	0.785894	0.418	276	neonate	combined
0.381688	0.363	0.803279	0.465256	277	neonate	combined
0.442346	0.399296	0.820645	0.512463	278	neonate	combined
0.326505	0.309374	0.925411	0.797246	279	neonate	combined
0.344549	0.349106	0.722438	0.245509	280	neonate	combined
0.382154	0.370705	0.740458	0.294492	281	neonate	combined
0.460844	0.395385	0.751344	0.324083	282	neonate	combined
0.331829	0.257713	0.667939	0.0973644	283	neonate	combined
0.444148	0.45958	0.818066	0.505453	284	neonate	combined
0.303788	0.29326	0.750646	0.322186	285	neonate	combined
0.328314	0.373142	0.68262	0.137271	286	neonate	combined
0.395675	0.345738	0.827109	0.530034	287	neonate	combined
0.443582	0.460443	0.846939	0.583936	288	neonate	combined
0.424705	0.403611	0.645408	0.0361195	289	neonate	combined
0.394333	0.317619	0.717419	0.231866	290	neonate	combined
0.424335	0.322779	0.776623	0.392799	291	neonate	combined
0.353274	0.2275	0.587342	-0.121721	292	neonate	combined
0.397305	0.387214	0.785441	0.416767	293	neonate	combined
0.377078	0.303421	0.72739	0.25897	294	neonate	combined
0.404103	0.316839	0.676623	0.120971	295	neonate	combined
0.385905	0.366256	0.833997	0.548758	296	neonate	combined
0.41408	0.364856	0.715215	0.225873	297	neonate	combined
0.4755	0.399175	0.770513	0.376189	298	neonate	combined
0.3853	0.283901	0.569409	-0.170468	299	neonate	combined
0.457607	0.427147	0.854406	0.604235	300	neonate	combined
0.408414	0.350717	0.809343	0.481742	301	neonate	combined
0.404204	0.359511	0.859764	0.618799	302	neonate	combined
0.415288	0.362642	0.804097	0.467481	303	neonate	combined
0.362408	0.291286	0.872077	0.652269	304	neonate	combined
0.478999	0.412332	0.765685	0.363066	305	neonate	combined
0.422976	0.366977	0.683544	0.139784	306	neonate	combined
0.440354	0.388133	0.677749	0.124032	307	neonate	combined
0.452287	0.375316	0.807843	0.477663	308	neonate	combined
0.40316	0.339841	0.842953	0.573102	309	neonate	combined
0.391896	0.309046	0.694194	0.168732	310	neonate	combined
0.494355	0.434435	0.676431	0.120449	311	neonate	combined
0.391606	0.394353	0.868118	0.641507	312	neonate	combined
0.293704	0.319298	0.749367	0.318709	313	neonate	combined
0.515509	0.481882	0.787072	0.421202	314	neonate	combined
0.415097	0.4	0.746515	0.310955	315	neonate	combined
0.479818	0.455705	0.858048	0.614135	316	neonate	combined
0.482098	0.467307	0.748737	0.316997	317	neonate	combined
0.418804	0.407917	0.767834	0.368907	318	neonate	combined
0.437361	0.381446	0.767263	0.367356	319	neonate	combined
0.285992	0.34573	0.783648	0.411894	320	neonate	combined
0.486569	0.409059	0.881818	0.678749	321	neonate	combined
0.382223	0.34651	0.936464	0.827291	322	neonate	combined
0.427463	0.421611	0.684879	0.143413	323	neonate	combined
0.387065	0.291244	0.769022	0.372136	324	neonate	combined
0.421165	0.363105	0.928849	0.806591	325	neonate	combined
0.488926	0.40999	0.757962	0.342072	326	neonate	combined
0.453044	0.392308	0.87037	0.64763	327	neonate	combined
0.36069	0.283673	0.774648	0.387429	328	neonate	combined
0.494414	0.488075	0.812261	0.489671	329	neonate	combined
0.41267	0.402	0.760759	0.349677	330	neonate	combined
0.431598	0.317433	0.760759	0.349677	331	neonate	combined
0.322102	0.342662	0.781534	0.406149	332	neonate	combined
0.4588	0.392914	0.762211	0.353622	333	neonate	combined
0.383216	0.313469	0.810127	0.483871	334	neonate	combined
0.350182	0.297273	0.882277	0.679995	335	neonate	combined
0.360844	0.348592	0.674214	0.114421	336	neonate	combined
0.469376	0.454998	0.848912	0.589299	337	neonate	combined
0.4483	0.373662	0.654337	0.0603898	338	neonate	combined
0.441929	0.374199	0.781593	0.406309	339	neonate	combined
0.412219	0.377279	0.731675	0.270618	340	neonate	combined
0.394668	0.388113	0.737374	0.286108	341	neonate	combined
0.399799	0.375794	0.719072	0.236359	342	neonate	combined
0.392159	0.340602	0.735724	0.281623	343	neonate	combined
0.411548	0.392016	0.735369	0.280658	344	neonate	combined
0.385866	0.353833	0.776637	0.392836	345	neonate	combined
0.341225	0.323733	0.721662	0.2434	346	neonate	combined
0.434397	0.444444	0.795573	0.44431	347	neonate	combined
0.419137	0.305556	0.683019	0.138356	348	neonate	combined
0.428136	0.342857	0.677665	0.123803	349	neonate	combined
0.438848	0.415471	0.747462	0.31353	350	neonate	combined
0.412596	0.401692	0.69908	0.182015	351	neonate	combined
0.466895	0.377615	0.761665	0.352137	352	neonate	combined
0.429377	0.38	0.818301	0.50609	353	neonate	combined
0.360834	0.275775	0.886624	0.691813	354	neonate	combined
0.426308	0.35971	0.670157	0.103394	355	neonate	combined
0.410949	0.363393	0.867257	0.639166	356	neonate	combined
0.380186	0.330392	0.710145	0.212092	357	neonate	combined
0.391045	0.337888	0.783226	0.410747	358	neonate	combined
0.40484	0.358519	0.9	0.728172	359	neonate	combined
0.412501	0.356055	0.824742	0.5236	360	neonate	combined
0.421359	0.418103	0.854569	0.604677	361	neonate	combined
0.503052	0.471119	0.629726	-0.00650853	362	neonate	combined
0.36194	0.301904	0.810606	0.485174	363	neonate	combined
0.47947	0.415414	0.843273	0.573972	364	neonate	combined
0.387456	0.416154	0.667097	0.0950752	365	neonate	combined
0.503267	0.467588	0.750643	0.322177	366	neonate	combined
0.385109	0.335396	0.858278	0.61476	367	neonate	combined
0.427401	0.384161	0.904636	0.740773	368	neonate	combined
0.374174	0.307439	0.840164	0.565521	369	neonate	combined
0.418975	0.389091	0.727041	0.25802	370	neonate	combined
0.428941	0.423929	0.763889	0.358183	371	neonate	combined
0.450123	0.404881	0.841033	0.567882	372	neonate	combined
0.356295	0.302816	0.762338	0.353967	373	neonate	combined
0.428368	0.334093	0.793464	0.438577	374	neonate	combined
0.445327	0.370561	0.845161	0.579105	375	neonate	combined
0.37548	0.320239	0.838571	0.561192	376	neonate	combined
0.441696	0.392746	0.709549	0.210473	377	neonate	combined
0.424307	0.367072	0.728814	0.262839	378	neonate	combined
0.338569	0.28541	0.703022	0.192731	379	neonate	combined
0.438139	0.423658	0.882353	0.680202	380	neonate	combined
0.39841	0.339817	0.729333	0.264252	381	neonate	combined
0.413542	0.348621	0.851852	0.597292	382	neonate	combined
0.41656	0.356447	0.781534	0.406149	383	neonate	combined
0.446645	0.377792	0.871658	0.65113	384	neonate	combined
0.311237	0.223535	0.697733	0.178353	385	neonate	combined
0.288611	0.257391	0.687264	0.149894	386	neonate	combined
0.478474	0.43846	0.83697	0.55684	387	neonate	combined
0.440452	0.376923	0.841352	0.568751	388	neonate	combined
0.431963	0.433951	0.84026	0.565781	389	neonate	combined
0.515561	0.403448	0.781841	0.406983	390	neonate	combined
0.461634	0.397544	0.792092	0.434847	391	neonate	combined
0.478876	0.447617	0.726115	0.255502	392	neonate	combined
0.420602	0.384536	0.862944	0.627444	393	neonate	combined
0.363388	0.286239	0.649351	0.0468362	394	neonate	combined
0.360874	0.338235	0.586164	-0.124924	395	neonate	combined
0.433903	0.406576	0.719388	0.237217	396	neonate	combined
0.355548	0.239359	0.681941	0.135425	397	neonate	combined
0.369578	0.363465	0.803594	0.466114	398	neonate	combined
0.413213	0.356433	0.787097	0.421269	399	neonate	combined
0.46332	0.44675	0.789262	0.427154	400	neonate	combined
0.358759	0.283323	0.815927	0.499637	401	neonate	combined
0.427561	0.398013	0.721311	0.242446	402	neonate	combined
0.434072	0.33901	0.88131	0.677366	403	neonate	combined
0.38206	0.287105	0.751687	0.325015	404	neonate	combined
0.473516	0.419415	0.893401	0.710234	405	neonate	combined
0.440716	0.384775	0.794667	0.441846	406	neonate	combined
0.38295	0.376774	0.679537	0.12889	407	neonate	combined
0.423749	0.404185	0.838628	0.561345	408	neonate	combined
0.441917	0.390934	0.692506	0.164146	409	neonate	combined
0.353702	0.248309	0.750636	0.322159	410	neonate	combined
0.404187	0.371533	0.653216	0.0573424	411	neonate	combined
0.401666	0.339572	0.776913	0.393587	412	neonate	combined
0.463235	0.374997	0.798956	0.453505	413	neonate	combined
0.436346	0.42	0.75	0.32043	414	neonate	combined
0.450664	0.401194	0.892038	0.706528	415	neonate	combined
0.364548	0.357718	0.829815	0.53739	416	neonate	combined
0.458179	0.371957	0.791403	0.432975	417	neonate	combined
0.474535	0.450658	0.676433	0.120454	418	neonate	combined
0.420156	0.457648	0.793194	0.437842	419	neonate	combined
0.380322	0.31913	0.785252	0.416255	420	neonate	combined
0.450634	0.382122	0.864611	0.631975	421	neonate	combined
0.365845	0.335964	0.767089	0.366881	422	neonate	combined
0.388952	0.371973	0.781984	0.407372	423	neonate	combined
0.411034	0.35936	0.59359	-0.104738	424	neonate	combined
0.45547	0.317062	0.723485	0.248354	425	neonate	combined
0.457153	0.403111	0.782554	0.40892	426	neonate	combined
0.473431	0.413449	0.876923	0.665442	427	neonate	combined
0.457886	0.451389	0.803618	0.466177	428	neonate	combined
0.44901	0.381392	0.798387	0.451959	429	neonate	combined
0.422345	0.355108	0.780645	0.403732	430	neonate	combined
0.461007	0.44299	0.872152	0.652473	431	neonate	combined
0.349946	0.367363	0.831234	0.541247	432	neonate	combined
0.385857	0.32356	0.880637	0.675537	433	neonate	combined
0.516383	0.463183	0.798989	0.453594	434	neonate	combined
0.537577	0.4225	0.735516	0.281059	435	neonate	combined
0.408834	0.334872	0.87251	0.653446	436	neonate	combined
0.475186	0.412764	0.775641	0.390129	437	neonate	combined
0.366946	0.339699	0.8331	0.546318	438	neonate	combined
0.414549	0.461772	0.771684	0.379372	439	neonate	combined
0.422044	0.417832	0.85486	0.605469	440	neonate	combined
0.450909	0.410065	0.851275	0.595723	441	neonate	combined
0.412306	0.376812	0.858127	0.614348	442	neonate	combined
0.380013	0.373497	0.857332	0.612187	443	neonate	combined
0.419573	0.400498	0.549608	-0.224291	444	neonate	combined
0.35242	0.3625	0.55414	-0.211973	445	neonate	combined
0.40268	0.388532	0.693569	0.167033	446	neonate	combined
0.393834	0.345002	0.542373	-0.243959	447	neonate	combined
0.407386	0.316903	0.823045	0.518987	448	neonate	combined
0.424634	0.37305	0.598155	-0.0923267	449	neonate	combined
0.468778	0.45641	0.786445	0.419497	450	neonate	combined
0.430636	0.436036	0.81306	0.491845	451	neonate	combined
0.41458	0.429534	0.872109	0.652356	452	neonate	combined
0.43903	0.408869	0.697613	0.178026	453	neonate	combined
0.446039	0.4	0.76148	0.351634	454	neonate	combined
0.357435	0.32824	0.889594	0.699885	455	neonate	combined
0.398115	0.310981	0.871827	0.651591	456	neonate	combined
0.444787	0.461959	0.922293	0.78877	457	neonate	combined
0.474265	0.398203	0.825193	0.524825	458	neonate	combined
0.380303	0.354686	0.772201	0.380777	459	neonate	combined
0.524391	0.423139	0.78526	0.416277	460	neonate	combined
0.405063	0.320673	0.585176	-0.12761	461	neonate	combined
0.464842	0.355366	0.673496	0.112469	462	neonate	combined
0.428692	0.441104	0.685422	0.144888	463	neonate	combined
0.315422	0.270326	0.742228	0.299303	464	neonate	combined
0.368421	0.330722	0.858958	0.616608	465	neonate	combined
0.32583	0.296364	0.684768	0.143111	466	neonate	combined
0.56488	0.595	0.662025	0.0812896	467	neonate	combined
0.38842	0.396	0.679697	0.129327	468	neonate	combined
0.53027	0.438219	0.790549	0.430654	469	neonate	combined
0.499704	0.482986	0.705729	0.200089	470	neonate	combined
0.41621	0.372291	0.749333	0.318617	471	neonate	combined
0.411943	0.340642	0.669609	0.101904	472	neonate	combined
0.41993	0.364005	0.836265	0.554923	473	neonate	combined
0.409044	0.391979	0.832061	0.543495	474	neonate	combined
0.43879	0.335192	0.798223	0.451514	475	neonate	combined
0.430851	0.390694	0.866758	0.637811	476	neonate	combined
0.605284	0.581424	0.851385	0.596024	477	neonate	combined
0.416982	0.379733	0.651955	0.0539145	478	neonate	combined
0.46113	0.437792	0.728192	0.26115	479	neonate	combined
0.428495	0.326573	0.92022	0.783136	480	neonate	combined
0.386639	0.3	0.867454	0.639703	481	neonate	combined
0.414858	0.402931	0.673575	0.112685	482	neonate	combined
0.430281	0.464177	0.666667	0.0939061	483	neonate	combined
0.563469	0.4	0.783375	0.411153	484	neonate	combined
0.360775	0.342393	0.73472	0.278895	485	neonate	combined
0.359256	0.381143	0.710327	0.212588	486	neonate	combined
0.405942	0.395915	0.735108	0.279948	487	neonate	combined
0.437829	0.41875	0.812895	0.491396	488	neonate	combined
0.404734	0.333784	0.823056	0.519017	489	neonate	combined
0.392983	0.328865	0.835264	0.552201	490	neonate	combined
0.337299	0.338951	0.736573	0.283931	491	neonate	combined
0.45746	0.437791	0.87737	0.666658	492	neonate	combined
0.498594	0.435377	0.814485	0.495719	493	neonate	combined
0.400032	0.376529	0.480519	-0.412094	494	neonate	combined
0.432064	0.355738	0.865311	0.633878	495	neonate	combined
0.436138	0.376037	0.807087	0.475607	496	neonate	combined
0.422115	0.397092	0.670635	0.104693	497	neonate	combined
0.305388	0.262857	0.836272	0.554941	498	neonate	combined
0.425401	0.413138	0.929801	0.80918	499	neonate	combined
0.437363	0.411868	0.676012	0.119311	0	neonate	phmrc
0.433535	0.419938	0.875806	0.662407	1	neonate	phmrc
0.391518	0.383114	0.763867	0.358124	2	neonate	phmrc
0.455368	0.431883	0.796325	0.446353	3	neonate	phmrc
0.399608	0.331767	0.743431	0.302574	4	neonate	phmrc
0.456488	0.288782	0.723242	0.247693	5	neonate	phmrc
0.343367	0.324178	0.732416	0.272631	6	neonate	phmrc
0.511414	0.42939	0.775835	0.390655	7	neonate	phmrc
0.139565	0.231322	0.674809	0.11604	8	neonate	phmrc
0.40005	0.357143	0.844551	0.577447	9	neonate	phmrc
0.466334	0.431344	0.808477	0.479387	10	neonate	phmrc
0.403322	0.341304	0.674016	0.113883	11	neonate	phmrc
0.41229	0.412	0.772231	0.380859	12	neonate	phmrc
0.466041	0.487672	0.680982	0.132818	13	neonate	phmrc
0.374699	0.284101	0.640063	0.0215887	14	neonate	phmrc
0.47327	0.417647	0.770932	0.377329	15	neonate	phmrc
0.434988	0.405147	0.864909	0.632786	16	neonate	phmrc
0.411524	0.368085	0.893204	0.709698	17	neonate	phmrc
0.474613	0.414784	0.733229	0.274842	18	neonate	phmrc
0.462081	0.442442	0.744849	0.306429	19	neonate	phmrc
0.522823	0.506169	0.643731	0.0315601	20	neonate	phmrc
0.37764	0.344963	0.829953	0.537765	21	neonate	phmrc
0.359058	0.343241	0.735247	0.280327	22	neonate	phmrc
0.385689	0.286313	0.78972	0.428399	23	neonate	phmrc
0.512278	0.440771	0.699538	0.183259	24	neonate	phmrc
0.455265	0.412353	0.748056	0.315145	25	neonate	phmrc
0.485036	0.418057	0.822848	0.51845	26	neonate	phmrc
0.410535	0.351233	0.821203	0.513978	27	neonate	phmrc
0.45512	0.460421	0.547287	-0.230602	28	neonate	phmrc
0.353529	0.313367	0.697017	0.176408	29	neonate	phmrc
0.481883	0.493143	0.630159	-0.0053328	30	neonate	phmrc
0.408797	0.363575	0.816746	0.501863	31	neonate	phmrc
0.433968	0.375504	0.783699	0.412033	32	neonate	phmrc
0.421676	0.382317	0.86645	0.636972	33	neonate	phmrc
0.409639	0.407008	0.732704	0.273415	34	neonate	phmrc
0.432218	0.370563	0.883607	0.68361	35	neonate	phmrc
0.317582	0.339776	0.778802	0.398721	36	neonate	phmrc
0.618029	0.528398	0.782875	0.409792	37	neonate	phmrc
0.420447	0.344584	0.792722	0.436559	38	neonate	phmrc
0.434161	0.429625	0.7696	0.373708	39	neonate	phmrc
0.429273	0.427163	0.712219	0.217729	40	neonate	phmrc
0.486079	0.452769	0.886614	0.691785	41	neonate	phmrc
0.400052	0.376217	0.744514	0.305517	42	neonate	phmrc
0.418999	0.366838	0.832013	0.543363	43	neonate	phmrc
0.360246	0.34694	0.654434	0.0606549	44	neonate	phmrc
0.423041	0.371736	0.823339	0.519785	45	neonate	phmrc
0.35803	0.305556	0.800933	0.45888	46	neonate	phmrc
0.357056	0.338621	0.903537	0.737786	47	neonate	phmrc
0.40936	0.354702	0.897611	0.721678	48	neonate	phmrc
0.49797	0.452109	0.684295	0.141824	49	neonate	phmrc
0.396704	0.346154	0.732824	0.273741	50	neonate	phmrc
0.36089	0.319853	0.679389	0.12849	51	neonate	phmrc
0.4624	0.429759	0.636364	0.0115339	52	neonate	phmrc
0.338675	0.298657	0.611198	-0.0568747	53	neonate	phmrc
0.356475	0.315086	0.811994	0.488945	54	neonate	phmrc
0.381028	0.327392	0.913399	0.764593	55	neonate	phmrc
0.43832	0.380298	0.778302	0.397362	56	neonate	phmrc
0.445547	0.367019	0.781356	0.405664	57	neonate	phmrc
0.500915	0.502157	0.869291	0.644697	58	neonate	phmrc
0.400393	0.428305	0.787136	0.421376	59	neonate	phmrc
0.383007	0.4	0.756289	0.337526	60	neonate	phmrc
0.417902	0.375	0.720611	0.240541	61	neonate	phmrc
0.280439	0.349505	0.755352	0.334977	62	neonate	phmrc
0.472397	0.41569	0.805296	0.47074	63	neonate	phmrc
0.441314	0.486275	0.727554	0.259415	64	neonate	phmrc
0.451758	0.476966	0.861538	0.623623	65	neonate	phmrc
0.404168	0.354839	0.755725	0.335992	66	neonate	phmrc
0.363208	0.309165	0.804312	0.468064	67	neonate	phmrc
0.384256	0.40837	0.708333	0.207168	68	neonate	phmrc
0.425674	0.397189	0.884494	0.686021	69	neonate	phmrc
0.434222	0.381386	0.9008	0.730346	70	neonate	phmrc
0.442305	0.347595	0.765452	0.362432	71	neonate	phmrc
0.369538	0.328999	0.839063	0.562527	72	neonate	phmrc
0.474923	0.404848	0.78254	0.408882	73	neonate	phmrc
0.513146	0.480028	0.740458	0.294492	74	neonate	phmrc
0.427197	0.34375	0.675345	0.117495	75	neonate	phmrc
0.436624	0.352881	0.824074	0.521784	76	neonate	phmrc
0.311136	0.243694	0.881988	0.679209	77	neonate	phmrc
0.407877	0.343824	0.752336	0.326781	78	neonate	phmrc
0.453897	0.436538	0.935275	0.824059	79	neonate	phmrc
0.414851	0.346154	0.745038	0.306942	80	neonate	phmrc
0.407851	0.333782	0.590769	-0.112405	81	neonate	phmrc
0.371098	0.358715	0.814757	0.496456	82	neonate	phmrc
0.420927	0.415273	0.620155	-0.0325257	83	neonate	phmrc
0.426523	0.401305	0.786936	0.420833	84	neonate	phmrc
0.535984	0.508827	0.594801	-0.101444	85	neonate	phmrc
0.382286	0.382124	0.726575	0.256752	86	neonate	phmrc
0.484567	0.419572	0.653251	0.0574379	87	neonate	phmrc
0.403863	0.334837	0.659711	0.0749988	88	neonate	phmrc
0.507541	0.462051	0.770642	0.376541	89	neonate	phmrc
0.410639	0.41722	0.803379	0.46553	90	neonate	phmrc
0.58667	0.490131	0.812883	0.491364	91	neonate	phmrc
0.393421	0.346411	0.688784	0.154026	92	neonate	phmrc
0.363219	0.262462	0.774691	0.387548	93	neonate	phmrc
0.460448	0.40305	0.829755	0.537225	94	neonate	phmrc
0.469214	0.380154	0.773791	0.3851	95	neonate	phmrc
0.435523	0.362545	0.783489	0.411462	96	neonate	phmrc
0.379743	0.325556	0.639871	0.0210689	97	neonate	phmrc
0.437129	0.425467	0.759812	0.3471	98	neonate	phmrc
0.476786	0.430958	0.769481	0.373383	99	neonate	phmrc
0.461232	0.446549	0.846875	0.583763	100	neonate	phmrc
0.419301	0.331976	0.827697	0.531633	101	neonate	phmrc
0.4465	0.433314	0.820276	0.511461	102	neonate	phmrc
0.429373	0.370526	0.715822	0.227524	103	neonate	phmrc
0.486835	0.458732	0.868204	0.641742	104	neonate	phmrc
0.451308	0.396435	0.832776	0.545438	105	neonate	phmrc
0.427118	0.358738	0.861586	0.623753	106	neonate	phmrc
0.358975	0.275426	0.787832	0.423266	107	neonate	phmrc
0.345895	0.419304	0.831547	0.542096	108	neonate	phmrc
0.453878	0.385725	0.716049	0.228142	109	neonate	phmrc
0.394352	0.327873	0.704362	0.196372	110	neonate	phmrc
0.404843	0.391126	0.861465	0.623423	111	neonate	phmrc
0.467045	0.401961	0.77812	0.396868	112	neonate	phmrc
0.394021	0.374286	0.557121	-0.203871	113	neonate	phmrc
0.35144	0.317152	0.83758	0.558496	114	neonate	phmrc
0.463086	0.361335	0.886667	0.691928	115	neonate	phmrc
0.397914	0.327087	0.790808	0.431358	116	neonate	phmrc
0.457033	0.379545	0.8	0.456344	117	neonate	phmrc
0.501687	0.452176	0.865574	0.634592	118	neonate	phmrc
0.493767	0.516129	0.695518	0.172331	119	neonate	phmrc
0.570314	0.478	0.622699	-0.0256094	120	neonate	phmrc
0.407113	0.36087	0.871835	0.651613	121	neonate	phmrc
0.47749	0.431815	0.7376	0.286723	122	neonate	phmrc
0.395779	0.337793	0.761076	0.350537	123	neonate	phmrc
0.431144	0.392892	0.718553	0.234949	124	neonate	phmrc
0.358256	0.273799	0.746457	0.310798	125	neonate	phmrc
0.317092	0.29805	0.783359	0.41111	126	neonate	phmrc
0.474858	0.422727	0.839607	0.564007	127	neonate	phmrc
0.383359	0.381152	0.823529	0.520303	128	neonate	phmrc
0.432928	0.394286	0.790123	0.429496	129	neonate	phmrc
0.423429	0.419951	0.723502	0.248401	130	neonate	phmrc
0.39873	0.374699	0.803077	0.464708	131	neonate	phmrc
0.384814	0.337709	0.880597	0.675429	132	neonate	phmrc
0.549637	0.488889	0.778802	0.398721	133	neonate	phmrc
0.407188	0.40559	0.805947	0.472509	134	neonate	phmrc
0.402661	0.442946	0.75963	0.346607	135	neonate	phmrc
0.467045	0.425931	0.729814	0.265557	136	neonate	phmrc
0.391335	0.329961	0.885993	0.690098	137	neonate	phmrc
0.350888	0.370779	0.707504	0.204913	138	neonate	phmrc
0.469871	0.362557	0.75387	0.330949	139	neonate	phmrc
0.443252	0.370658	0.769829	0.37433	140	neonate	phmrc
0.368166	0.334066	0.858954	0.616597	141	neonate	phmrc
0.323143	0.377653	0.831547	0.542096	142	neonate	phmrc
0.396572	0.305773	0.754443	0.332506	143	neonate	phmrc
0.450531	0.449827	0.850921	0.594762	144	neonate	phmrc
0.417031	0.335714	0.79803	0.450987	145	neonate	phmrc
0.369846	0.379891	0.771475	0.378804	146	neonate	phmrc
0.422868	0.418535	0.716718	0.22996	147	neonate	phmrc
0.382992	0.357702	0.753247	0.329255	148	neonate	phmrc
0.467302	0.42381	0.847458	0.585347	149	neonate	phmrc
0.324321	0.308791	0.751152	0.323561	150	neonate	phmrc
0.402329	0.376329	0.804348	0.468162	151	neonate	phmrc
0.385675	0.357359	0.797125	0.448527	152	neonate	phmrc
0.337669	0.341687	0.905054	0.741909	153	neonate	phmrc
0.41615	0.344201	0.874807	0.65969	154	neonate	phmrc
0.455491	0.409231	0.7737	0.384854	155	neonate	phmrc
0.46134	0.40411	0.888372	0.696564	156	neonate	phmrc
0.477011	0.392226	0.763804	0.357952	157	neonate	phmrc
0.443623	0.379224	0.865415	0.634159	158	neonate	phmrc
0.455815	0.41125	0.804348	0.468162	159	neonate	phmrc
0.420055	0.386097	0.628763	-0.00912804	160	neonate	phmrc
0.418896	0.351255	0.870968	0.649254	161	neonate	phmrc
0.404465	0.373451	0.862229	0.6255	162	neonate	phmrc
0.53492	0.493277	0.790244	0.429824	163	neonate	phmrc
0.441513	0.36911	0.73839	0.288871	164	neonate	phmrc
0.478084	0.404356	0.71722	0.231323	165	neonate	phmrc
0.471695	0.401551	0.757475	0.340749	166	neonate	phmrc
0.386184	0.380759	0.787692	0.422888	167	neonate	phmrc
0.432801	0.378219	0.725038	0.252577	168	neonate	phmrc
0.428093	0.37445	0.91443	0.767395	169	neonate	phmrc
0.384867	0.339426	0.781991	0.407389	170	neonate	phmrc
0.453841	0.407106	0.725155	0.252895	171	neonate	phmrc
0.416801	0.314713	0.766091	0.36417	172	neonate	phmrc
0.437878	0.360421	0.888372	0.696564	173	neonate	phmrc
0.452436	0.455013	0.790297	0.429969	174	neonate	phmrc
0.43836	0.370398	0.819572	0.509545	175	neonate	phmrc
0.396322	0.420439	0.9424	0.843427	176	neonate	phmrc
0.427783	0.370031	0.78374	0.412144	177	neonate	phmrc
0.424594	0.417046	0.756211	0.337313	178	neonate	phmrc
0.375027	0.287685	0.801562	0.460591	179	neonate	phmrc
0.340343	0.33961	0.684533	0.142472	180	neonate	phmrc
0.405041	0.36305	0.724884	0.252157	181	neonate	phmrc
0.433147	0.366349	0.800948	0.45892	182	neonate	phmrc
0.433507	0.357128	0.840065	0.565251	183	neonate	phmrc
0.389741	0.301022	0.808612	0.479755	184	neonate	phmrc
0.443454	0.427273	0.82389	0.521283	185	neonate	phmrc
0.252616	0.202252	0.640673	0.0232474	186	neonate	phmrc
0.355228	0.317395	0.764521	0.359902	187	neonate	phmrc
0.420762	0.378753	0.706161	0.201263	188	neonate	phmrc
0.538165	0.459951	0.683969	0.14094	189	neonate	phmrc
0.389015	0.32384	0.80094	0.4589	190	neonate	phmrc
0.442668	0.402742	0.838863	0.561983	191	neonate	phmrc
0.426975	0.36102	0.848435	0.588003	192	neonate	phmrc
0.367604	0.299989	0.794788	0.442177	193	neonate	phmrc
0.370128	0.415789	0.850077	0.592468	194	neonate	phmrc
0.384041	0.319287	0.824921	0.524086	195	neonate	phmrc
0.43907	0.392411	0.922824	0.790215	196	neonate	phmrc
0.427027	0.352076	0.713846	0.222153	197	neonate	phmrc
0.446113	0.398692	0.719436	0.237347	198	neonate	phmrc
0.462846	0.440147	0.771242	0.378171	199	neonate	phmrc
0.478564	0.413932	0.744548	0.30561	200	neonate	phmrc
0.364256	0.302431	0.773525	0.384376	201	neonate	phmrc
0.369273	0.372776	0.81493	0.496928	202	neonate	phmrc
0.300909	0.295238	0.660522	0.0772039	203	neonate	phmrc
0.395072	0.289407	0.854714	0.605072	204	neonate	phmrc
0.454238	0.334907	0.688679	0.153742	205	neonate	phmrc
0.366981	0.392857	0.838462	0.560893	206	neonate	phmrc
0.453335	0.407515	0.891339	0.704628	207	neonate	phmrc
0.427623	0.478537	0.819444	0.509199	208	neonate	phmrc
0.326753	0.307796	0.717557	0.232241	209	neonate	phmrc
0.414134	0.393233	0.821036	0.513526	210	neonate	phmrc
0.45869	0.47908	0.77193	0.380041	211	neonate	phmrc
0.474555	0.496444	0.701538	0.188697	212	neonate	phmrc
0.469587	0.4	0.743431	0.302574	213	neonate	phmrc
0.410466	0.360725	0.821151	0.513838	214	neonate	phmrc
0.362505	0.280307	0.781701	0.406603	215	neonate	phmrc
0.439634	0.39087	0.738794	0.28997	216	neonate	phmrc
0.419868	0.364095	0.741379	0.296996	217	neonate	phmrc
0.392016	0.394888	0.788644	0.425474	218	neonate	phmrc
0.392491	0.324471	0.835772	0.553583	219	neonate	phmrc
0.409849	0.329412	0.771384	0.378558	220	neonate	phmrc
0.399925	0.349516	0.663594	0.085555	221	neonate	phmrc
0.475059	0.440483	0.824367	0.52258	222	neonate	phmrc
0.369971	0.365714	0.799058	0.453783	223	neonate	phmrc
0.4619	0.410345	0.873652	0.65655	224	neonate	phmrc
0.425643	0.427246	0.825	0.524301	225	neonate	phmrc
0.445203	0.397902	0.798701	0.452813	226	neonate	phmrc
0.462153	0.416238	0.644654	0.0340697	227	neonate	phmrc
0.350174	0.2702	0.709677	0.210821	228	neonate	phmrc
0.434288	0.365659	0.794712	0.44197	229	neonate	phmrc
0.433083	0.396585	0.710098	0.211964	230	neonate	phmrc
0.375385	0.319201	0.818323	0.506151	231	neonate	phmrc
0.379023	0.317007	0.736246	0.283042	232	neonate	phmrc
0.352128	0.295697	0.653188	0.0572677	233	neonate	phmrc
0.300154	0.31686	0.743511	0.302792	234	neonate	phmrc
0.327408	0.312881	0.762712	0.354984	235	neonate	phmrc
0.413899	0.35012	0.798752	0.452951	236	neonate	phmrc
0.484198	0.452653	0.855556	0.607359	237	neonate	phmrc
0.441843	0.423343	0.735524	0.28108	238	neonate	phmrc
0.386486	0.348237	0.814262	0.495112	239	neonate	phmrc
0.444957	0.368787	0.778462	0.397796	240	neonate	phmrc
0.366639	0.296875	0.68855	0.15339	241	neonate	phmrc
0.473035	0.388462	0.834671	0.550589	242	neonate	phmrc
0.389206	0.383146	0.820593	0.512321	243	neonate	phmrc
0.504401	0.508333	0.579755	-0.142345	244	neonate	phmrc
0.585618	0.581854	0.821101	0.513702	245	neonate	phmrc
0.358756	0.295732	0.724349	0.250703	246	neonate	phmrc
0.38116	0.276107	0.639062	0.0188702	247	neonate	phmrc
0.483717	0.541667	0.742636	0.300411	248	neonate	phmrc
0.260794	0.32783	0.735878	0.282042	249	neonate	phmrc
0.40874	0.403492	0.700461	0.185768	250	neonate	phmrc
0.388693	0.34929	0.840062	0.565244	251	neonate	phmrc
0.466063	0.466838	0.775835	0.390655	252	neonate	phmrc
0.407216	0.350155	0.83087	0.540258	253	neonate	phmrc
0.476172	0.389726	0.785489	0.416899	254	neonate	phmrc
0.471335	0.425083	0.784314	0.413704	255	neonate	phmrc
0.331397	0.334036	0.838811	0.561842	256	neonate	phmrc
0.467269	0.371214	0.853081	0.600632	257	neonate	phmrc
0.405426	0.331818	0.815913	0.499599	258	neonate	phmrc
0.412393	0.416599	0.841941	0.57035	259	neonate	phmrc
0.36452	0.343428	0.849765	0.59162	260	neonate	phmrc
0.458478	0.446496	0.841584	0.569381	261	neonate	phmrc
0.455039	0.390316	0.863497	0.628946	262	neonate	phmrc
0.378174	0.293421	0.81458	0.495976	263	neonate	phmrc
0.359825	0.391558	0.814985	0.497076	264	neonate	phmrc
0.412359	0.47882	0.603077	-0.0789488	265	neonate	phmrc
0.410035	0.388563	0.737327	0.285981	266	neonate	phmrc
0.405323	0.312649	0.799378	0.454653	267	neonate	phmrc
0.451469	0.436735	0.683564	0.139837	268	neonate	phmrc
0.353104	0.350429	0.812308	0.489799	269	neonate	phmrc
0.522342	0.277978	0.656489	0.0662391	270	neonate	phmrc
0.417056	0.424324	0.852941	0.600253	271	neonate	phmrc
0.457843	0.373672	0.759259	0.345599	272	neonate	phmrc
0.353057	0.23221	0.723664	0.248841	273	neonate	phmrc
0.34771	0.342675	0.752308	0.326703	274	neonate	phmrc
0.3841	0.457772	0.767584	0.368228	275	neonate	phmrc
0.449832	0.418436	0.839204	0.56291	276	neonate	phmrc
0.33899	0.262969	0.734921	0.27944	277	neonate	phmrc
0.416589	0.392982	0.678019	0.124764	278	neonate	phmrc
0.373734	0.362957	0.917722	0.776344	279	neonate	phmrc
0.313223	0.230769	0.801527	0.460494	280	neonate	phmrc
0.40859	0.410323	0.803125	0.464838	281	neonate	phmrc
0.388778	0.396066	0.778462	0.397796	282	neonate	phmrc
0.465527	0.389391	0.924499	0.794768	283	neonate	phmrc
0.474685	0.43355	0.840984	0.567749	284	neonate	phmrc
0.462255	0.4	0.725038	0.252577	285	neonate	phmrc
0.430577	0.473846	0.882629	0.680953	286	neonate	phmrc
0.462872	0.45604	0.589342	-0.116285	287	neonate	phmrc
0.472363	0.412147	0.775229	0.38901	288	neonate	phmrc
0.525688	0.563953	0.869231	0.644532	289	neonate	phmrc
0.370133	0.308218	0.754658	0.333092	290	neonate	phmrc
0.376714	0.343485	0.51944	-0.306297	291	neonate	phmrc
0.42199	0.409677	0.878788	0.670511	292	neonate	phmrc
0.524847	0.41521	0.777948	0.3964	293	neonate	phmrc
0.460441	0.416457	0.733025	0.274286	294	neonate	phmrc
0.418819	0.35188	0.609568	-0.0613045	295	neonate	phmrc
0.481417	0.442424	0.85489	0.605549	296	neonate	phmrc
0.330803	0.260068	0.671275	0.106433	297	neonate	phmrc
0.40757	0.316737	0.83165	0.542377	298	neonate	phmrc
0.408703	0.3534	0.961872	0.896357	299	neonate	phmrc
0.392677	0.407473	0.713154	0.220271	300	neonate	phmrc
0.429988	0.40726	0.807631	0.477087	301	neonate	phmrc
0.42659	0.443823	0.765625	0.362903	302	neonate	phmrc
0.431863	0.385561	0.763371	0.356776	303	neonate	phmrc
0.408921	0.310811	0.734628	0.278644	304	neonate	phmrc
0.370294	0.390965	0.764165	0.358935	305	neonate	phmrc
0.3606	0.316814	0.777424	0.394977	306	neonate	phmrc
0.444367	0.391617	0.751553	0.32465	307	neonate	phmrc
0.402073	0.36359	0.733542	0.275693	308	neonate	phmrc
0.438308	0.425191	0.788668	0.425539	309	neonate	phmrc
0.465249	0.441444	0.863124	0.627932	310	neonate	phmrc
0.362555	0.320234	0.797716	0.450135	311	neonate	phmrc
0.45255	0.38083	0.82825	0.533136	312	neonate	phmrc
0.418729	0.357175	0.710567	0.213238	313	neonate	phmrc
0.354559	0.370149	0.527692	-0.283865	314	neonate	phmrc
0.375989	0.340656	0.785714	0.417511	315	neonate	phmrc
0.372888	0.289424	0.654574	0.0610351	316	neonate	phmrc
0.448183	0.446154	0.755452	0.335249	317	neonate	phmrc
0.266437	0.333024	0.634969	0.00774375	318	neonate	phmrc
0.422898	0.383062	0.837705	0.558836	319	neonate	phmrc
0.458036	0.449784	0.635634	0.0095506	320	neonate	phmrc
0.444798	0.429352	0.884914	0.687165	321	neonate	phmrc
0.489878	0.375	0.38626	-0.66832	322	neonate	phmrc
0.555589	0.438057	0.816514	0.501233	323	neonate	phmrc
0.510476	0.440271	0.659021	0.0731241	324	neonate	phmrc
0.417142	0.384948	0.816425	0.500992	325	neonate	phmrc
0.446951	0.415039	0.795527	0.444185	326	neonate	phmrc
0.456397	0.352564	0.787786	0.423143	327	neonate	phmrc
0.463075	0.436031	0.820988	0.513394	328	neonate	phmrc
0.604512	0.537032	0.827217	0.530327	329	neonate	phmrc
0.43679	0.357143	0.733025	0.274286	330	neonate	phmrc
0.434157	0.381873	0.936137	0.826403	331	neonate	phmrc
0.408818	0.403862	0.818644	0.507023	332	neonate	phmrc
0.415809	0.358405	0.87541	0.661329	333	neonate	phmrc
0.480794	0.45284	0.658462	0.0716022	334	neonate	phmrc
0.472101	0.471282	0.85489	0.605549	335	neonate	phmrc
0.430984	0.360256	0.901869	0.733253	336	neonate	phmrc
0.441598	0.399126	0.76	0.347612	337	neonate	phmrc
0.40257	0.38066	0.644757	0.0343506	338	neonate	phmrc
0.342669	0.27967	0.751623	0.324842	339	neonate	phmrc
0.394315	0.396386	0.59633	-0.0972881	340	neonate	phmrc
0.42498	0.338101	0.837754	0.558968	341	neonate	phmrc
0.43971	0.375	0.70092	0.187017	342	neonate	phmrc
0.463137	0.480357	0.707355	0.204509	343	neonate	phmrc
0.426991	0.4147	0.862237	0.62552	344	neonate	phmrc
0.444235	0.361176	0.669243	0.100908	345	neonate	phmrc
0.457159	0.427314	0.761978	0.35299	346	neonate	phmrc
0.421988	0.339558	0.849923	0.59205	347	neonate	phmrc
0.413639	0.324323	0.842835	0.572782	348	neonate	phmrc
0.333271	0.27543	0.687702	0.151087	349	neonate	phmrc
0.384398	0.337143	0.757962	0.342072	350	neonate	phmrc
0.472555	0.521062	0.552308	-0.216954	351	neonate	phmrc
0.485123	0.459085	0.895476	0.715874	352	neonate	phmrc
0.448134	0.384232	0.754934	0.333842	353	neonate	phmrc
0.407426	0.385164	0.703533	0.194119	354	neonate	phmrc
0.460759	0.427155	0.869494	0.645249	355	neonate	phmrc
0.446564	0.410714	0.787639	0.422742	356	neonate	phmrc
0.47399	0.466182	0.806202	0.473201	357	neonate	phmrc
0.436527	0.452213	0.800628	0.458051	358	neonate	phmrc
0.356875	0.318023	0.757342	0.340386	359	neonate	phmrc
0.464532	0.442534	0.670365	0.103958	360	neonate	phmrc
0.421858	0.350799	0.873457	0.65602	361	neonate	phmrc
0.466116	0.406648	0.658951	0.0729317	362	neonate	phmrc
0.378559	0.314286	0.706977	0.20348	363	neonate	phmrc
0.410381	0.389787	0.798438	0.452096	364	neonate	phmrc
0.408333	0.309896	0.865169	0.63349	365	neonate	phmrc
0.468358	0.446154	0.637072	0.0134585	366	neonate	phmrc
0.406542	0.364407	0.745928	0.309362	367	neonate	phmrc
0.496398	0.53471	0.817187	0.503064	368	neonate	phmrc
0.445907	0.423371	0.822047	0.516274	369	neonate	phmrc
0.499119	0.467672	0.849612	0.591204	370	neonate	phmrc
0.504508	0.408916	0.862866	0.627231	371	neonate	phmrc
0.418997	0.360729	0.76	0.347612	372	neonate	phmrc
0.517319	0.47287	0.817764	0.504632	373	neonate	phmrc
0.418674	0.377846	0.762346	0.353989	374	neonate	phmrc
0.357466	0.342035	0.814757	0.496456	375	neonate	phmrc
0.458815	0.382286	0.818898	0.507713	376	neonate	phmrc
0.43878	0.420632	0.803514	0.465897	377	neonate	phmrc
0.454548	0.395135	0.661562	0.0800302	378	neonate	phmrc
0.346486	0.300251	0.755372	0.335032	379	neonate	phmrc
0.430962	0.435684	0.78515	0.415977	380	neonate	phmrc
0.408771	0.412919	0.832025	0.543397	381	neonate	phmrc
0.445864	0.396532	0.735703	0.281567	382	neonate	phmrc
0.427251	0.334774	0.814757	0.496456	383	neonate	phmrc
0.490874	0.533046	0.713128	0.220201	384	neonate	phmrc
0.505916	0.427273	0.8125	0.490322	385	neonate	phmrc
0.398722	0.381739	0.7888	0.425899	386	neonate	phmrc
0.419938	0.422525	0.7424	0.299771	387	neonate	phmrc
0.457222	0.350157	0.811146	0.48664	388	neonate	phmrc
0.303287	0.286667	0.740741	0.29526	389	neonate	phmrc
0.460938	0.388271	0.715839	0.227569	390	neonate	phmrc
0.386276	0.32494	0.859425	0.617877	391	neonate	phmrc
0.372929	0.342975	0.8625	0.626236	392	neonate	phmrc
0.472101	0.504082	0.739599	0.292158	393	neonate	phmrc
0.444222	0.381026	0.842532	0.571959	394	neonate	phmrc
0.384558	0.335192	0.81458	0.495976	395	neonate	phmrc
0.433438	0.356478	0.818462	0.506527	396	neonate	phmrc
0.450291	0.440578	0.771472	0.378798	397	neonate	phmrc
0.441957	0.392174	0.795349	0.4437	398	neonate	phmrc
0.47626	0.441267	0.646417	0.038863	399	neonate	phmrc
0.425808	0.406632	0.894295	0.712665	400	neonate	phmrc
0.416969	0.380148	0.822684	0.518004	401	neonate	phmrc
0.464369	0.37451	0.871363	0.650328	402	neonate	phmrc
0.473025	0.42	0.928	0.804284	403	neonate	phmrc
0.466421	0.363938	0.709924	0.211491	404	neonate	phmrc
0.37863	0.304202	0.79784	0.450471	405	neonate	phmrc
0.457218	0.465064	0.73065	0.267831	406	neonate	phmrc
0.442002	0.365487	0.868463	0.642445	407	neonate	phmrc
0.452308	0.433273	0.917591	0.775989	408	neonate	phmrc
0.39511	0.365714	0.687697	0.151073	409	neonate	phmrc
0.483995	0.402999	0.847756	0.586159	410	neonate	phmrc
0.42154	0.393225	0.845201	0.579213	411	neonate	phmrc
0.463034	0.456609	0.84058	0.566651	412	neonate	phmrc
0.415814	0.404011	0.68062	0.131836	413	neonate	phmrc
0.360584	0.303014	0.878462	0.669624	414	neonate	phmrc
0.404817	0.343137	0.791925	0.434395	415	neonate	phmrc
0.321953	0.228811	0.716069	0.228195	416	neonate	phmrc
0.43328	0.376074	0.904531	0.740488	417	neonate	phmrc
0.411741	0.356831	0.842357	0.571481	418	neonate	phmrc
0.498294	0.493968	0.575851	-0.152955	419	neonate	phmrc
0.433679	0.369441	0.531587	-0.273278	420	neonate	phmrc
0.479277	0.452724	0.751159	0.323581	421	neonate	phmrc
0.445662	0.36034	0.665123	0.0897112	422	neonate	phmrc
0.444433	0.34849	0.881967	0.679154	423	neonate	phmrc
0.443321	0.347108	0.815235	0.497757	424	neonate	phmrc
0.422562	0.369118	0.870048	0.646753	425	neonate	phmrc
0.405008	0.359976	0.842679	0.572358	426	neonate	phmrc
0.45552	0.457759	0.842767	0.572597	427	neonate	phmrc
0.464721	0.334783	0.561162	-0.192885	428	neonate	phmrc
0.405616	0.407177	0.752688	0.327737	429	neonate	phmrc
0.43024	0.372549	0.830964	0.540512	430	neonate	phmrc
0.405038	0.369468	0.905808	0.743961	431	neonate	phmrc
0.416427	0.379032	0.87785	0.667962	432	neonate	phmrc
0.418527	0.325455	0.76935	0.373028	433	neonate	phmrc
0.416897	0.309315	0.845779	0.580784	434	neonate	phmrc
0.414795	0.387402	0.659906	0.0755297	435	neonate	phmrc
0.373527	0.325371	0.622875	-0.0251326	436	neonate	phmrc
0.458645	0.46367	0.74613	0.30991	437	neonate	phmrc
0.347655	0.304239	0.830343	0.538823	438	neonate	phmrc
0.532814	0.470577	0.7343	0.277751	439	neonate	phmrc
0.499257	0.413842	0.702454	0.191186	440	neonate	phmrc
0.47932	0.436928	0.804992	0.469914	441	neonate	phmrc
0.392649	0.403253	0.738794	0.28997	442	neonate	phmrc
0.3947	0.361668	0.729134	0.263709	443	neonate	phmrc
0.386413	0.354273	0.775039	0.388491	444	neonate	phmrc
0.369894	0.280493	0.909375	0.753656	445	neonate	phmrc
0.470743	0.422796	0.787136	0.421376	446	neonate	phmrc
0.42627	0.347497	0.833866	0.5484	447	neonate	phmrc
0.453613	0.492061	0.700775	0.186623	448	neonate	phmrc
0.423175	0.363193	0.791536	0.433336	449	neonate	phmrc
0.437811	0.431765	0.799378	0.454653	450	neonate	phmrc
0.461502	0.334387	0.823349	0.519812	451	neonate	phmrc
0.476719	0.449682	0.791536	0.433336	452	neonate	phmrc
0.335938	0.285455	0.835385	0.552529	453	neonate	phmrc
0.472489	0.455601	0.688372	0.152908	454	neonate	phmrc
0.403754	0.379259	0.820388	0.511765	455	neonate	phmrc
0.450736	0.405085	0.686544	0.147939	456	neonate	phmrc
0.350387	0.341315	0.83758	0.558496	457	neonate	phmrc
0.425733	0.378801	0.780031	0.402063	458	neonate	phmrc
0.366594	0.373506	0.75663	0.338452	459	neonate	phmrc
0.339962	0.374489	0.814985	0.497076	460	neonate	phmrc
0.450046	0.403759	0.702955	0.192548	461	neonate	phmrc
0.493155	0.540878	0.681747	0.134899	462	neonate	phmrc
0.385518	0.343347	0.76324	0.356419	463	neonate	phmrc
0.42205	0.353448	0.596947	-0.0956128	464	neonate	phmrc
0.235363	0.275819	0.677863	0.12434	465	neonate	phmrc
0.392055	0.298793	0.866129	0.636101	466	neonate	phmrc
0.414951	0.372727	0.818898	0.507713	467	neonate	phmrc
0.458334	0.388177	0.817473	0.503839	468	neonate	phmrc
0.469533	0.390866	0.731366	0.269778	469	neonate	phmrc
0.397123	0.248256	0.697063	0.176533	470	neonate	phmrc
0.353057	0.359838	0.722137	0.244691	471	neonate	phmrc
0.423281	0.342712	0.798122	0.451239	472	neonate	phmrc
0.3932	0.346909	0.702341	0.190879	473	neonate	phmrc
0.487096	0.423354	0.795417	0.443887	474	neonate	phmrc
0.274178	0.248059	0.805513	0.47133	475	neonate	phmrc
0.311319	0.322917	0.787786	0.423143	476	neonate	phmrc
0.434466	0.359781	0.731013	0.268817	477	neonate	phmrc
0.438916	0.359573	0.819165	0.508441	478	neonate	phmrc
0.484665	0.472019	0.687011	0.149208	479	neonate	phmrc
0.40847	0.358702	0.824176	0.52206	480	neonate	phmrc
0.297818	0.278846	0.793893	0.439743	481	neonate	phmrc
0.458745	0.37401	0.623256	-0.0240969	482	neonate	phmrc
0.422421	0.356938	0.86252	0.626292	483	neonate	phmrc
0.521777	0.450319	0.838006	0.559655	484	neonate	phmrc
0.436185	0.366471	0.783489	0.411462	485	neonate	phmrc
0.447656	0.387343	0.779904	0.401718	486	neonate	phmrc
0.455969	0.428144	0.9152	0.76949	487	neonate	phmrc
0.415806	0.347815	0.88586	0.689736	488	neonate	phmrc
0.408779	0.349572	0.787682	0.422861	489	neonate	phmrc
0.398252	0.339709	0.891847	0.706009	490	neonate	phmrc
0.369431	0.38184	0.719934	0.238702	491	neonate	phmrc
0.441802	0.429696	0.862124	0.625213	492	neonate	phmrc
0.376756	0.358974	0.701238	0.187882	493	neonate	phmrc
0.323139	0.247368	0.825746	0.526328	494	neonate	phmrc
0.46276	0.372422	0.76129	0.35112	495	neonate	phmrc
0.45732	0.404918	0.886914	0.692601	496	neonate	phmrc
0.477936	0.469703	0.821981	0.516095	497	neonate	phmrc
0.421826	0.368087	0.868379	0.642217	498	neonate	phmrc
0.45155	0.426087	0.719937	0.238709	499	neonate	phmrc
